# Supplementary material for: Identification and Evolution of the WUSCHEL-Related Homeobox Protein Family in Bambusoideae
Source: Biomolecules. 2020 May 9;10(5):739. doi: 10.3390/biom10050739 (PMC7278010; doi:10.3390/biom10050739)
Supplement: Supplementary file 1 [file biomolecules-10-00739-s001.zip]

Archive with 8 entries (7 files):
- biomolecules-742176 - for proof supple/
- biomolecules-742176 - for proof supple/Supplemental Figures.docx
- biomolecules-742176 - for proof supple/Supplementary Dataset S1.docx
- biomolecules-742176 - for proof supple/Table S1.xlsx
- biomolecules-742176 - for proof supple/Table S2.xlsx
- biomolecules-742176 - for proof supple/Table S3.xlsx
- biomolecules-742176 - for proof supple/Table S4.xlsx
- biomolecules-742176 - for proof supple/Table S5.xlsx
