# Supplementary material for: Identification and Evolution of the WUSCHEL-Related Homeobox Protein Family in Bambusoideae
Source: Biomolecules. 2020 May 9;10(5):739. doi: 10.3390/biom10050739 (PMC7278010; doi:10.3390/biom10050739)
Supplement: Supplementary file 1 [file biomolecules-10-00739-s001.zip › biomolecules-742176 - for proof supple/Table S1.xlsx]

## Sheet: Bamboo
Gene ID		Gene Name	Protein	Protein Lenghth	CDS	CDS Lenghth	genome	Gene Loci Lenghth	Promoter of 1500 bp	Promoter Length
Bam006369.1	Bonia_amplexicaulis	>BamWOX11	MDGGHSPDQHAAAAGEPVRSRWTPKPEQILILESIFNSGMVNPPKDETVRIRKLLERFGAVGDANVFYWFQNRRSRSRRRQRQLQAQAQSQAAAAAALPLASGAGHEPGHDGPASSQGLFAHGAAYSSSASSSWPSSPPSAGLMGDLDCGGGDDLFAISRQMGYVDSGGSGSSSSAAAAQQQQQQLYYSCEPAAATITVFINGVATEVPRGPIDLRSMFGQDVMLAHSTGGLLPVNEYGILMQTLQMGESYFLVTRST	258	ATGGACGGCGGCCACAGCCCGGACCAGCATGCGGCGGCGGCTGGGGAGCCGGTGCGGTCGCGGTGGACGCCCAAGCCGGAGCAGATACTCATCCTCGAGTCCATCTTCAACAGCGGCATGGTCAACCCGCCCAAGGACGAGACCGTCCGAATCCGCAAGCTCCTCGAGCGCTTCGGCGCCGTCGGCGACGCCAACGTCTTCTATTGGTTCCAGAACCGACGCTCACGCTCGCGCCGGCGCCAGCGCCAGCTGCAGGCACAGGCTCAGTCGCAGGCGGCGGCGGCCGCCGCCTTGCCCCTCGCGAGCGGTGCCGGCCACGAGCCTGGCCACGACGGCCCGGCCTCGTCGCAAGGGCTGTTCGCGCACGGCGCAGCGTACAGCTCGTCCGCGTCCTCATCG…	777	AGGCAAGCACCTTCCAAAGACCAAAGCGCGCACACACAGACTGCCCAAAGCTCTAATTAACCTGCAAGTAACATCGCTCGCTCGCATCGTCATCCAATTCCAACCTGCAGCTACTCGATCGGATCGATGGACGGCGGCCACAGCCCGGACCAGCATGCGGCGGCGGCTGGGGAGCCGGTGCGGTCGCGGTGGACGCCCAAGCCGGAGCAGATACTCATCCTCGAGTCCATCTTCAACAGCGGCATGGTCAACCCGCCCAAGGACGAGACCGTCCGAATCCGCAAGCTCCTCGAGCGCTTCGGCGCCGTCGGCGACGCCAACGTCTTCTATTGGTTCCAGAACCGACGCTCACGCTCGCGCCGGCGCCAGCGCCAGCTGCAGGCACAGGCTCAGTCGCAG…	2564	cttgctcgatcggctgctcgcttcagcggaggaacgagattcccttgctgcatgcgagatgtgactctagcgtccacgcgacgttcgtcggccgagataaatttgtttatttataccacatgtatcctctgtgcttctacttgataaattctgggaaggaaaagaccgtctgcctgtgcatatatgcttctcacgactccctgccaatgcaacggagatcgcaagcctgatgaagtcgcaacatagaatgatctttcgcgtgtccaccgtccgtagcagacgagcaatggtgcagcagtgaagcggccacgtcccgacgcatgcagctgccgcgcgctggccgatcgagggaggcgccgagcagagcagggtggccgggccggctcgatcagccgcgtg…	1500
Bam030310.2		>BamWOX13a_1	MEWDKDKASSAAAAESADERAGVEGLGYVKVMTDEQMEVLRKQISIYATICEQLVEMHRALTAHQDSIAGRYTFCCFRLVMTVPFDFAHVTMLVDVLSCGFASPVEILLVFEIVCNGMRLGNLYCDPLMVTGGHKVTARQRWTPTQMQLQILENIFDQGNGTPSKQKIKEITAELSQHGQISETNVYNWFQNRRARSKRKQAASLPNSAESEAEADEESPTEKKPKSDRSLHQNMAVREMHHFDMEHEQIRGLDHFLGKVESPGSFSHLRPGESFDMFG	279	ATGGAGTGGGACAAGGACAAGGCCTCCTCCGCCGCGGCCGCTGAGTCGGCGGACGAGAGGGCTGGAGTGGAAGGGCTGGGGTACGTCAAGGTGATGACGGACGAGCAGATGGAGGTGCTCCGGAAGCAGATCTCCATCTACGCCACCATCTGCGAGCAGCTCGTCGAGATGCACCGCGCCCTCACCGCGCACCAGGACTCCATTGCAGGCCGGTACACTTTCTGTTGTTTTCGACTGGTGATGACAGTACCATTTGACTTTGCTCATGTTACTATGTTAGTAGATGTGCTTAGTTGTGGCTTTGCCTCGCCAGTTGAAATTTTGCTGGTGTTTGAAATTGTTTGCAATGGAATGAGGCTTGGTAATCTCTATTGTGATCCTCTAATGGTTACTGGGGGT…	840	TCATCCAAACATGTCAAAGCTTTCTCCAGGTCGGAGATGGGAGAAGCTCCCAGGACTCTCCACCTTCCCCAAGAAATGATCGAGTCCTGCATAAATACAACCAATACCAACTTCAGCAACTTCTTTGCAATTTTATATTTATTAAGAAGTAATGGAATTTGTTGCAATGAAGATACTTGGATTTGGCATAATGTTCTCGTATAAGGACATCTGGCCCAAACTGCCTGACGATCTCGAGCCACTGTCATTGGGTCCATACATCATACCACGGATTTGCTCATGCTCCATGTCAAAGTGATGCATCTCTCTCACAGCCATGTTCTGGTGGAGTGATCTATCTGATTTTGGCTTTTTTTCAGTTGGGGACTCCTCATCTGCCTCAGCTTCAGATTCAGCACT…	3075	tgttcgtgatgacctaatatatttttctatttttaaatttaattacgccaaaaaatctaccagcagctttggtgtaaaataagccacatatggtaccaaacattaaaaaaataagtcataagacataaacaaaagcccaaatgagcagggctgctggcatataattcttagcgcatgctttggccaaacaatggctcgtttcggcttcggtttctagcttccggcttatttttcacttttcctaaatttcatctttttttgatttttttggattttttgagcttttttactggttctttttttccgtattcgtttgcattacatgtgctgggctaacacgtttttttctatttttaaattttttaaaatttaattatctcaaataaatcatcatcagct…	1500
Bam033570.2		>BamWOX13a_2	MEWDKAKVSSAAAGESADEMGGGEGLGYVKVMTDEQMEVLRKQISIYATICEQLVEMHRALTAHQDSIAGMRLGNLYCDPLMVGGHKITTARQRWTPTAMQLQILENIFDQGNGTPSKQKIKEITSELSQHGEISETNVYNWFQNRRARSKRKQAASLPNNAESEAEADEESPTDKKPKSDRSLHQNMAVRDHNSERISEMHHFDMEHEQIRGMMYGSNDNSLRSSGSLDQMSFYGNIMSNPRLDQFLGKVESPGSFSHLRSGESFDMFG	270	ATGGAGTGGGACAAGGCCAAGGTCTCCTCCGCCGCGGCCGGTGAGTCGGCGGATGAGATGGGCGGAGGGGAAGGGCTGGGGTACGTCAAGGTGATGACGGACGAGCAGATGGAGGTGCTCCGCAAGCAAATCTCCATCTACGCCACAATCTGCGAGCAGCTTGTCGAGATGCACCGCGCCCTCACCGCGCACCAGGACTCCATTGCAGGAATGAGGCTTGGTAATCTGTACTGTGATCCGCTAATGGTAGGAGGTCACAAGATCACAACTGCAAGGCAGCGATGGACACCAACCGCGATGCAGCTGCAGATCCTTGAGAACATCTTTGACCAAGGCAATGGAACACCAAGCAAGCAAAAGATAAAAGAGATAACATCGGAGCTCTCACAGCATGGCGAG…	813	GCGAAATAGCCGGGGTGAGAGAGAGCCAAACATTCCAAACTTTCCGATCCAAAACTGCGATTTTTGCACGAGTTGTCACTTCTCAGCTTTTCTTTCTTTCATTTCTCTGTTGCAAAAACCAAGAAGATATTCTTCTTTATACTCTCTCCTTCTTCCCTTGCAGTTCTTGCAGCAGGCTTATTCCAATCACGATTACCATTTCTGATCCTACCGTACGCACACAAACGAGCAAGGGAATTAGAAGGCGCCGTATTTTCCTCGTTCTTTCCAACCGGGCTGCAGCCGCCAATCTCGGAATCGGGATTTGCCAGAGAGATTTCCTTCCATTTTACTGCGCCAAGAACGCAACTTTCCCAATTCTCTTCTTTCGGCCCCTTCCAAGATGGCATCTTTGTGCCT…	5279	gtaggtctattcaacgtcgggtcacgattttcgcattggtctgtggatttccaaaggtggttgaatggctttgagcctaccggggtagaaactagaatggaaggagcagtgaaacgaacttgtctcagttcagtcgcgtgctatcatgttgcatgtctatagcttgacattataagtttgagatatcttgtggctaaaattggacagctctccaaagtataataaaattgtattcgaatacactatgcttcctatcaatggagctatatttaatgggtgattccaataacaatgcataggtagatttggaatgaatttaatgtgaaaatcgcgcaatgacagaaactccttgttaattaaatgttgtttatctgctttaagtgtaaagttctttactaa…	1500
Bam013815.1		>BamWOX2_1	MEIPQDGAHHQASFPPPLSPTSAAEAALANARWTPTKEQIAVLEGLYGQGLRTPTAEQIQQITARLREHGHIEGKNVFYWFQNHKARQRQKQKQQSFDYFSKLLRRPPPLPVLHRAPAQPFPVALPPPPPAPPACSSGVMYSPPCYMPAPQAGPNAAYYPHPQMPVLYPVQAPTTMYLQPAPNNAGTPLHVLNFPPANGGGGAADVGGAGRETLQLFPLQPTFLLPDKARRTGSASLTPTPSSSASFSGESESPNGKALPFYNFFGVHSGGR	272	ATGGAGATTCCGCAAGACGGCGCCCACCACCAAGCGAGCTTTCCCCCTCCGCTGTCCCCGACCTCCGCCGCGGAGGCCGCGCTGGCGAACGCGCGGTGGACGCCGACCAAGGAGCAGATCGCCGTGCTGGAGGGGCTGTACGGCCAGGGGCTGCGCACGCCCACTGCGGAGCAGATACAGCAGATCACGGCCAGGCTGCGGGAGCACGGCCACATCGAGGGCAAGAACGTCTTCTACTGGTTCCAGAACCACAAGGCCCGCCAGCGCCAGAAGCAGAAGCAGCAGAGCTTCGACTACTTCAGCAAGCTCCTTCGCCGGCCACCGCCGCTGCCCGTGCTCCACAGGGCCCCCGCGCAGCCTTTCCCCGTCGCTCTGCCGCCGCCGCCGCCGGCGCCTCCT…	819	ATGGAGATTCCGCAAGACGGCGCCCACCACCAAGCGAGCTTTCCCCCTCCGCTGTCCCCGACCTCCGCCGCGGAGGCCGCGCTGGCGAACGCGCGGTGGACGCCGACCAAGGAGCAGATCGCCGTGCTGGAGGGGCTGTACGGCCAGGGGCTGCGCACGCCCACTGCGGAGCAGATACAGCAGATCACGGCCAGGCTGCGGGAGCACGGCCACATCGAGGGCAAGAACGTCTTCTACTGGTTCCAGAACCACAAGGCCCGCCAGCGCCAGAAGCAGAAGCAGCAGAGCTTCGACTACTTCAGCAAGCTCCTTCGCCGGCCACCGCCGCTGCCCGTGCTCCACAGGGCCCCCGCGCAGCCTTTCCCCGTCGCTCTGCCGCCGCCGCCGCCGGCGCCTCCT…	3494	attgcctttggttaagcaaaagtttagtagatctggcgacccttggtttgcccttttattgtatgcgtatgtttgctgcaagcaatacgcgacagctagcttgcatggctatttgccacattgatccacacactcacaaaatctcatggcaggcgtgaaatggatttcgtacatttatgtcgttgagtggctcaagcccttcgccgactattttccgcaaaaaaatcgactaacgggcggcgggcataggtttctcagagcaagcataagttttcgtgcccaatcagacgctccatttctttgcaaatatagctgctactccaacgtaagtaatgcgacggaacaacacaatccaactttagtcaagcttcactcccaatttttttcatcagactagta…	1500
Bam014443.1		>BamWOX2_2	MEIPQDGAHHQASFPPPLSPTSAAEAALANARWTPTKEQIAVLEGLYGQGLRTPTAEQIQQITARLREHGHIEGKNVFYWFQNHKARQRQKQKQQSFDYFSKLLRRPPPLPVLHRAPAQPFPVALPPPPPAPPACSSGVMYSPPCYMPAPQAGPNAAYYPHPQMPVLYPVQAPTTMYLQPAPNNAGTPLHVLNFPPANGGGGAADVGGAGRETLQLFPLQPTFLLPDKARRTGSASLTPTPSSSASFSGESESPNGKALPFYNFFGVHSGGR	272	ATGGAGATTCCGCAAGACGGCGCCCACCACCAAGCGAGCTTTCCCCCTCCGCTGTCCCCGACCTCCGCCGCGGAGGCCGCGCTGGCGAACGCGCGGTGGACGCCGACCAAGGAGCAGATCGCCGTGCTGGAGGGGCTGTACGGCCAGGGGCTGCGCACGCCCACTGCGGAGCAGATACAGCAGATCACGGCCAGGCTGCGGGAGCACGGCCACATCGAGGGCAAGAACGTCTTCTACTGGTTCCAGAACCACAAGGCCCGCCAGCGCCAGAAGCAGAAGCAGCAGAGCTTCGACTACTTCAGCAAGCTCCTTCGCCGGCCACCGCCGCTGCCCGTGCTCCACAGGGCCCCCGCGCAGCCTTTCCCCGTCGCTCTGCCGCCGCCGCCGCCGGCGCCTCCT…	819	TCAGCGTCCTCCAGAATGGACACCGAAGAAGTTGTAGAACGGCAGCGCCTTGCCGTTCGGGCTCTCCGACTCCCCGGAGAACGAAGCGGACGAGGACGGCGTCGGCGTCAGGGAGGCGCTCCCGGTGCGGCGCGCCTTGTCGGGCAGCAGGAACGTGGGCTGCAGCGGGAACAGCTGCAGGGTCTCGCGGCCGGCGCCTCCGACGTCCGCCGCCCCACCGCCGCCGTTGGCTGGCGGGAAGTTCAGCACGTGCAGTGGAGTGCCTGCGTTGTTCGGAGCTGGCTGCAGGTACATGGTGGTTGGGGCCTGCACCGGGTACAGTACTGGCATCTGCGGATGCGGGTAGTAGGCCGCATTTGGCCCGGCCTGTGGAGCTGGCATGTAGCATGGTGGGCTGTA…	3499	cacctgataaggacgtggcactagtagtatgaagttatcgtgatcgcgcacgcgcggtacacggcagagacacatgaggattggatatatatgtatgctacgtacgtaccctgcgcccccttgaccgcaaggcgacagctagcgcagcacgaaacccctcccctgccgttgccgcgcacgcgctctacccccagcatcacgctctcatgcacgcttaaaaccacgcacccgcacagcggaagcgcacagcctcctcctcgagctacctagctatagatagcccaacaaagaagagccggatcgagctagcc	311
Bam014444.1		>BamWOX2_3	MEIPQDGAHHQASFPPPLSPTSAAEAALANARWTPTKEQIAVLEGLYGQGLRTPTAEQIQQITARLREHGHIEGKNVFYWFQNHKARQRQKQKQQSFDYFSKLLRRPPPLPVLHRAPAQPFPVALPPPPPAPPACSSGVMYRPSCYMPAPQAAAYAAYYPHPQMTVLYPGMDMAHDKVLVQPKTTMYLQPAPSNAGTPLHMMHFPPANGGGGAAEVGAGRETLQLFPMQPTFALPDKPRRTGSASLTPTTPSASASFSGESESPNCEALPFYDFFGVHSGGR	282	ATGGAGATTCCGCAAGACGGCGCCCACCACCAAGCGAGCTTTCCCCCTCCGCTGTCCCCGACCTCCGCCGCGGAGGCCGCGCTGGCGAACGCGCGGTGGACGCCGACCAAGGAGCAGATCGCCGTGCTGGAGGGGCTGTACGGCCAGGGGCTGCGCACGCCCACTGCGGAGCAGATACAGCAGATCACGGCCAGGCTGCGGGAGCACGGCCACATCGAGGGCAAGAACGTCTTCTACTGGTTCCAGAACCACAAGGCCCGCCAGCGCCAGAAGCAGAAGCAGCAGAGCTTCGACTACTTCAGCAAGCTCCTTCGCCGGCCACCGCCGCTGCCCGTGCTCCACAGGGCCCCCGCGCAGCCTTTCCCCGTCGCTCTGCCGCCGCCGCCGCCGGCGCCTCCT…	849	TCAGCGGCCTCCAGAATGCACACCGAAGAAGTCGTAGAACGGCAGCGCCTCGCAGTTCGGGCTCTCCGACTCCCCGGAGAACGAAGCGGACGCGGACGGCGTCGTCGGTGTCAGAGAGGCGCTCCCGGTGCGGCGCGGCTTGTCGGGCAGCGCAAAGGTGGGCTGCATCGGGAACAGCTGCAGGGTCTCGCGTCCGGCGCCAACTTCGGCCGCCCCGCCGCCGCCGTTGGCTGGCGGGAAGTGCATCATGTGCAGCGGAGTGCCCGCGTTGCTCGGAGCTGGCTGCAGGTACATGGTAGTTTTTGGCTGCACCAGGACCTTGTCATGCGCCATATCCATTCCTGGGTACAGCACTGTCATCTGCGGATGCGGGTAGTAGGCCGCGTATGCCGCGGCCTG…	2024	gtaaacccattgcctttggttaagcaaaagtttagtagatctggcgacccttggtttgcccttttattgtatgcgtatgtttgctgcaagcaatacgcgacagctagcttgcatggctatttgccacattgatccacacactcacaaaatctcatggcaggcgtgaaatggatttcgtacatttatgtcgttgagtggctcaagcccttcgccgactattttccgcaaaaaaatcgactaacgggcggcgggcataggtttctcagagcaagcataagttttcgtgcccaatcagacgctccatttctttgcaaatatagctgctactccaacgtaagtaatgcgacggaacaacacaatccaactttagtcaagcttcactcccaatttttttcatca…	1500
Bam030214.1		>BamWOX2_4	MEIPQGGGHHEASFPPPPPAPLSPPLSATSAAAAALANARWTPTKEQIAVLEGLYGQGLRTPTAEQIQQITARLRAHGHIEGKNVFYWFQNHKARQRQKQKQQSFDYFSKLLRRPPPLPVLHRHPAQPFPVPLPAPQMTMPPPPPPAPCNNGVMYRPSCYMPAPQAAAYAAYYPHPQMTVLYPGMDMAHDKVLVQPKTTMYLQPAPSNAGTPLHMMHFPPANGGGGAAEVGAGRETLQLFPMQPTFALPDKPRRTGSASLTPTTPSASASFSGESESPNCEALPFYDFFGVHSGGR	296	ATGGAGATTCCGCAAGGCGGCGGCCACCACGAAGCGAGCTTTCCCCCTCCCCCTCCAGCGCCTCTCTCCCCACCGTTGTCCGCGACCTCCGCCGCGGCGGCCGCGCTGGCGAACGCGCGGTGGACGCCGACCAAGGAGCAGATCGCGGTGCTGGAGGGGCTGTACGGGCAGGGGCTGCGAACGCCCACCGCGGAGCAGATACAGCAGATCACGGCCAGGCTACGGGCGCATGGCCACATCGAGGGCAAGAACGTCTTCTACTGGTTCCAGAACCACAAGGCCCGCCAGCGCCAGAAGCAGAAGCAGCAGAGCTTCGACTACTTCAGCAAGCTCCTCCGCCGGCCACCGCCGCTGCCCGTGCTCCACAGGCACCCCGCGCAGCCCTTCCCCGTCCCGCTG…	891	AAGGCAACAGCTAGCCCAGCCGTTGCCGCGCACGCGCTCCGCCCCCCAGCCTCACACACTCATGCACGCTTAAAACCACGCGCCCACACAACGCAAGCGCAAGGCCTCATCCTCGAGCTAGCTAGCCCAAAAGAAGAGCCGGAGCTGGCCATGGAGATTCCGCAAGGCGGCGGCCACCACGAAGCGAGCTTTCCCCCTCCCCCTCCAGCGCCTCTCTCCCCACCGTTGTCCGCGACCTCCGCCGCGGCGGCCGCGCTGGCGAACGCGCGGTGGACGCCGACCAAGGAGCAGATCGCGGTGCTGGAGGGGCTGTACGGGCAGGGGCTGCGAACGCCCACCGCGGAGCAGATACAGCAGATCACGGCCAGGCTACGGGCGCATGGCCACATCGAGGGCAAG…	2433	gactaaaaaaagcaaattttgcaaaattagaactttacttcataaaactagtaatagttcattgagtcaaagttacttttggcactgtttcgcactgtatttacaaaaatggcagtatgataaccgtattgacaaaaatatcatttttgtcgtccggcggcaggcacctaatttgaatgttttgactgcataaaattttcaaaaaatttcattataactattactgcattgggaggcttcacataaaatttcgtaatttttgaagctcgtttgctatgtgtaaatctcataaaaatataaaaattttatgaatttttgagcaacattcgccgtggataaaatttcccaaaaattacactgggaggaacgttgtgtcgggtggctgtacataaagtttcg…	1500
Bam033654.1		>BamWOX2_5	MEIPQDGGHHQASFPPPSPLSPPLSPTSAAASALANARWMPTKEQIAVLEGLYGQGLRTPTAEQIQQITARLREHGHIEGKNVFYWFQNHKARQRQKQKQQSFDYFSKLLRRPPPLPVLHRAPAPPFPVQLPASQITMPPAPAPPSCSNGVMYRRPCYMPAAQGAANAAYYPHPQMPVLYPVQTPTTMYLQPAPNKAGSPLHVLNFPPANVGGGAADVGAGRETLQLFPLQSTFVLPDKARRTGSASLTPSASASFSGESERSESPNGEARPFYDFFGVHSGGR	284	ATGGAGATCCCGCAAGACGGGGGCCACCACCAAGCGAGCTTTCCCCCTCCGTCTCCCCTCTCCCCGCCGCTGTCCCCGACCTCCGCCGCGGCTTCCGCTCTGGCGAACGCGCGGTGGATGCCGACCAAGGAGCAGATCGCCGTGCTGGAGGGGCTGTACGGGCAGGGACTGCGCACGCCCACCGCGGAGCAGATACAGCAGATCACGGCCAGGCTGCGGGAGCACGGCCACATCGAGGGCAAGAACGTCTTCTACTGGTTCCAGAACCACAAGGCCCGCCAGCGCCAGAAGCAGAAGCAACAGAGCTTCGACTACTTCTCCAAGCTTCTCCGCCGGCCACCGCCGCTGCCCGTGCTCCACAGGGCCCCGGCTCCGCCCTTCCCCGTCCAGCTGCCGGCG…	855	TCAGCGTCCTCCAGAATGGACACCGAAGAAGTCGTAGAACGGCCGCGCCTCGCCGTTCGGGCTCTCCGATCTCTCAGACTCCCCGGAGAACGAAGCGGACGCGGACGGCGTCAGGGAGGCGCTCCCGGTGCGGCGTGCCTTGTCGGGCAGCACGAAGGTGGACTGCAACGGGAACAGCTGCAGGGTCTCGCGGCCGGCGCCGACGTCCGCCGCCCCACCGCCGACGTTGGCTGGAGGGAAGTTCAGCACGTGCAGTGGAGAGCCTGCTTTGTTCGGAGCTGGCTGCAGGTACATGGTGGTGGGTGTCTGCACCGGGTACAGTACTGGCATCTGCGGATGCGGGTAGTAGGCCGCATTTGCCGCGCCCTGTGCCGCTGGCATGTAGCATGGTCGCCTGTA…	2315	agctcagtctactctaagtcaagcttcgctcccaaatttttttcaccagactagtactagcttctgcatgatgtaaatctaagggcctgtttggcaagttaaaagttggacggtttttagcttttgctacagtacctaacattcaaacggattattttctcaagatggagtctacaagttaacgtgtacacgttaaaagcctaacatctgtaccagctaaaatcataagtgggcatcggtctcttcgtaatctgtatcgtaaacagttaaaattcaaaattttcaatcaaaaatcataagccgcagctaaaaagaacagatcataatccaactcgtacgttgcaaaagtgggtcacggagagcatggatgcagctacacgcatgcgaagcaagcatgca…	1500
Bam005089.1		>BamWOX3a_1	MPQTPSTRWCPTPEQLMILEEMYRSGVRTPNAAEIQQITAHLSYYGRIEGKNVFYWFQNHKARERQRLRRRLCARHQQQYAQQQASSPTAALTAAPPPNAANNAAAAGGSSTGSGGAAAGGMHPAVMQLHHHHPYATSFMPQGGYFQQDATAAVSGMEFAACKSTTGDPNGGGFYGGGGYSNNQQQDWTAQMMMDCGGAGGSSDMIPPCCRPLKTLELFPTKSTGLKDECCSSSKSSSCSTSTN	244	ATGCCGCAGACCCCGTCGACCCGGTGGTGCCCGACGCCGGAGCAGCTGATGATCCTGGAGGAGATGTACCGGAGCGGCGTGCGGACGCCCAACGCGGCGGAGATCCAGCAGATCACGGCGCACCTCTCCTACTACGGCCGCATCGAGGGCAAGAACGTCTTCTACTGGTTCCAGAACCACAAGGCCCGCGAGCGCCAGCGCCTCCGCCGCCGCCTCTGCGCTCGCCACCAGCAGCAGTACGCGCAGCAGCAAGCCTCCTCGCCGACCGCCGCCCTTACAGCTGCTCCTCCTCCTAACGCTGCCAATAATGCAGCTGCCGCCGGTGGCAGTAGCACTGGGAGCGGCGGCGCTGCTGCAGGCGGTATGCATCCCGCTGTGATGCAGCTGCACCATCACCAC…	735	ATGCCGCAGACCCCGTCGACCCGGTGGTGCCCGACGCCGGAGCAGCTGATGATCCTGGAGGAGATGTACCGGAGCGGCGTGCGGACGCCCAACGCGGCGGAGATCCAGCAGATCACGGCGCACCTCTCCTACTACGGCCGCATCGAGGGCAAGAACGTCTTCTACTGGTTCCAGAACCACAAGGCCCGCGAGCGCCAGCGCCTCCGCCGCCGCCTCTGCGCTCGCCACCAGCAGCAGTACGCGCAGCAGCAAGCCTCCTCGCCGACCGCCGCCCTTACAGCTGCTCCTCCTCCTAACGCTGCCAATAATGCAGCTGCCGCCGGTGGCAGTAGCACTGGGAGCGGCGGCGCTGCTGCAGGCGGTATGCATCCCGCTGTGATGCAGCTGCACCATCACCAC…	1368	ttaagccttccgcatcacctaaagacagcatgcactataaacaacctctccaacggtagactattcctttaattgtttttaccagaacttttttatctcacaccctctcattgtttgtgtcggtttacgggctcaaatcgtcgcttgcgtaagagacagcacattaatttacctctcctcactttacctctcgtctacatagaattttacttatttaatatagctaaaaacggttgatatggcgctgctggaggtgcccttaaaagcagtgcacatcctcttcctgtccgtagtaaaagggggaagatcgaagagagaattgaaaggcaggcatgcattcaagtttcccttgaatgccactaaggacaacagtgtgcacttatgtatcctcccatcttg…	1500
Bam010003.1		>BamWOX3a_like1	MILEETYRSGVRSPNAAEIQQITAHLTYYGRIEGKNVFYWFQNHKARERQRLRRRLCARHQQQYTQAPSPAAGGGGGSGGAAASSCVHPAVMQLHHHHPSYAASFVPQAGYFQQDATAAALAAVSGMEFAAACKTSGDPNGGGIGGGASYGGGGSGYQQQQQQDWTAAQMMDCCGAAGSSESADDMIPPCCRPLKTLDLFPTKSTGLRDECCSGSKSSSCSTSTN	225	ATGATCCTGGAGGAGACGTACCGGAGCGGCGTGCGGTCGCCCAACGCGGCGGAGATCCAGCAGATCACGGCGCACCTCACCTACTATGGCCGCATCGAGGGCAAAAACGTCTTCTACTGGTTTCAAAACCATAAGGCTCGAGAGCGCCAGCGCCTCCGTCGTCGCCTCTGTGCCCGCCACCAGCAGCAGTACACGCAGGCCCCCTCGCCAGCCGCCGGTGGCGGTGGTGGGAGCGGCGGCGCTGCTGCAAGCAGCTGTGTGCATCCCGCTGTGATGCAGCTGCATCATCACCATCCATCATACGCTGCTAGCTTCGTGCCACAGGCGGGCTACTTCCAGCAGGATGCAACGGCAGCAGCTCTTGCAGCTGTTTCAGGTATGGAGTTTGCGGCAGCTTGC…	678	TCAGTTTGTGGATGTGGAGCAAGATGAGGACTTGGAGCCGCTGCAGCATTCGTCCCTGAGTCCGGTGCTCTTGGTAGGGAAGAGGTCCAAGGTCTTGAGCGGCCGGCAGCATGGCGGGATCATATCATCAGCTGATTCAGAGCTGCCTGCTGCACCGCAGCAGTCCATCATCTGCGCCGCCGTCCAATCCTGCTGCTGCTGCTGCTGATACCCACTTCCGCCACCACCGTACGACGCGCCTCCTCCTATGCCACCGCCGTTGGGATCACCGCTAGTCTTGCAAGCTGCCGCAAACTCCATACCTGAAACAGCTGCAAGAGCTGCTGCCGTTGCATCCTGCTGGAAGTAGCCCGCCTGAACATACATATATATATGCACTGTAATTAAAGTGTGTGAGCT…	1069	gcgcagctagccctagctagctaggcttggaggatcgaccaggcatgcagttcgtcgatgccgtactacgtgcgtctcggtatccacgctcgatcgatcactgctatctcattcatggatggatggatcgaccttgacagttggagtggtcgaatggccgaggcggccaaatgaccgtggtctgacgacttaagtgattaaatagttaaggtggtcgaatctataatagttgaagatacagtagctggttgataggttttatgtggtcgaaagttacagagtgcaaagagtgatcgggactcgaaagtctaggcagctggtgcatgcataggtgtgtctctctcatcatcaccttatgatcgatgcagtgcacagtctaggcagaagtgttgtgctcct…	1500
Bam046350.1		>BamWOX3a-like2	MILEEMYRSGVRTPNAAEIQQITAHLAYYGRIEGKNVFYWFQNNKARERQRLRRRVCARHQQQAPSPAAALTASPPDAANNYAAAVGSSTGSGGSAAAGGMHPAVMQLHHHYPYATSFMPQDAAAAAAIPLVSAGMEFAACKTGDHNGGIGGGYNDQQQVWTAQMMDCSAGGSSDMIPPCCWPHKTLDLFPTKSTGLKDEGSSSKSSSCSTSTN	214	ATGATCCTGGAGGAGATGTACCGGAGCGGCGTGCGGACGCCAAACGCGGCGGAGATCCAGCAGATTACGGCGCACCTCGCCTACTACGGCCGCATCGAGGGCAAGAATGTCTTCTACTGGTTCCAGAACAACAAGGCCCGCGAGCGCCAGCGCCTCCGCCGCCGCGTCTGCGCTCGCCACCAGCAGCAGGCCCCCTCGCCGGCCGCCGCCCTTACAGCTTCTCCTCCTGACGCTGCCAATAATTATGCTGCCGCCGTTGGCAGTAGTACTGGGAGCGGCGGCAGCGCTGCAGCAGGTGGTATGCATCCCGCTGTGATGCAGTTGCACCATCACTACCCATACGCTACCAGCTTCATGCCGCAGGATGCAGCAGCAGCAGCAGCTATTCCATTAGTTTCA…	645	TCAGTTTGTGGATGTGGAGCAAGATGAGGACTTGGAGCTGCTGCCCTCGTCCTTGAGGCCGGTGCTCTTTGTAGGGAAGAGGTCCAAGGTCTTGTGCGGCCAGCAGCATGGCGGGATCATATCAGAGCTGCCCCCCGCACTGCAGTCCATCATCTGCGCCGTCCAAACCTGCTGCTGATCATTGTATCCACCTCCTATGCCGCCGTTGTGATCACCGGTTTTGCAAGCTGCAAACTCCATACCAGCTGAAACTAATGGAATAGCTGCTGCTGCTGCTGCATCCTGCTGGAAGTCAAACGATCTGTTTACATCCCCTGTGCTCTCTACCGTTAGGGAACAAAAAAAAGAGCACACGGGACTCTAGAAAAATGAAAGAATGAAGTATCATCCATGTACAAA…	1502	aggcagcgttcaatcaacgccgacgatggtaggcatcaaagacacccagcttatgcgctgcatcaggggcgagaaggcctaggcatagagaatctttgcttttctctgttcttgttgtgttagctagacgggtaacttatttgttgttttgggatattgtaatggtacgctctaatattaataaaaataaaatgtgtactgtgtttcatactatatttgcttattttcatttcaattaattgatttgcgaaatggatgttttatgtttgtgaaatgaagtgcgatgtaaactggatgttttatgtatgtgaaatgaattgagatgtgaattgtatgtatacatgtacatgttgatatgcttgtttcagagagtatggctagcatttcctaaggctaccc…	1500
Bam020602.1		>BamWOX3b_1	MPSQGGSTRWCPTPEQLMILEEMYRGGLRTPNASQIQQITAHLAFYGRIEGKNVFYWFQNHKARDRQKLRRRLCMSHHLLSCAQYYAAATAIAGAPPPLCTPTPAPHYSYLDQQAAAAHLTASPATAYTSYYYPFGAAPASRCTGATPSPLLFQYQGEGGGVLPEAMGRSGYSLGKLDNFGVVEDTSGCPASTVVDMPPPSGYKAAMEAAGEAISAPSTAFCRPLKTLDLFPGGLKEEQRDVV	243	ATGCCGTCTCAGGGCGGTTCCACGCGGTGGTGCCCGACGCCGGAGCAGCTGATGATCCTGGAGGAGATGTACCGTGGGGGGCTGCGCACGCCGAACGCGTCGCAGATCCAGCAGATCACGGCGCACCTCGCCTTCTACGGCCGCATCGAGGGCAAGAACGTATTCTACTGGTTCCAGAACCACAAGGCCAGGGACCGGCAGAAGCTGCGCCGCCGCCTCTGCATGAGCCACCACCTCCTATCCTGCGCCCAGTACTATGCCGCCGCCACAGCCATTGCTGGTGCTCCCCCTCCTCTTTGTACTCCTACTCCGGCGCCGCACTACTCCTACCTCGACCAGCAGGCCGCCGCCGCCCACCTCACGGCCTCCCCCGCCACAGCTTACACTAGCTACTACTAC…	732	TCAGACGACGTCACGCTGCTCTTCCTTGAGCCCGCCGGGGAAGAGGTCCAGCGTCTTGAGCGGCCTGCAGAACGCCGTCGACGGCGCGCTTATCGCCTCTCCCGCGGCTTCCATCGCTGCCTTGTACCCCGACGGCGGCGGCATGTCGACGACGGTGCTCGCCGGGCACCCCGACGTGTCCTCCACCACCCCGAAGTTGTCCAGCTTCCCGAGCGAGTACCCCGACCGCCCCATCGCCTCCGGCAAAACACCTCCACCTTCTCCCTGTCAAATCGCCGGCCGATATCACATCAACTCAAGACGTCCACATGTAGTAACTCAACTACTAAAGTGAGTTGACTTTGCTAACTAGGATGTACCTGATACTGGAACAGTAGTGGTGAGGGAGTGGCGCCGGTG…	827	aaaaaagagacattttcctaagagggatgtacagtagtgtgtaatagccaagaaagtggttccagtacatgtaacaaaaatgggacttgtagctctcagcttctgatttcgggcttctggtgtatatataatagataagattgtaccctgtttgtttcggctttagctttttttttctagtttattttttattgttcataaatttcgtcatttttagaacttttggcttttttgagcttttttgttggctctttttttctgatttgtttatgttgtccgtgatgaggtagtatatttttctattttaaaatttaattacaccaaataagtcaccttcggctacaataaaatttcagccgctacagtgtagttttagccataagccacaacttttcagcc…	1500
Bam032906.1		>BamWOX3b_2	MPSQGGSTRWCPTPEQLMILEEMYRGGLRTPNASQIQQITAHLALYGRIEGKNVFYWFQNHKARDRQKLRRRLCMSHHLLSCAHYYAAAAAGHHHQQLLGATAVAGAPPHLTPPPAPHYSCLDQQAAAGHLTAAPAAAYASYYYPFGAAPASRCTGATPSLPNPLLQYQGGGGGVVLPEAIGRPEYSLGKLDNFGVVEDTSGCPASTVVDRPPPSGYEAAMEAAGEAMSAPSTAFCRPLKTLDLFPGGLKEEQRDVV	257	ATGCCGTCTCAGGGCGGTTCGACGCGGTGGTGCCCGACGCCGGAGCAGCTGATGATCCTGGAGGAGATGTACCGCGGCGGGCTGCGGACGCCCAACGCGTCGCAGATCCAGCAGATCACGGCGCACCTAGCCTTGTACGGCCGCATCGAGGGCAAGAACGTCTTCTACTGGTTCCAGAACCACAAGGCCAGGGACCGGCAGAAGCTGCGCCGCCGCCTCTGCATGAGCCACCACCTCCTCTCCTGCGCCCACTACTACGCCGCCGCCGCCGCGGGCCACCACCACCAGCAGCTCCTCGGCGCCACAGCCGTCGCTGGTGCTCCACCCCATCTTACTCCTCCTCCGGCGCCGCACTACTCGTGCCTCGACCAGCAAGCGGCCGCCGGCCACCTCACGGCC…	774	CACAGCCGTTATAAACTCGGCAAGCAAGCAAAGCTCCCAAACAAGATCCTTGCATTGCTTCTCCTAGTACCCCTTTTGTCTCTCCACACCCAACCACAAGAGACAAACAGCAGGCCGGAAGAAAGAAGAAGCCATCATTCTCTCACTGATCAGAAGCACAAAGCAGCGAAGCCACACCAAGAAAAGCCTAGCGATCACACGCGCAGGAAGCTAGGATCGAGCACAGGAAGACATAATCTTGGAAGATCGATCGTTCGCTAGGAGAGGATCATGCCGTCTCAGGGCGGTTCGACGCGGTGGTGCCCGACGCCGGAGCAGCTGATGATCCTGGAGGAGATGTACCGCGGCGGGCTGCGGACGCCCAACGCGTCGCAGATCCAGCAGATCACGGCGCACCTA…	1332	aaactttttagataatttactcacttaaatctggagcacttcgcagtcccccacatcggtagctatggacacagcagagcgtacagacgtagatcagccatgcaaggacgcacagctagctagggattgaactggagtgagagagagagagatgagagaactggagagagagagagatgagagaactggagagagagagagagtgagagagatgagagatgcagagagagagagagagagatgggatggctgagcgtttagtgttggtgcagaggccatcatcgcctcataattctgagcttctcggtcactgattcggcctctctccttaccgaaatcctagacagatctccagaatcctacgtgtaattctacccttaaatgcaatgcaacgcgccc…	1500
Bam017235.1		>BamWOX4a	MRLHHLHVAYLDKAAASSSSPPSISPSFPSSTFHFAFQRLRPLAPEISFPEPKKMVAPPDFGRVRNASKLLNCTVQVPTAGTTRWNPSPEQIKALEMLYRGGMRTPNALQIERITEELCKYSRIEGKNVFYWFQNHKARERQKLKRAALLTLSTLDSSSLPETKDEAEKKKVCGDMTSCKRRCKTWGDGHGGAFTELANCTDDVTLELFPLHPQGKA	217	ATGAGGCTTCACCATTTGCATGTGGCCTACCTGGACAAAGCAGCAGCCTCCTCTTCGTCTCCACCATCCATCTCCCCTTCCTTCCCCTCCTCCACCTTCCATTTCGCCTTTCAACGCCTCCGCCCGCTCGCGCCGGAGATCTCATTCCCGGAGCCAAAGAAGATGGTCGCGCCGCCTGACTTTGGCCGCGTCAGAAATGCTTCGAAGCTGCTGAACTGCACTGTGCAAGTGCCGACGGCGGGGACGACGAGGTGGAACCCATCGCCGGAGCAGATAAAGGCGCTGGAGATGCTGTACCGCGGCGGGATGCGCACGCCGAACGCGCTCCAGATCGAGCGCATCACGGAGGAGCTCTGCAAGTACAGCCGGATCGAGGGCAAGAACGTCTTCTACTGGTTC…	654	ATGAGGCTTCACCATTTGCATGTGGCCTACCTGGACAAAGCAGCAGCCTCCTCTTCGTCTCCACCATCCATCTCCCCTTCCTTCCCCTCCTCCACCTTCCATTTCGCCTTTCAACGCCTCCGCCCGCTCGCGCCGGAGATCTCATTCCCGGAGCCAAAGAAGATGGTCGCGCCGCCTGACTTTGGCCGCGTCAGAAATGCTTCGAAGCTGCTGAACTGCACTGTTAGAAACCAAACCCTACGCACTTGTTCTAGTAAACTAATTAAGTAGCTGATCGTGTGAAATATCACTTGAACTAAAAAGTGAACGTGTGTGTCTGTCATTGATCTTTGTGCATGCAGGTGCAAGTGCCGACGGCGGGGACGACGAGGTGGAACCCATCGCCGGAGCAGATAAAGG…	993	gtcgtgcgcgacactcgccgcagacatggctatccgagtgatcgagactacaaagctaagcccgactgatcaggacaggaccagtcctccatggtagtataagatcggtccatccatccatggatcggttctgactagctcgtaaaatatgttatttacaagggaagcatgcacctcgttttcctgactgtacccagcaacttttgcacaagaatcatgcgtgcgtctgtctgtgtgtaactctgtatcgttagctaggaatgggctttacttgcctgcatgtacagttgcttttgctggccgtggccggggcctcttttagcagtactgcaatgcagtgaggagctaggaataattttcagtggagctgtgcttgctgtggggctgttcatgtgcagt…	1500
Bam021974.1		>BamWOX4b	MRLHHLHVAYLEKAASSSSPPSISPSFPSSTFPFASQCLRPLAPKMPFPEPKEMIAPPDFARVRNASKLLNCTVQMPTAVTTRWNPSPEQIKVLEMLYRGGMRTPNALQIERITEELGKYGRIEGKNVFYWFQNHKARERQKQKRASLLTLSTLDSSLLPETKDGAEKKEVCDDMTSCKRRCRTWGDGHGDAATEVADCTDGVTLELFPLHPQGKA	216	ATGAGGCTTCACCACTTGCATGTGGCCTACCTGGAGAAAGCGGCCTCCTCTTCGTCTCCACCATCCATCTCCCCTTCCTTCCCCTCCTCCACCTTCCCTTTCGCTTCCCAATGCCTCCGCCCGCTCGCTCCAAAGATGCCATTCCCGGAGCCGAAGGAGATGATCGCGCCGCCTGACTTTGCTCGCGTCAGAAATGCTTCCAAGCTGCTGAACTGCACTGTGCAAATGCCGACGGCGGTGACGACGCGGTGGAACCCGTCGCCGGAGCAGATAAAGGTGCTGGAGATGCTGTACCGCGGCGGGATGCGCACGCCGAACGCGCTCCAGATCGAGCGCATCACGGAGGAGCTCGGCAAGTACGGCCGGATCGAGGGCAAGAACGTCTTCTACTGGTTCCAG…	651	ATGAGGCTTCACCACTTGCATGTGGCCTACCTGGAGAAAGCGGCCTCCTCTTCGTCTCCACCATCCATCTCCCCTTCCTTCCCCTCCTCCACCTTCCCTTTCGCTTCCCAATGCCTCCGCCCGCTCGCTCCAAAGATGCCATTCCCGGAGCCGAAGGAGATGATCGCGCCGCCTGACTTTGCTCGCGTCAGAAATGCTTCCAAGCTGCTGAACTGCACTGTTAGAAAGCAAACCCTATATACGTACTTGTCTAGTAGACTAAGAAGCTAATCGTGTGAAATATCACTTGAGCTAAGAGGTGCACGTGTATGACTGTCGTTGGTACATGCATGCAGGTGCAAATGCCGACGGCGGTGACGACGCGGTGGAACCCGTCGCCGGAGCAGATAAAGGTGCTGG…	910	tgaacgattcctacagaaagttggacccagtttaggattggccgtgataaaaaaagacctgagaggaaggggaactcggagccctaaagttttttagccggccatgacccctatttgtttttatgaaacaccgccatcccctgattccttctttgcaacgtagccactgcagagtagccatcctatcaccctaattcccatcgctgtgctggcgtcgggcttgtgctcggccagttggtgaccacgtcctgccatgagcgactaagaagaggagtagtgtcgggtgtgttgtcaccttcaactcatttcggtcagtgcagttaagaaaaatgtgatcgttgaaggcgacatgcatgagagggagtagcatatggatatttgcactttatagctcttcat…	1500
Bam034829.1		>BamWOX4c	MRLHHLHVAYLEKAASSSSPPSVSPSYPSTFPFAFQCLRPLAPKISFPEPKKMIPPDFGRVRNASKLLNCTVQVPTAGTTRWNPSPEQIKVLEMLYRGGMRTPNALQIEHITEELGKYGRIEGKNVFYWFQNHKARERQKQKRAALLTLSTLDSSALPQTKDGAEKKELCDDVTSCKRRCKAWGDGHGDAATEVADCTDDVTLELFPLHPQGKA	214	ATGAGGCTTCACCATTTGCATGTGGCCTACCTGGAGAAAGCGGCCTCCTCTTCGTCTCCACCATCCGTCTCCCCTTCCTACCCCTCCACCTTCCCTTTTGCCTTCCAATGCCTCCGCCCGCTCGCGCCGAAGATCTCATTCCCGGAGCCAAAGAAGATGATCCCGCCTGACTTTGGCCGCGTCAGAAATGCTTCGAAGCTGCTGAACTGCACTGTGCAAGTGCCAACGGCTGGGACGACACGGTGGAACCCGTCGCCGGAGCAGATAAAGGTGCTGGAGATGCTGTACCGCGGCGGGATGCGCACGCCCAACGCGCTCCAGATCGAGCACATTACGGAGGAGCTCGGCAAGTACGGCCGGATCGAGGGCAAGAACGTCTTCTACTGGTTCCAGAATCAC…	645	CTAAGCTTTCCCCTGTGGATGCAACGGGAAGAGCTCCAGGGTCACATCGTCCGTGCAGTCGGCCACCTCCGTAGCCGCATCTCCATGGCCATCACCCCACGCCTTGCACCGCCGCTTGCAGCTCGTTACATCGTCACACAGCTCCTTCTTCTCTGCTCCATCCTATACACATCAGAGAAAGCAAGATATACTAAATAGTTAATAAGCGTCATGCATGCATGGATGCAATCATGCGTGAACGCCAGTACACCACTATCCCTAACTATCTCATGCATGTGATAGCTAGATCGATATATATGATGGATGGTTTGCTGCTTACTTTGGTTTGAGGAAGCGCGGAAGAATCGAGGGTGCTGAGGGTGAGGAGTGCGGCACGCTTCTGCTTCTGCCGCTCACGAG…	922	tcgccgcagacatggctagctgggtgatatatcgagactagaaagctaagcctgaccgatcaggacaggaccagtcctccatggtagtataagatcggtccatccatccatgcatcgatcgatcggttgtgactcgtaaaatatgttatttacaaggaagcatgcacctcgttttcctgacttgtacccagcgacttttgcacaagaatgatgcgtgtgtctaactctgtatcattagctaggaatgggttttacttatctgcaggtacagttgcttttgttggcccttttagcaggggttcaggaaagcgatacgtacatggactaggactactactactgctgttgtgctgcgaggaggaatattttccagtggagctgtgctggctgttgttcatg…	1500
Bam042110.1		>BamWOX5a	MKCRRWSPTAEQVKVLTALFRSGLRTPSTEQIRRISDHIGAFGEVESKNVFFWFQNHKARERRHHHHHKKRRRGHGAFSIVQSSGHEGVGGEARTYSHRLMTCDLMQEPGMWERPTRELETLELFPHKPYTVDVEEAEYKTSGSGVQRRDILFLGAAGRDDPPLALRLSCGGL	173	ATGAAGTGCAGGCGGTGGAGCCCGACGGCGGAGCAGGTGAAGGTGCTGACGGCGCTGTTCCGGTCGGGGCTGCGGACACCGAGCACGGAGCAGATACGCCGGATCTCCGACCACATCGGCGCGTTCGGCGAGGTGGAGAGCAAGAACGTCTTCTTCTGGTTCCAGAACCACAAGGCCCGTGAGCGCCGCCACCACCACCACCACAAGAAGCGCCGGCGCGGCCACGGCGCCTTCTCGATCGTACAAAGCTCTGGCCACGAAGGAGTCGGAGGGGAGGCCAGAACCTACAGCCACCGGCTCATGACATGCGACCTGATGCAGGAACCGGGCATGTGGGAGAGGCCAACGAGGGAGCTGGAGACGCTGGAGCTGTTCCCGCACAAGCCGTACACCGTCGAT…	522	ATGAAGTGCAGGCGGTGGAGCCCGACGGCGGAGCAGGTGAAGGTGCTGACGGCGCTGTTCCGGTCGGGGCTGCGGACACCGAGCACGGAGCAGATACGCCGGATCTCCGACCACATCGGCGCGTTCGGCGAGGTGGAGAGCAAGAACGTCTTCTTCTGGTTCCAGAACCACAAGGCCCGTGAGCGCCGCCACCACCACCACCACAAGAAGCGCCGGCGCGGCCACGGCGCCTTCTCGATCGTACAAAGCTCTGGCCACGAAGGAGTCGGAGGGGAGGCCAGAACCTACAGCCACCGGCTCATGACATGTAAGCATGCCTACATGCTCGTGGAATTCGTACAGAGATTGTCGTTGTCGAGACATGTGAGCGCATGTTGATGTGTCCATGCATGCATGCAG…	614	cccaaaccctgacacccacgctgaggaagccccaatggggcggtacgggcgaccacggacagggggtgggatgtggtgacgacagaggaggtgctgcgggtggtgtagctggtggtgagtagtggatcttcctcctgctatgtgtactttttttagttgtgtacgtattttgctttgtgttccttcgtgtacgaattgtctattgcattataatatcatttacctttctacttacaaatcgttactatctcaatcgttttcataaaattattcataaatttcttgtactacaataacgtacgatgatcaaaaaatgttattgtgactctaatatgtttagaccattcacaatgtatgaaaatcataaatgcatcaaacggcattatctatcattttatt…	1500
Bam033709.1		>BamWOX5b_1	MEALSGRVGVKCGRWNPTAEQVKVLTELFRAGLRTPSTEQIQRISTHLSAFGKVESKNVFYWFQNHKARERHHHKKRRRCVSSPDSGSNELDGRATAREAEVALVLQPPERKREARSYNHHRLMTCYVQDVVEQEAMWERPTREVETLELFPLKSYDLESDKLRYVRDSGGGEQCREISFFDVTVGRDPPLELRLCSFGL	200	ATGGAGGCGCTGAGCGGCCGGGTCGGGGTGAAGTGCGGGCGGTGGAACCCGACGGCGGAGCAGGTGAAGGTGCTGACGGAGCTGTTCCGCGCTGGGCTGCGGACGCCGAGCACGGAGCAGATCCAGCGGATCTCCACCCACCTTAGCGCGTTCGGCAAGGTGGAGAGCAAGAACGTCTTCTACTGGTTCCAGAACCACAAGGCGCGAGAGCGCCACCACCACAAGAAGCGCCGCCGCTGCGTGTCCTCCCCTGACAGCGGCAGCAACGAGTTAGACGGCCGTGCCACCGCCCGCGAGGCCGAGGTCGCCCTCGTGCTGCAGCCTCCGGAGCGAAAGCGCGAGGCCAGAAGCTACAACCACCACCGGCTAATGACATGCTACGTGCAGGACGTGGTGGAG…	603	CTACAGACCGAAGCTGCAGAGCCTGAGCTCCAGCGGTGGATCCCGGCCGACCGTGACGTCGAAGAACGAGATCTCCCTGCACTGCTCGCCGCCGCCACTGTCCCTCACGTACCGGAGCTTGTCTGACTCGAGGTCGTACGACTTGAGTGGGAAAAGCTCAAGCGTCTCCACCTCCCTCGTCGGCCGCTCCCACATCGCCTCCTGCTCCACCACGTCCTGCACGTAGCCTGCATGCACGAAATCACACAACGCGATCAGTTGATCTTAATTAGGACCACTACAACGTATGTAGGACACTGTTTCAGGAAAAACAAAGTACTATTAACGACCGACGTGCATGCTTACATGTCATTAGCCGGTGGTGGTTGTAGCTTCTGGCCTCGCGCTTTCGCTCCGGAG…	721	ctggccatgtttgtccgagagataggacgggttgcttagcttaggtggtgcatgccgtgcgtacggtttggttggaccgtgcaacccttttttggcgctgagagtttgtgcaaagcagacaggaattcagacgaatcgagtgtcatgcacgtacggtgcttgcgttttgcgttaacttgtatgcatgtcgtgatgattggtcgtgtttaattgacgcgcgcagtttgcgaattgtgattattgtcgttatatgtcgaaaagaagatggacaagctgcatggtagcacgtagcttagctactcttcacatgaccaacagtacgttgccggtggaagggaagtcgcgcgcgcggtactgttcgtcagctggtacaggatgagctagatgaatgaatatctc…	1500
Bam030155.1		>BamWOX5b_2	MEALSSRVGVKCGRWNPTAEQVKLLTELFRAGLRTPSTEQIQRISTHLSSFGKVESKNVFYWFQNHKARERHHHKKRRRGASSPDSGSNEEDGRATAREAEADLVLQPPESKREARSHNHHRLMTCYVRDVVEQEAMWERPRREVETLELFPLKSYDLEADKVRYVRGGGGGGEQCREISFFDVAADRDPPLELRLCSFGL	201	ATGGAAGCGCTGAGCAGCCGGGTCGGGGTGAAGTGCGGGCGGTGGAACCCGACGGCGGAGCAGGTGAAGTTGCTGACGGAACTGTTCCGCGCGGGGCTGCGGACGCCCAGCACGGAGCAGATCCAGCGGATCTCCACCCACCTCAGCTCGTTCGGCAAGGTGGAGAGCAAGAACGTCTTCTACTGGTTCCAGAACCACAAGGCCCGCGAGCGCCACCACCACAAGAAGCGCCGCCGCGGCGCGTCCTCCCCCGACAGCGGCAGCAACGAGGAAGACGGCCGTGCCACTGCCCGCGAGGCCGAGGCAGACCTCGTGCTGCAGCCTCCCGAGAGCAAGCGGGAGGCCAGAAGCCACAACCACCACCGGCTCATGACATGCTACGTGAGGGACGTGGTTGAG…	606	ATGGAAGCGCTGAGCAGCCGGGTCGGGGTGAAGTGCGGGCGGTGGAACCCGACGGCGGAGCAGGTGAAGTTGCTGACGGAACTGTTCCGCGCGGGGCTGCGGACGCCCAGCACGGAGCAGATCCAGCGGATCTCCACCCACCTCAGCTCGTTCGGCAAGGTGGAGAGCAAGAACGTCTTCTACTGGTTCCAGAACCACAAGGCCCGCGAGCGCCACCACCACAAGAAGCGCCGCCGCGGCGCGTCCTCCCCCGACAGCGGCAGCAACGAGGAAGACGGCCGTGCCACTGCCCGCGAGGCCGAGGCAGACCTCGTGCTGCAGCCTCCCGAGAGCAAGCGGGAGGCCAGAAGCCACAACCACCACCGGCTCATGACATGTAAGCTAGCATGCATGCACGTC…	738	accactcaatggttgttgatcattccggtcagattttgacttccttcaaacactcgggcttgcaatctctctcaggtcatcgaccatgtcagttttagaccacctgttggcttacgaccacattggttttcgacggctctctgaccatcaaccactagagtcaatttctgaccacgttgaatttccaattggtagttaatttttgaccacgtgcaaattttcgatcatgttgtcagaatttcgaccacgttgttttatctactaattgtgttttgctttgtgagtctctggtttttcaagtagaattcctattctaatctttataactttgtagctatcagagtgaaagataagtgaatacttaaaaaaaaattaagatattatttatctctctattgc…	1500
Bam029064.1		>BamWOX8	MVNPPRDEIHRIRMQLQEYGQVGDANVFYWFQNRKSRSKNKLRAAAGRAALTRACAPAREAAAPFTPPPPPPQQVQPQQLLVSPVAPTSSSSSSSDRSSGSSKPVKPAAQPMSATAAMDLLSPLAAACHQQMHYHGQPVAPGPAAAPKVQELVATDEPIFQQWPQGHCLSAAELAAILGTQYMHVPVQQPPPASPTGMFLGLCNEIFISPMPPPLRSSPLVPLCPYPPLSHRPLMTDVAASHSYHPPAASRQYHPPAAVSFDALSYLGSCACYRLYLSGLAAVGFTGAAPAPTGTVAVARGVAVVCIAGTSAVYTVPATHLDVEKMFGEAAVLFHYNGEPVLVDEFGLTVEPLQQGAVYCVLI	363	ATGGTCAACCCACCGCGTGACGAGATCCACCGCATCCGCATGCAGCTGCAGGAGTACGGCCAGGTCGGCGACGCCAACGTCTTCTACTGGTTCCAGAACCGCAAGTCTCGCTCCAAGAACAAGCTGCGCGCCGCGGCCGGCCGCGCGGCGCTCACCCGGGCCTGTGCGCCGGCCCGCGAGGCCGCGGCGCCGTTTACGCCGCCCCCGCCCCCTCCCCAGCAAGTACAGCCGCAACAGCTGCTCGTCTCGCCGGTGGCGCCCACCTCATCGTCCTCGTCCTCCTCCGACCGCTCGTCCGGGTCGAGCAAGCCGGTGAAGCCAGCCGCGCAGCCGATGTCCGCGACGGCGGCCATGGACCTGCTCTCGCCGCTTGCCGCGGCGTGCCACCAGCAGATGCAC…	1092	ATGGTCAACCCACCGCGTGACGAGATCCACCGCATCCGCATGCAGCTGCAGGAGTACGGCCAGGTCGGCGACGCCAACGTCTTCTACTGGTTCCAGAACCGCAAGTCTCGCTCCAAGAACAAGCTGCGCGCCGCGGCCGGCCGCGCGGCGCTCACCCGGGCCTGTGCGCCGGCCCGCGAGGCCGCGGCGCCGTTTACGCCGCCCCCGCCCCCTCCCCAGCAAGTACAGCCGCAACAGCTGCTCGTCTCGCCGGTGGCGCCCACCTCATCGTCCTCGTCCTCCTCCGACCGCTCGTCCGGGTCGAGCAAGCCGGTGAAGCCAGCCGCGCAGCCGATGTCCGCGACGGCGGCCATGGACCTGCTCTCGCCGCTTGCCGCGGCGTGCCACCAGCAGATGCAC…	6620	cggacaattactgaggaaaaaacgtagcagcacttcgatgcagtattattctagctttgcagtatatgcatacaggagtgttttacttgagtctttgagaaccatgccaatcacgaagattcatgtgtttttcctgtggtccaaacaaacgcacttgttacacattcatgtaggatttaacaagatatgatattcatttgtcacgttttttttctattcctacgtttctcaatttctacattctaatgagacccttacactgcgtgcagtagatgtataatgtactgagttatagtgaccgtaggttatacttttaccacttttttctctccagatgtgcatggaagaatgcatttgcgacctcatggtggacatatttactgcatctattcagaatat…	1500
Bam019960.1		>BamWOX8like	MSATAAMDLLSPLATACQQQIDYQGQPVAPAPAPAPNKLQDLVAADEPIFLQWPQGHYLSAAELAAILGAQYMHAPVQEPPVASPAGMFLGHCNEVAAGTDITGHWSGLGQYWPSGDQLVLGKSSAASNTALAREETHEDATNLGLLQYGFGVSAPALDATSAAAALLPAASADAAVTVASLAASTIANGAVANNQLQGPADVGFTGAAAAPTGTVAVARGAAAVCVAGTSAVYSIPAATHLDVTRIFGEAAVLFRCNGDRAEPVLVDEFGLTVEPLLEGAVYCVCVLI	289	ATGTCCGCGACAGCTGCCATGGACCTGCTCTCACCGCTCGCCACGGCGTGCCAACAGCAGATAGACTACCAGGGGCAGCCTGTGGCACCGGCTCCGGCACCAGCGCCTAATAAGTTGCAGGATCTCGTGGCCGCCGACGAGCCGATCTTCCTGCAGTGGCCGCAAGGCCACTACCTGTCGGCGGCCGAGCTCGCGGCCATCCTCGGCGCGCAGTACATGCACGCGCCCGTGCAGGAGCCACCGGTTGCGTCGCCAGCCGGTATGTTCCTGGGGCATTGCAACGAGGTGGCTGCAGGGACGGACATCACTGGCCACTGGAGCGGGCTTGGCCAGTACTGGCCCAGCGGCGATCAGCTCGTCCTCGGCAAGAGCAGCGCGGCATCGAACACCGCCCTGGCT…	870	CTATATCAGCACACAGACACAGTAGACAGCACCCTCCAGGAGCGGCTCGACGGTGAGGCCAAACTCGTCGACGAGGACCGGCTCCGCGCGGTCGCCGTTGCAGCGGAACAGGACGGCCGCCTCGCCGAAGATCCTCGTCACGTCGAGGTGCGTGGCCGCCGGGATGCTGTACACCGCGCTGGTGCCCGCGACGCACACCGCCGCGGCGCCCCTCGCGACGGCCACCGTGCCCGTTGGCGCGGCCGCGGCGCCGGTGAACCCAACGTCCGCCGGTCCTGCTTTGTTGCAGACAGTCAAACAAACAACGAGCGGTATTAACTGCGTGCATTGCATGCAGAGAAGTTATTGTGGCCCGTGAATCGAGAAATCAAGACTACGAGGAAATCCAAGCGAGCAAGT…	2192	cactagtagatgtacaatgtaccagactaccagtgaaccagtgaccctaaggttatactactactttttccactttttttctacagagaagatcttattcgctcgacccatgtgcatgtaaaacgcatttgcgacctcatggagcataactgcaaaatgcaatcaagtacagtttcattcgcttctgcaaacgaagagatcggaaagttaaccatcagtccccaggtcaccgcccggcctcatgcaaaaggcactaacaggggggcagaaatgcaggaggcagcgagccttcagtctcccatgcctgccttgcttggcatgctaggggaagctgagctccagtgtcctgtacggacttgcacccatcaggcatcggtggggcagtggggccaaccatcc…	1500
Bam034273.1		>BamWOX9a	MASSNRHWPIMFRSNPARDAQQTQQPDMNNSSSSPSLLSSPGSGKPSLISSGCEESTRIPGPKPRWNPRPEQIRILEGIFNSGMVNPPRDEIRRIRLQLQEHGQVGDANVFYWFQNRKSRAKNKQQPAGRLALARACASPSTSTAPAPVTPPRHLLAAPVATTSSSSSERSSGSSKSVKPAALTSAAAAAQGMLPATAIDLLSPTPSLALPSCQLYYHSHPMPTPTAPVRELTSPEPLLLQWPQSQYLPATELGGVFGSHTHTPAIHPSVSPGVLLGLCDEALGQEIIDMSFSSKALGQYLNTTCSTEPSIKTAASAAVANLAPLAAPVHAAVAAAPSNVATSAVLTDQSQELLDVGLIGGTAPPTATVVALAQDAVMCTSTAQYSVPAMMRLDVKLFG…	437	ATGGCCTCCTCAAACAGGCACTGGCCTATCATGTTCAGGTCCAATCCCGCCCGTGATGCCCAGCAGACGCAGCAGCCTGACATGAACAACAGCAGCTCGTCCCCCTCCCTCCTCTCATCACCTGGCAGCGGCAAACCCTCCTTGATCTCCTCAGGGTGTGAGGAGAGCACGAGGATCCCGGGGCCGAAGCCGCGGTGGAACCCGCGGCCGGAGCAGATCCGGATCCTGGAGGGGATCTTCAACTCCGGGATGGTGAACCCGCCGCGCGACGAGATCCGCCGCATCCGCCTGCAGCTGCAGGAGCACGGCCAGGTCGGCGACGCCAACGTCTTCTACTGGTTCCAGAACCGAAAGTCCCGCGCCAAGAACAAGCAGCAGCCAGCCGGCCGCCTCGCCCTG…	1314	TTACAGTAACATCAGAAGCAACCTGCAGACAGCACCCTGCTGGAGCGGCTCAACGGTGACACCGGCCTCGTCGACGAGGACCTGTTCGCCGGTGTGGCGGAGAAGCACGGCCGCCTCGCCGAACAGCTTCACGTCGAGGCGCATCATCGCCGGAACGCTGTACTGCGCGGTGCTTGTGCACATCACGGCGTCCTGGGCCAAGGCCACCACCGTCGCCGTGGGTGGCGCCGTGCCTCCAATTAACCCGACATCCAACAGCTCTGCTTGGGGTGTTTGGTTGCCAGCCACAGTTTACCACGCATAAGGTTAGACAAGTTTGATCAACTTAGAGAGCTGTTTGGTTGCAGCCACAGTTCTGACAAGATTTTGCTAAGTCTCACACGTCAATGACTCAAAAAA…	4117	aaggtattcctgaagacatgctcctcctgttggctgaaaaagagacagccaaagcctcatgggagacgttgaagaccatgcacatgggagccgagcgcgtgagggaagctaaggtacggaccctcaaatccgagtttgaagtgctgcatatgacggagtcggagtcgatcgataacttcgccatccggttgacaacaattgtcaacaaaatcatagggctcggtgacaagatggaggagagctacgcggtaagaaaatttcttcgtgcagttcccgccaagtttctaccagtagtctccccaatcgagcagtttggtgacctcaagacaatgacaattgaagagttgatcagtcgcttaaaggcacatgaagaacggtgggaatctcatgctataggtg…	1500
Bam025836.1		>BamWOX9b	MFRSNPACDVQQPDMNNSSSPSLLSSPGSGKPSLISSGCEEITRSPEPKPRWNPRPEQIRILEGIFNSGMVNPPRDEIRRIRLQLQEHGQVGDANVFYWFQNRKSRTKNKLRAAGQLLPSGRAALARTCASPAPVKPARHVLSAPVAPTSSSSSSSDRSSGSSKSMKPGALMTAAVAAQGMLPATAIDLFSPTPSPALSACQLYYYSHPVPMPTAPVRELTSPEPLLLQWPQSQYLPATELGGVLGSHAHTPAMHPAVSPGMLLGLCNEALGQEIIGTSCSKGIGQCLNTTSGTELSNRTDAVSTVISEDEKARLGLLHYGFGATTASATSAPLAAPVHAAADDVSMAVLPSAAPSNVATSAVLTDQLQGLLDVGLIGGTATVVAVARDAVTCTSTTQY…	449	ATGTTCAGGTCCAATCCTGCCTGCGACGTCCAGCAGCCTGACATGAACAACAGCTCATCCCCTTCCCTCCTCTCATCACCTGGCAGCGGCAAACCCTCCTTGATCTCCTCAGGGTGTGAGGAGATCACGAGGAGCCCGGAGCCGAAGCCCCGGTGGAACCCGCGGCCGGAACAGATCAGGATCCTAGAGGGGATCTTCAACTCCGGGATGGTGAACCCGCCGCGCGACGAGATCCGCCGCATCCGCCTGCAGCTGCAGGAACACGGCCAGGTCGGCGACGCCAACGTCTTCTACTGGTTCCAGAACCGAAAGTCACGCACCAAGAACAAGCTGCGCGCGGCCGGGCAGCTGCTGCCTTCCGGCCGCGCCGCCCTGGCGCGCACTTGCGCGTCGCCTGCT…	1350	ATGTTCAGGTCCAATCCTGCCTGCGACGTCCAGCAGCCTGACATGAACAACAGCTCATCCCCTTCCCTCCTCTCATCACCTGGCAGCGGCAAACCCTCCTTGATCTCCTCAGGTATGTCGCGTCTTCACTCGGTGCATGTTACTGTTTAATCGTTGTTGCATGATTAGTAGTACATAGGGCTAGGGTTTCTTGAAGAGTTCTGGATACGTGAGTAATTTGTAGGTTAATTGCTGTTTCGTTGTGTTTGTGTAGGGTGTGAGGAGATCACGAGGAGCCCGGAGCCGAAGCCCCGGTGGAACCCGCGGCCGGAACAGATCAGGATCCTAGAGGGGATCTTCAACTCCGGGATGGTGAACCCGCCGCGCGACGAGATCCGCCGCATCCGCCTGCAGCTGCAG…	5168	tttgatcaacgtggatattcgtgctccgacaaactcatcttccacctttctggtgccgctgtcgctcgttgttgggttagggctcgagttaccggtagagttttgggttcaccagagtcccaagcttagagggggaggggccgcaaaagcatagcagtgagcggtggcaatggtggcggtgtggcaccgcctcgccgcctcggctgtggaacagaggagggtggtgggcacgctaaagagcaagtcgaggatgagatccaaggaaagaaaggcgacaggaggtgggggcgaatccagtgccaatagggacgaggaaggagtcgacacaggaggtggacgacagtggcaacgggcgacgaaagtgatagggggtggagttggctgacgggcctcgccggt…	1478
Bam005928.1		>BamWOX9like	MPTPTAPVRQLTSPEPLLLQWPQSQYLPATELGGVLGSHAHMPAMHPAVSTGLLLGLFNEALGQEIIDMSCSSKELGQYLNTTCSTEPSIKTDVVSTVIREDEKARLGFLHYGFGVSTAAAAAAAAVATSAPLAAPVHAAVAAADDVSTAMLESAAPSNVATSAVLTDQLQGLLDVGLIGGTAPPTATVVALAQDAMMCTSTAQYSVPAMMHLDVKLFGEAAVLLRHTGEPVLVDESGVTVEPLQQGAVYYVLVYMLSG	259	ATGCCGACGCCTACGGCGCCGGTGCGTCAGCTCACCTCCCCCGAGCCACTCCTCCTGCAGTGGCCGCAGAGCCAGTATCTGCCGGCGACCGAGCTCGGCGGCGTCCTAGGCTCCCATGCGCACATGCCGGCCATGCACCCGGCGGTCTCGACCGGCTTGCTCTTGGGCCTATTCAACGAAGCACTAGGGCAAGAGATCATCGACATGAGCTGCTCCTCCAAGGAGCTTGGCCAATACCTGAACACCACCTGCAGTACCGAGCCGAGCATCAAAACTGACGTGGTGAGCACTGTGATTAGGGAGGACGAGAAGGCGAGGCTGGGGTTCCTGCACTACGGCTTCGGTGTCAGTACCGCTGCTGCCGCTGCTGCCGCCGCTGTTGCTACTTCGGCGCCTCTT…	780	ATGCCGACGCCTACGGCGCCGGTGCGTCAGCTCACCTCCCCCGAGCCACTCCTCCTGCAGTGGCCGCAGAGCCAGTATCTGCCGGCGACCGAGCTCGGCGGCGTCCTAGGCTCCCATGCGCACATGCCGGCCATGCACCCGGCGGTCTCGACCGGCTTGCTCTTGGGCCTATTCAACGAAGCACTAGGGCAAGAGATCATCGACATGAGCTGCTCCTCCAAGGAGCTTGGCCAATACCTGAACACCACCTGCAGTACCGAGCCGAGCATCAAAACTGACGTGGTGAGCACTGTGATTAGGGAGGACGAGAAGGCGAGGCTGGGGTTCCTGCACTACGGCTTCGGTGTCAGTACCGCTGCTGCCGCTGCTGCCGCCGCTGTTGCTACTTCGGCGCCTCTT…	2659	atgcccttagatctcgtatgcgtggtagtgaggtaataaacttatggcctgttctttaacgatttctaaaaacggtttttgatttttattataatatctaatttttaaataaaattaattgtagtacacgttaaaagcctaacatttgtatcaactaaaatcgcaagcgagtatctctccgtaatctctgtcgcaaacagctaaaattcaaaaatttcagccaaaaaccataaaccacagctatatcaaacaaacgacgcttagcctctcctacactgcacatgccctaccaccccttccattttgccatccccacacaactatgcaagatgcaacctgcgccccctatctcatcacccatcacacatgcacaagtccaagggagcaaaacaaaaagga…	1500
Bam017172.1		>BamWUS	MQQRRQTNGGEGAAGNVGGRSGGGGGEGGGGGAGGGSVPACRPSGTRWTPTSEQIRILRELYYNCGIRSPNSEQIQRIAAMLRQYGRIEGKNVFYWFQNHKARERQKKRLTTLDVNTSSIAAADVNHLGVLSLSTSGAAAPSSPGSYAGNGATAVVQLEVSTNCWDSSAMATERSFLLQDYMGVSSGAAAAVAPTPCARFSSDRRAMMTTQEPETLPLFPTGGSSRPRHAGPAEGGQESIVHGSYLSNFQCWGAAATATTIAVQQHQLQQLQEQHSFYSSNQLPSQDAAPSAAAAAGTSLELTLSSHCSPYPAGSM	316	ATGCAGCAGCGTAGACAGACCAATGGAGGAGAAGGGGCGGCGGGCAATGTGGGTGGCAGGAGTGGCGGTGGAGGAGGAGAAGGAGGAGGCGGCGGCGCAGGTGGTGGTAGTGTGCCCGCGTGCCGGCCGAGCGGGACGCGGTGGACGCCGACGTCGGAGCAGATCAGGATCCTGCGGGAGCTCTACTACAACTGCGGCATCCGGTCGCCCAACTCGGAGCAGATCCAGCGCATCGCCGCCATGCTGCGCCAGTACGGCAGGATCGAGGGCAAGAACGTCTTCTACTGGTTCCAGAACCACAAGGCCCGCGAGCGCCAGAAGAAGCGCCTCACCACCCTCGACGTCAACACCTCCTCCATCGCCGCCGCCGACGTTAACCACCTCGGCGTCCTCTCGCTG…	951	ATGCAGCAGCGTAGACAGACCAATGGAGGAGAAGGGGCGGCGGGCAATGTGGGTGGCAGGAGTGGCGGTGGAGGAGGAGAAGGAGGAGGCGGCGGCGCAGGTGGTGGTAGTGTGCCCGCGTGCCGGCCGAGCGGGACGCGGTGGACGCCGACGTCGGAGCAGATCAGGATCCTGCGGGAGCTCTACTACAACTGCGGCATCCGGTCGCCCAACTCGGAGCAGATCCAGCGCATCGCCGCCATGCTGCGCCAGTACGGCAGGATCGAGGGCAAGAACGTCTTCTACTGGTTCCAGAACCACAAGGCCCGCGAGCGCCAGAAGAAGCGCCTCACCACCCTCGACGTCAACACCTCCTCCATCGCCGCCGCCGACGTTAACCACCTCGGCGTCCTCTCGCTG…	1192	ttatgggtttgcccccaaatacaaaatgcaatcgatccatgtatgaacatgcaatgcatgatgtctcctgagagagagagagagagagagagagagaggagcagcagggctagctctgtggggagcaagcagaagcagttaaggaggctcctgcattctacgctctgcctgcgtagtccccacacgcctcatccttcttcctctccctcgccccgtgtgtcaacttcgtcgtctgtccctctacaaaagatatctccgagaatctctcagagagccccaacctatatcaccctacctacgctactgctagctactacctccttagaccatatacgatatagagtggtaccacattcgtcacctcactgccacgtcactcaaatactgtatttgcttttt…	1500
Gan013496.1	Guadua_angustifolia	>GanWOX11a_1	MEGSSNSPDRQSSGGSPEERGGGGGGRGAGEPVRSRWTPKPEQILILESIFNSGMVNPPKEETVRIRKLLERFGAVGDANVFYWFQNRRSRSRRRQRQMQAAAAAAASSSPPANTSPAASATVGLPSVAIHPVAMGGNACQYEQQASSSSSSGSTGGSSLGLFAHGAGVSGAVGGGYLQASCGASSGLIGDVDSGGSDDLFAISRQMGFVESPRGSSSAVPSTAAQQQHYSCQLPAGE	238	ATGGAGGGGAGCAGCAACAGCCCGGACAGGCAGTCGTCGGGCGGCAGCCCGGAGGAGCGCGGAGGCGGCGGAGGAGGGCGGGGGGCGGGGGAACCGGTGCGGTCGCGGTGGACGCCCAAACCGGAGCAGATACTGATCCTCGAGTCCATCTTCAACAGCGGCATGGTCAACCCGCCCAAGGAGGAGACTGTCCGCATCCGCAAGCTGCTCGAGCGCTTCGGCGCCGTCGGCGACGCCAACGTCTTCTACTGGTTCCAGAACCGCCGCTCCCGCTCACGCCGCCGCCAGCGCCAGATGCAGGCCGCCGCGGCAGCGGCCGCCTCCTCCTCCCCGCCCGCCAATACCTCTCCAGCTGCTAGCGCCACCGTGGGCCTACCGTCCGTCGCGATCCATCCCGTG…	717	ATGGAGGGGAGCAGCAACAGCCCGGACAGGCAGTCGTCGGGCGGCAGCCCGGAGGAGCGCGGAGGCGGCGGAGGAGGGCGGGGGGCGGGGGAACCGGTGCGGTCGCGGTGGACGCCCAAACCGGAGCAGATACTGATCCTCGAGTCCATCTTCAACAGCGGCATGGTCAACCCGCCCAAGGAGGAGACTGTCCGCATCCGCAAGCTGCTCGAGCGCTTCGGCGCCGTCGGCGACGCCAACGTCTTCTACTGGTTCCAGAACCGCCGCTCCCGCTCACGCCGCCGCCAGCGCCAGATGCAGGCCGCCGCGGCAGCGGCCGCCTCCTCCTCCCCGCCCGCCAATACCTCTCCAGCTGCTAGCGCCACCGTGGGCCTACCGTCCGTCGCGATCCATCCCGTG…	717	aaatatttaaattgaatacatgaaaatcatatttgccgattcgtttcgaaaagtattttaataatattataattttattgggttttataatagaaattagtggtcaaaactatgttttggagatcatatatgtcgataaaacaataactatttatgaccggagggagtaattctattagatttgtgaatgtattatcataacagaaattaccatttaatgttgttttttaaagttcgcgttgatatccaatatatatagcatgttcgtttgaacggaaacacatgtttttttttaacctgagagagtatagtaccagctagccagcaagtgacggttagatgcaaagcaccaggtaaagattctttctgctattagtcatcctgacagtgttgctatca…	1500
Gan018454.1		>GanWOX11a_2	MEGSSDSPDRPSSGGSPEEHGGGGGGRGAGEPVRSRWTPKPEQILILESIFNSGMVNPPKDETVRIRKLLERFGAVGDANVFYWFQNRRSRSRRRQRQMQAAAAAAASSSASNSSPATSATVGLPSVAVHPMAMVGSACQYEQQASSSSSSGSTGGSSLGQFAHGAGVSGAVGGGHLQASCGASSALASGLMGDMDSGGSDDLFAISRQMGFVDSPRSSSSAAPSTARQQQYYSCQLPSATITVFINGVPMEVPRGPINLRAMFGQDVMLVNSTGALLPVNDYGVLMQSLQMGENYFLVTRTN	303	ATGGAGGGGAGCAGCGACAGCCCGGATAGGCCGTCGTCGGGTGGCAGCCCGGAGGAGCACGGCGGAGGAGGAGGAGGGCGAGGGGCGGGGGAGCCGGTGCGGTCGCGATGGACGCCCAAGCCGGAGCAGATACTGATCCTCGAGTCCATCTTCAACAGCGGCATGGTCAACCCGCCCAAGGACGAGACCGTCCGCATCCGCAAGCTGCTCGAGCGCTTCGGCGCCGTCGGCGACGCCAACGTCTTCTACTGGTTCCAGAACCGCCGGTCCCGTTCGCGCCGCCGCCAGCGCCAGATGCAGGCCGCCGCGGCCGCAGCCGCCTCCTCCTCGGCCTCTAATAGCTCTCCAGCTACTAGCGCCACCGTTGGCCTTCCGTCCGTCGCGGTCCATCCCATGGCC…	912	ATGGAGGGGAGCAGCGACAGCCCGGATAGGCCGTCGTCGGGTGGCAGCCCGGAGGAGCACGGCGGAGGAGGAGGAGGGCGAGGGGCGGGGGAGCCGGTGCGGTCGCGATGGACGCCCAAGCCGGAGCAGATACTGATCCTCGAGTCCATCTTCAACAGCGGCATGGTCAACCCGCCCAAGGACGAGACCGTCCGCATCCGCAAGCTGCTCGAGCGCTTCGGCGCCGTCGGCGACGCCAACGTCTTCTACTGGTTCCAGAACCGCCGGTCCCGTTCGCGCCGCCGCCAGCGCCAGATGCAGGCCGCCGCGGCCGCAGCCGCCTCCTCCTCGGCCTCTAATAGCTCTCCAGCTACTAGCGCCACCGTTGGCCTTCCGTCCGTCGCGGTCCATCCCATGGCC…	2672	cccccccccccccccccccccccccctctcttcctggtactcttcctagacaaagtatatctctgcagaaaagccagcgggttctccactattagtatatatatatatgtacccctaggaaagtaagaattttcatatccaatcagcaagaagttagcttcatatatacacaatgtagatgatttagaccctgtttaacagagttttagatcccaactctaccttagatctagagcttgtaggataaaataaaatgaattaaatttatatttttagtctaaatgtaaacaagatgatccatctaaacactcttaatgtacccatagctctaactccataaatttttggagttaggaatactctgttccaccaactctacggattttaatagagctgaag…	1079
Gan017646.1		>GanWOX11b_1	MDGGHSPDRHSAAVAGEPVRSRWTPKPEQILILESIFNSGMVNPPKDETVRIRKLLERFGAVGDANVFYWFQNRRSRSRRRQRQLQAQAQATAASSGSPPTSGAGHEPGHAVSASSLGLFAHGAMPASSSWPSSPPSAGLMGDVDCGSGDDLFAISRQMGYMDGGGSGSSSSAAAVQQEQQLRYSCQPATITVFINGVATEVPRGPIDLRSMFGQDVMLVHSTGGLLPVNEYGILMQSLQMGESYFLVSVNRQANGSYGKYCLQQLAVSGIDTCMMAVSGIHACMMEKLAMKHA	294	ATGGACGGCGGCCACAGCCCGGACCGGCACTCTGCGGCGGTGGCGGGGGAGCCGGTGCGGTCGCGGTGGACGCCCAAGCCGGAGCAGATACTCATCCTCGAGTCCATCTTCAACAGCGGCATGGTCAACCCGCCCAAGGACGAGACCGTCCGCATCCGCAAGCTCCTCGAGCGCTTCGGCGCCGTAGGCGACGCCAACGTCTTCTACTGGTTCCAGAACCGACGCTCCCGCTCGCGTCGGCGCCAGCGGCAGCTGCAGGCACAGGCGCAGGCGACCGCCGCCTCTTCCGGCTCGCCCCCCACGAGCGGTGCCGGTCACGAGCCTGGCCATGCCGTCTCGGCCTCGTCTCTGGGGCTGTTCGCGCACGGCGCGATGCCCGCGTCCTCGTCGTGGCCGTCC…	885	ATGGACGGCGGCCACAGCCCGGACCGGCACTCTGCGGCGGTGGCGGGGGAGCCGGTGCGGTCGCGGTGGACGCCCAAGCCGGAGCAGATACTCATCCTCGAGTCCATCTTCAACAGCGGCATGGTCAACCCGCCCAAGGACGAGACCGTCCGCATCCGCAAGCTCCTCGAGCGCTTCGGCGCCGTAGGCGACGCCAACGTCTTCTACTGGTTCCAGAACCGACGCTCCCGCTCGCGTCGGCGCCAGCGGCAGCTGCAGGCACAGGCGCAGGCGACCGCCGCCTCTTCCGGCTCGCCCCCCACGAGCGGTGCCGGTCACGAGCCTGGCCATGCCGTCTCGGCCTCGTCTCTGGGGCTGTTCGCGCACGGCGCGATGCCCGCGTCCTCGTCGTGGCCGTCC…	2151	cacacatgccataaccaaaaccactttgcaatgccaatttcaccattcagccaatttttcatcacatgatttcacaatctctatttaaatttcaaattcttgaaagtgtgatgtttagaggatttgcactagttcttgcctgcatcgatcagtactacgcacgtacagtacgtactctagcgataatttcaaattcctacgttccatgcggaacatttagatgtacaaccggtactctatttggatgggagagcaacctaatctatcatgctcattaattgaggtcaacagtggttaactacataaccatgtatactaccatggacgaaactgaagaaatatttaaagaaactgaaaaagacatgcaccatgtgcaaattgcaattccattctttttaa…	1212
Gan019157.1		>GanWOX11b_2	MDGGYSQDQHAAAAGEPVRSRWTPKPEQILILESIFNSGMVNPPKDETVRIRKLLERFGAVGDANVFYWFQNRRSRSRRRQRQLQAQAAAASLPASGAGHEPGHAGSASSSLGPFAHGTAYSSSASSSWSSSPPSTGLMGDVDCGGGDDLFAISRQMGYVDGGGSGSSSSAAAQQQLYYSCQPATITVFINGVATEVPRGPIDLRSMFGQDVMLVHSTGGLLPVNEHGILVHTLQMGDSYFLVTRST	247	ATGGACGGCGGCTACAGCCAGGACCAGCACGCGGCGGCGGCTGGGGAGCCGGTGCGATCGCGGTGGACGCCCAAGCCGGAGCAGATACTCATCCTCGAGTCCATCTTCAACAGCGGCATGGTCAACCCGCCCAAGGACGAGACAGTCCGCATCCGCAAGCTCCTCGAGCGCTTCGGCGCCGTCGGCGACGCCAACGTCTTCTACTGGTTCCAGAACCGGCGCTCACGCTCGCGCCGGCGCCAGCGCCAGCTGCAGGCACAGGCGGCCGCCGCCTCGCTCCCCGCGAGCGGCGCCGGCCACGAGCCTGGCCACGCCGGCTCGGCCAGCTCGTCGCTGGGTCCGTTCGCGCACGGCACGGCGTACAGCTCGTCCGCGTCTTCATCTTGGTCGTCCTCGCCG…	744	TCAAGTCGACCTCGTGACCTGTCGATGAGGAAAGAAGACAAAACATGCATGCATGCATGTTGTTGTCAGATAACATAAGCCAATGTAACTTCATTAATTCAATCGCTTGGTCTTCTTTTTGGAAGATGAAATTACTAATGTGACAACGATATATGCATATATGTGCATGTCTATCTATCAAGTGTATGCATGCATGCGTGGTACTGACCAAGAAGTAGCTGTCGCCCATCTGCAGGGTGTGAACGAGGATGCCATGCTCGTTGACGGGGAGGAGGCCACCGGTGGAGTGTACGAGCATCACGTCCTGCCCGAACATGGATCGCAGGTCGATCGGGCCCCTCGGCACCTCCGTCGCCACTCCATTGATGAACACCGTGATGGTCGCTGCAGCTAGCAAAC…	2041	taacaatcagcaaagatctaaacaaccaaaaaaccgattaaatctaaggtaacgataaatctaaatagtcgattagagctgaatagatggcaaataatggtagactttcccgaagaaggtgatgtgcaacaagatcggagaaaaccaaacctaattggtataatcggaagtgatcaacaatcagcgatacacaactttatcgatcaagatcagattacaagaaagattctaaattacagagttactccaatttgacaggaaaataaaagagtaaaacacatgtttatttggttgattgtgttgttgtttctgctcgcccttggcaatcttttatagcacatcgaccgatcgtatctctctttgatgcgttgttaatcatgatccatatcagcctttata…	1500
Gan016797.1		>GanWOX12	MDHHHGQAPTHRGTDGEGEPARSRWAPKPEQILILESIFNSGMVNPTKDETARIRRLLERFGAVRDANVFYWFQNRRSRSRRRARQLQQACGGAQLPTAAAAAGHYNVSTSPLIMHGQLCGGVPTAEAPVPSAASHFLTISHVDGGDDLFAISRQMGLMARGGDHQYCYTAADSSELTDRPTGTIQVFINGSAYEVPSTGALDLAGTFGRDAMLVHSSGEILPVNEHGVLMKSLQMGECYNLVARSL	247	ATGGATCACCACCACGGTCAAGCTCCCACCCACCGTGGCACCGACGGCGAGGGCGAGCCGGCGAGGTCACGGTGGGCGCCGAAGCCGGAGCAGATCCTCATCCTGGAGTCCATCTTCAACAGCGGCATGGTGAACCCGACCAAGGACGAGACGGCGCGCATCCGCCGCCTCCTCGAGCGCTTCGGCGCCGTCCGCGACGCCAACGTCTTCTACTGGTTCCAGAACCGCCGCTCCCGCTCCCGCCGCCGCGCCCGCCAGCTCCAGCAGGCCTGCGGCGGCGCCCAGCTCCCTACCGCCGCAGCCGCCGCCGGCCACTACAACGTCAGCACTTCTCCCTTGATCATGCACGGCCAGCTGTGCGGCGGAGTGCCCACGGCCGAGGCGCCCGTGCCATCCGCG…	744	TTAGAGCGATCTCGCAACCTACAAATATCAAGGAAAAAATAATTAGATTGATTGCAAACTAGAAAAATATAAACTAGAACCTTCAATTTGTACAATAATGAACAACTAAATTCACTAACCAGATTGTAGCACTCCCCCATCTGCAAGCTCTTCATGAGGACGCCGTGCTCGTTCACCGGTAGGATCTCGCCGGAGGAGTGCACCAGCATCGCGTCACGCCCAAACGTGCCTGCCAAGTCCAATGCGCCTGTGCTTGGCACCTCGTACGCCGATCCATTGATGAACACTTGGATCGTCCCTGCAATATCCATCAACCCATAAGTAAGCACACATACGATCATCAGCGGTCACAATTGGATAGGCAACATGCATAAAAGTAAAAGCTTTGAAGGTATGAGA…	973	ttaggatttatggaaatcaaagacatggtattaacccgaaaagactaataaaattctgagttaacactggagttatcatgaattttcatgtagcccgtgcgtggtaccaaagtgatacaaccgtcgacaaaccctagttgacttgagggcaagtcctaaatatccgataatatttttcaaaaagttaatttacttatgctcgagattctatcaaacgagttataattaagttatatatgtgggtaataatcagcaaacttattttgaaaataacaagctgagggaattcagtatatatagtcactggtttgctagggtgattgtgaaccgatagctagaatgatatatcatcaaaactgaagttaagaccatataggtttttttttgacaatggagtta…	799
Gan001744.1		>GanWOX13a	MRLGNLYCDPLMVTGGHKVTARQRWTPTQMQLQILENIFDQGNGTPSKQKIKEITAELSQHGQISETNVYNWFQNRRARSKRKQASLPNNAESEAEADEESPTDKKPKSDRPLHQNMVARDRSSERNSEMHHFDTEHEQIRGMMYGSNDNSSRSSGSLGQMSLYENIMSNPSIFIATNYIT	181	ATGAGGCTTGGTAATCTCTATTGTGATCCTCTAATGGTTACTGGAGGTCACAAGGTTACAGCGAGGCAGCGATGGACACCAACCCAGATGCAGCTGCAGATCCTTGAGAACATCTTTGACCAAGGCAATGGAACTCCAAGCAAGCAAAAGATAAAAGAGATAACAGCAGAGCTCTCACAACATGGCCAGATCTCGGAGACAAACGTCTACAACTGGTTCCAGAATAGAAGGGCACGGTCGAAGCGGAAGCAGGCTTCTTTACCAAATAACGCTGAATCTGAAGCCGAGGCAGATGAGGAGTCCCCAACTGACAAGAAGCCAAAATCTGATAGACCACTCCACCAGAACATGGTTGCGAGAGATCGCAGTTCTGAAAGGAACTCCGAGATGCATCACTTT…	546	ATGAGGCTTGGTAATCTCTATTGTGATCCTCTAATGGTTACTGGAGGTCACAAGGTTACAGCGAGGCAGCGATGGACACCAACCCAGATGCAGCTGCAGATCCTTGAGAACATCTTTGACCAAGGCAATGGAACTCCAAGCAAGCAAAAGATAAAAGAGATAACAGCAGAGCTCTCACAACATGGCCAGATCTCGGAGACAAACGTCTACAACTGGTTCCAGAATAGAAGGGCACGGTCGAAGCGGAAGCAGGCTTCTTTACCAAATAACGCTGAATCTGAAGCCGAGGCAGATGAGGAGTCCCCAACTGACAAGAAGCCAAAATCTGATAGACCACTCCACCAGAACATGGTTGCGAGAGATCGCAGTTCTGAAAGGAACTCCGAGATGCATCACTTT…	546	caactgatacccaatgatcctaaagtgcaaaattcatttatttttctgatatcttaactagccttgccaactttctcttatgaaaactatagcaggatttgccgcactgctggttgcaggaccttattggctagttgcctgcatttgctattactgtattgctcatgaagtaaactgaaaccatataaaacaaaataaagtgccagctcatcaatttgatgtctaattatgaagttgacaattggtcggcccgcactaaacattgaaagctgttcatttattgttgagttaatgtacttgtgttcgaattatttgctctaggtctttcacgggtattgtatgaatttgttatttatgttaagctgtaattttttttctgtttgatctgtcaccatgggt…	1500
Gan010490.1		>GanWOX13b	MEWDKAKASSTAAGESADERRGGEGLGYVKVMTDEQMEVLRKQISIYATICEQLVEMHRALTAHQDSIAGMRLGNMYCDPLMVAGGHKITTARQRWTPTAMQLQILENIFDQGNGTPSKQKIKEITAELSQHGQISETNVYNWFQNRRARSKRKQAATLPNNAESEAEADEESPTDKKPKSDRPLHQNMSVRDHNSERITEMHRFETDHEQIRGMVYGSNDNSSRSLGSLGQMSFYENIMSNPRLDQFLGKVESPGSFSHLRPGESFDMFG	271	ATGGAGTGGGACAAGGCCAAGGCCTCCTCCACCGCGGCCGGCGAGTCGGCGGACGAGAGGCGCGGAGGGGAAGGGCTGGGGTACGTCAAGGTGATGACGGACGAGCAGATGGAGGTGCTCCGGAAGCAGATCTCCATCTACGCCACCATCTGCGAGCAGCTAGTCGAGATGCATCGCGCCCTCACCGCGCACCAGGACTCCATTGCAGGAATGAGGCTTGGGAATATGTACTGTGATCCACTAATGGTTGCTGGAGGCCACAAGATCACAACAGCAAGGCAGCGATGGACACCTACCGCGATGCAGCTGCAGATACTTGAGAACATCTTTGACCAAGGCAATGGAACACCAAGCAAGCAAAAGATAAAAGAGATAACAGCGGAGCTCTCACAGCATGGC…	816	ATGGAGTGGGACAAGGCCAAGGCCTCCTCCACCGCGGCCGGCGAGTCGGCGGACGAGAGGCGCGGAGGGGAAGGGCTGGGGTACGTCAAGGTGATGACGGACGAGCAGATGGAGGTGCTCCGGAAGCAGATCTCCATCTACGCCACCATCTGCGAGCAGCTAGTCGAGATGCATCGCGCCCTCACCGCGCACCAGGACTCCATTGCAGGTCGGTACACTTAAAGCAAATTCACACTTCTCTTCTCTTTTCTTCTCGTCTCGTTGGTTGTTCCTGGGGAGTAGAAAGACGTAGACGGTAGACCCATGGAATTTACCGTATGTTTGGTTCGAGGGATCACCTTTTGATGGATTGGTCCAACATAGGATCATCCTAAAATTTGGTGGGATGACTTCATCCCT…	3820	cgcagcttctgctgcgctgatggagtagagatggatggcgcacgtactttcgggagttgaattgaatcggaatggaatggaattgaattgttgtgagcaaataataccatatcctactgtatatacctatctccatgactgtagcgtgcacggtacaagctggcatgatcaatcaagattggcgaggcaggcagcagcacccagtcgagtcgtattcagctcttcgacccctcgcatgcccacgcgaccatcattcttcccttccctttacgtactctcacacttcctttacacacacttgcgttctactcctcccctccacgatcacctgcttgtctcaaaccattccacaaacactcgactccatcgtagttcagatttgagatcagtcgtctttcc…	1500
Gan017474.1		>GanWOX2_1	METPKESFSPPSPLSPPLSPTSAAAAALANARWTPTKEQIAVLEGLYGQGLRTPTAEQIQQITARLREHGHIEGKNVFYWFQNHKARQRQKQKQQSFDYFSKLLRRPPPLPVFHRAPAPPFPVPLPAPQITMPAPMPPPPACNNG	145	ATGGAGACTCCAAAAGAGAGCTTTTCCCCTCCGTCTCCCCTCTCCCCGCCGCTGTCCCCGACCTCCGCCGCGGCGGCCGCGCTGGCGAACGCGCGGTGGACGCCGACAAAGGAGCAAATCGCCGTGCTGGAGGGGCTGTACGGCCAGGGGCTGCGCACGCCCACTGCGGAGCAGATACAGCAGATCACGGCCAGGCTGCGGGAGCACGGCCACATCGAGGGCAAGAACGTCTTCTACTGGTTCCAGAACCACAAGGCCCGCCAGCGCCAGAAGCAGAAGCAGCAGAGCTTCGACTACTTCAGCAAGCTCCTCCGCCGGCCACCGCCGCTGCCCGTGTTCCACAGGGCCCCCGCGCCGCCCTTCCCCGTCCCGCTGCCGGCTCCGCAGATCACGATGCCG…	435	ATGGAGACTCCAAAAGAGAGCTTTTCCCCTCCGTCTCCCCTCTCCCCGCCGCTGTCCCCGACCTCCGCCGCGGCGGCCGCGCTGGCGAACGCGCGGTGGACGCCGACAAAGGAGCAAATCGCCGTGCTGGAGGGGCTGTACGGCCAGGGGCTGCGCACGCCCACTGCGGAGCAGATACAGCAGATCACGGCCAGGCTGCGGGAGCACGGCCACATCGAGGGCAAGAACGTCTTCTACTGGTTCCAGAACCACAAGGCCCGCCAGCGCCAGAAGCAGAAGCAGCAGAGCTTCGACTACTTCAGCAAGCTCCTCCGCCGGCCACCGCCGCTGCCCGTGTTCCACAGGGCCCCCGCGCCGCCCTTCCCCGTCCCGCTGCCGGCTCCGCAGATCACGATGCCG…	436	tcccagctgcttactcccgcattgttttcagagcccacgtccaccacatacactttacttactcctttcccaatggcatgaacggcacgtagtagaaaactcgaaaaatacccacaaataaagtcttttcacagtacttacatctgctaatagcctagtacactgtgtttcgtttcttttcatatgcgttcgaatagatagatccacctacacggcgaaagcctgatgtgctagctgcaccggcagttacggtcattactggcgcaaagttcatttccaggtaaaaatggaacgctcgcctacaggaacaagtgtaataacaaaatccactatttacatcaatctcatctatatcatatagagtaatcaataaaaccagtttatacaatacctatcact…	1017
Gan021896.1		>GanWOX2_2	MEIPQGGGHHEACFFPAPQGPLSPQLSPTSALANARWTPTKEQIKLLEYLYGQGLRTPTAEQIQQITARLREHGHIEGKNVFYWFQNHKARQRQKQKQQSFDYFSRLLRRPPPLPMLHRHPAQPFHLPLPEPQMTMPPPPPPAPCNNGVLPVMYRTSCYMPGPQAAANAAYYPHPQMSVLYPGMDKAHDKVLVQPPTTMYVQPAPNNAGTPLHTMNFPPANSGCGAADVGAGRETLHLFPLEPTFVLPDESRRAVSASLTPKTPSASASFSGESESSESPNGGALPFYDFFGVHSRGR	298	ATGGAGATTCCGCAAGGCGGCGGCCACCACGAAGCGTGCTTTTTCCCTGCCCCTCAGGGTCCTCTCTCCCCGCAGCTGTCCCCGACCTCCGCCCTTGCGAACGCGAGGTGGACGCCTACCAAGGAGCAGATCAAGCTTCTGGAGTATCTGTACGGGCAGGGGCTGCGCACGCCCACCGCGGAGCAGATACAGCAGATCACGGCCAGGCTCCGGGAGCACGGTCACATCGAGGGTAAGAACGTCTTCTACTGGTTCCAGAACCACAAGGCCCGTCAGCGCCAGAAGCAGAAGCAGCAGAGCTTCGACTACTTCAGTAGGCTCCTCCGCCGGCCACCGCCGCTGCCCATGCTCCACAGGCACCCCGCGCAGCCCTTCCACCTCCCGCTGCCGGAGCCGCAG…	897	ATGGAGATTCCGCAAGGCGGCGGCCACCACGAAGCGTGCTTTTTCCCTGCCCCTCAGGGTCCTCTCTCCCCGCAGCTGTCCCCGACCTCCGCCCTTGCGAACGCGAGGTGGACGCCTACCAAGGAGCAGATCAAGCTTCTGGAGTATCTGTACGGGCAGGGGCTGCGCACGCCCACCGCGGAGCAGATACAGCAGATCACGGCCAGGCTCCGGGAGCACGGTCACATCGAGGGTAAGAACGTCTTCTACTGGTTCCAGAACCACAAGGCCCGTCAGCGCCAGAAGCAGAAGCAGCAGAGCTTCGACTACTTCAGTAGGCTCCTCCGCCGGCCACCGCCGCTGCCCATGCTCCACAGGCACCCCGCGCAGCCCTTCCACCTCCCGCTGCCGGAGCCGCAG…	2945	gacagtaccaatgtttgaatttttaaaaattcctcacatttgatcatcatctgaaatttttacataaatatcataaatatgtcaggaatctccacaaaaaatttcaaaattttctaacgtcgtttgtactatttttcatccggttcaaacttgtcgatcaacgtttcatctacatagtatcaatgtttgaatttttaaaaattccactgacctgataatcacctgaaatttttatgagaacatctctaatgtgtcaggaacctacaaaaaaaattcaaaatttttcgacttcgtttaaaccaatttttagtcagtgcaatttgggcgaaatttcggcgaaatttcggtaccaaacaaaccggatttgaattttgctttttgaattttgaatgtactttg…	1500
Gan003282.1		>GanWOX3a	MPQTPSTRWCPTPEQLMILEEMYRSGVRTPNAAEIQQITAHLAYYGRIEGKNVFYWFQNHKARERQRLRRRLCARHQQQYAQAQQQAPSTAAANNAAAAAGGSGGNGGAAAGSVHPAVMQLHHHHPYATSFMPQGGYFQQDATTVPLAAVSGMEFAACKTTGDPNGGGIGGGGGAAYGGGGLYSSSNHQQQEWMDCGAGSSASDMIPPCCRPLKTLDLFPTKCTGLKDECSSSKSSSCSTSTN	243	ATGCCGCAGACCCCGTCGACCCGGTGGTGCCCAACGCCGGAGCAGCTGATGATCCTGGAGGAGATGTACCGGAGCGGCGTGCGGACGCCCAACGCGGCGGAGATCCAGCAGATCACGGCACATCTCGCCTACTACGGCCGCATCGAGGGCAAGAACGTCTTCTACTGGTTCCAGAACCACAAGGCCCGCGAGCGCCAGCGCCTCCGTCGCCGCCTCTGCGCCCGACACCAGCAGCAGTACGCGCAGGCGCAGCAGCAGGCCCCCTCGACGGCCGCTGCCAACAATGCTGCCGCCGCCGCCGGTGGCAGTGGTGGGAACGGCGGCGCTGCTGCAGGCAGTGTGCATCCCGCTGTGATGCAGCTGCACCATCACCACCCATACGCTACTAGCTTCATGCCG…	732	ATGCCGCAGACCCCGTCGACCCGGTGGTGCCCAACGCCGGAGCAGCTGATGATCCTGGAGGAGATGTACCGGAGCGGCGTGCGGACGCCCAACGCGGCGGAGATCCAGCAGATCACGGCACATCTCGCCTACTACGGCCGCATCGAGGGCAAGAACGTCTTCTACTGGTTCCAGAACCACAAGGCCCGCGAGCGCCAGCGCCTCCGTCGCCGCCTCTGCGCCCGACACCAGCAGCAGTACGCGCAGGCGCAGCAGCAGGCCCCCTCGACGGCCGCTGCCAACAATGCTGCCGCCGCCGCCGGTGGCAGTGGTGGGAACGGCGGCGCTGCTGCAGGCAGTGTGCATCCCGCTGTGATGCAGCTGCACCATCACCACCCATACGCTACTAGCTTCATGCCG…	1502	gcagagctagaataagatctccaatggggtctaagtttacacacgaacacccaaaaaaagataagggcttctttcttctacgtatacgctcgatctctccgcttcgcaatttatacatatggccgtttttaggaattgctttttcaattcaaatccattgagaaaataaaggtgttgtagttgcaataatatttccactctatatatcggctttaatgcatggataaataaaaggttgaggtgcgggtgcctatggagcgccagctgatcttgcaaaactaagtactctctctgttcttgaacagatggcgttttatcattgtgcattttaaccaagtcacgtgtagaaataactaaattgtcctccttcattagctcacttattatacttagatggtg…	1474
Gan007929.1		>GanWOX3b	MPSQGGSTRWCPTPEQLMVLEEMYRSGLRTPNASQIQQITAHLAFYGRIEGKNVFYWFQNHKARDRQKLRRRLCMSHHLLSCAHYYAAAAAGHHHQQLLGPTAIAGAPPHLTPLPPPHYSCLDQHAAAATAYSSYHYPFGAAPVSRPTGATPSLPSPLFQYQGGGGGVVLPEAIGRPEYSLGKLDNFGVVDDTSGCPASTVVDMPPPSGYEAATEAAGEAMSAPSTAFCRPLKTLDLFPGGLKEEQRDVV	250	ATGCCGTCTCAGGGCGGTTCGACGCGGTGGTGCCCGACGCCGGAGCAGCTGATGGTCCTGGAGGAGATGTACCGCAGCGGGCTGCGCACGCCCAACGCGTCGCAGATCCAGCAGATCACGGCGCACCTCGCCTTCTACGGCCGCATCGAGGGCAAGAACGTCTTCTACTGGTTCCAGAACCACAAGGCCAGGGACCGGCAGAAGCTGCGCCGCCGCCTCTGCATGAGCCACCACCTCCTCTCCTGCGCCCACTACTACGCCGCCGCCGCCGCGGGCCACCACCACCAGCAGCTCCTCGGCCCCACAGCCATCGCTGGTGCTCCACCTCATCTCACTCCTCTTCCGCCGCCGCACTATTCGTGCCTCGACCAGCACGCCGCCGCCGCCACAGCTTACAGT…	753	ATGCCGTCTCAGGGCGGTTCGACGCGGTGGTGCCCGACGCCGGAGCAGCTGATGGTCCTGGAGGAGATGTACCGCAGCGGGCTGCGCACGCCCAACGCGTCGCAGATCCAGCAGATCACGGCGCACCTCGCCTTCTACGGCCGCATCGAGGGCAAGAACGTCTTCTACTGGTTCCAGAACCACAAGGCCAGGGACCGGCAGAAGCTGCGCCGCCGCCTCTGCATGAGCCACCACCTCCTCTCCTGCGCCCACTACTACGCCGCCGCCGCCGCGGGCCACCACCACCAGCAGCTCCTCGGCCCCACAGCCATCGCTGGTGCTCCACCTCATCTCACTCCTCTTCCGCCGCCGCACTATTCGTGCCTCGACCAGCACGCCGCCGCCGCCACAGCTTACAGT…	850	gttttttttaaatcatcgaaaaaatgagcgaaacggctgaaagaacacaaacgaaatcatgtttttttcgcatctatctgtgggttcgctcatgaaggatccacgatcgatggtgctaaatcgaaaaggtccttttcataaaaaatagccggattgatcgaaacgtcaccacggttttttttcggtatctatttagggtcctctcacgaaagatccgtgattttttaaaccggatctgcgatcgtactaaatcgaaaatgtttttttttcgcaaaaaatagccggaatgatccaaacgccactacgttttttttgtatctatttaggatcctctcacgaaagattcacgtttttttaaggatctattcttaaaaaaacgcgaaaaggattgatacgtaa…	1500
Gan014899.1		>GanWOX4a	VQVPTAGTTRWNPSPEQIKLLETLYRGGMRTPNALQIERITEELGKFGRIEGKNVFYWFQNHKARERQKQKRAALLTLDSSALPQTKDGGQGKEELCDDVTSCKRRCKTWGDGHSDAATEVADCTDDVTTLELFPLHPQGKA	142	GTGCAAGTGCCAACGGCTGGGACGACAAGGTGGAACCCGTCGCCGGAGCAGATAAAGCTGCTGGAGACGCTGTACCGCGGTGGCATGCGCACGCCCAACGCACTCCAGATCGAGCGCATTACGGAGGAGCTTGGCAAGTTCGGCCGAATCGAGGGCAAGAACGTCTTCTACTGGTTCCAGAATCACAAGGCTCGTGAACGGCAGAAGCAGAAGCGTGCCGCGCTCCTCACCCTCGATTCTTCCGCGCTTCCTCAAACCAAAGATGGAGGTCAAGGGAAGGAGGAGCTGTGTGACGATGTGACGAGCTGCAAGCGGCGGTGCAAGACCTGGGGTGATGGCCATAGCGATGCGGCTACGGAGGTGGCCGACTGCACGGACGATGTGACTACCCTGGAGCTC…	429	GTGCAAGTGCCAACGGCTGGGACGACAAGGTGGAACCCGTCGCCGGAGCAGATAAAGCTGCTGGAGACGCTGTACCGCGGTGGCATGCGCACGCCCAACGCACTCCAGATCGAGCGCATTACGGAGGAGCTTGGCAAGTTCGGCCGAATCGAGGGCAAGAACGTCTTCTACTGGTTCCAGAATCACAAGGCTCGTGAACGGCAGAAGCAGAAGCGTGCCGCGCTCCTCACCCTCGATTCTTCCGCGCTTCCTCAAACCAAAGTGAGCAGCNCATCATATCGATCTAGCTATCACATGACATGCATGAGCTAGTTAGGGATAGTGTTGTACTGGTGTTCACGCATGATGTATCCGTGCATGTATGACGCTTAACTATGTAGTATGATCTTGCTTTCTCTG…	579	tgaactgcactgttagaaaaccaagccccgcgtacttgttctagtaaactaattgagtacctaatcgtgtgaaatatcacttgaactaattaagaagtgaacgtgtgtggctgtcgttgatctttgtgcatgcag	135
Gan025119.1		>GanWOX4b	MRLHHLHVAYLEKAASSSSPPSISPSFPASTFPFAFQCLRPLAPKISFPEPKKMTAPPDFARVRNASKLLNCTVQVPTAGTTRWNPSPEQIKVLEMLYGGGMRTPNALQIERITEELGKYGRIEGKNVFYWFQNHKARERQKQKRAALLTLSTLDSSSLPETKDGAEKKEVCDDMTSCKRRCKTWGDGHGDAAMEVANCTDDVTLELFPLHPQGKA	216	ATGAGGCTTCACCATTTGCATGTGGCCTACCTGGAGAAAGCGGCCTCCTCTTCGTCTCCACCATCCATCTCCCCTTCCTTCCCCGCCTCCACCTTCCCTTTCGCTTTCCAATGCCTCCGCCCGCTCGCGCCAAAGATCTCATTCCCGGAGCCAAAGAAGATGACCGCGCCACCTGACTTTGCTCGCGTCAGAAATGCTTCCAAGCTGCTGAACTGCACTGTGCAAGTGCCGACGGCGGGGACGACGCGGTGGAACCCGTCGCCGGAGCAGATAAAGGTGCTGGAGATGCTGTACGGCGGCGGGATGCGCACGCCGAACGCGCTCCAGATCGAGCGCATCACGGAGGAGCTCGGCAAGTACGGCCGGATCGAGGGCAAGAACGTCTTCTACTGGTTTCAG…	651	CTAAGCTTTCCCCTGCGGATGCAACGGGAAGAGCTCCAGGGTCACATCGTCGGTGCAGTTGGCCACCTCCATAGCCGCATCGCCATGGCCATCACCCCACGTCTTGCACCGCCGCTTGCAGCTTGTCATATCATCACACACTTCCTTCTTCTCCGCTCCATCCTACACATGACAGAGAAAGCAAGATATACTATGTAGTTAAGCGTCATGTATGGATACAAGCATCATGCGTGAACACAACTATCCCTAAGACCCTAGCTACCCCATGCATGTGATAGATCGATACGACGGACGTATCCTGCTTACTTTGGTTTCAGGAAGCGAGGAAGAATCGAGGGTGCTGAGGGTGAGGAGCGCGGCACGCTTCTGCTTCTGCCGCTCACGAGCCTTGTGATTCTG…	912	ttgagtttgtttaggctggagcttgagcttatttggctggagctggaagaagctgctggagctggaagaagctactggagctggatgaggatggcaatttttcgtaaataatagttaagttgtaagggtaccagggaagtgagatttttagaagctccagccaccccgagaagcatcgttttccttgcttctctcgcgtagtgcaaattgggttagaagcttcttctctccgtctggctggaaaaatactgtttgttttggcttgtggcttatagaggtataaaagtcaaataagtccaagctcaagcctaaacaaactgaccctaaatagctcaattttaagcagcttttggcttaaactagaagtcacatataactagcaaaaacctaaagttacgc…	1500
Gan004191.1		>GanWOX8a	MASSSNRHWPSMFRSKHAASQPSQPDMSNSPPSHVSGSSTTTGCSLNSSPFSSGGPEERSPDPKPRWNPRPEQIRILEAIFDSGMVNPPRDEIPRIRMQLQEYGQVGDANVFYWFQNRKSRSKNKLRAAAGRAALTRSCAPAHKAATPFTPPQLQPQQLLVSPVAPTSSSSDRSSGSSKPATAVMDLLSPLAAACHQQMHYHGQPVVLAPAATPKVQELVATDEPICLQCPQDHCLSAAELAAILGAQYMHLPVQQPQPASPTGMLLGLCNEVAAGPTTTGHRSCAWDAGLSQHWPSGADQLVLGKSSAASKTAVARQEAHEDATKLGLIQYGFGVSAPALDATSPAAALFPAASPVAAVTVASLAASTIANGTGANNQLQGLADVGFTGAAAAPARTG…	468	ATGGCCTCCTCATCAAACAGGCACTGGCCGAGCATGTTCAGGTCCAAGCACGCCGCCAGCCAACCGTCGCAGCCTGACATGAGCAACTCGCCCCCCTCCCACGTCTCCGGCTCCTCCACCACCACCGGCTGCTCCCTCAATTCGTCCCCTTTCTCCTCAGGGGGGCCGGAGGAGAGGAGCCCAGATCCGAAGCCGCGGTGGAACCCGCGGCCGGAACAGATTCGGATCCTGGAGGCCATCTTCGACTCCGGCATGGTCAACCCGCCGCGTGACGAGATCCCCCGCATCCGCATGCAGCTGCAGGAGTACGGGCAGGTCGGCGACGCCAACGTCTTCTACTGGTTCCAGAACCGCAAGTCCCGCTCCAAGAACAAGCTGCGCGCCGCGGCCGGCCGCGCG…	1407	ATGGCCTCCTCATCAAACAGGCACTGGCCGAGCATGTTCAGGTCCAAGCACGCCGCCAGCCAACCGTCGCAGCCTGACATGAGCAACTCGCCCCCCTCCCACGTCTCCGGCTCCTCCACCACCACCGGCTGCTCCCTCAATTCGTCCCCTTTCTCCTCAGGTACGCGGGCCGTGCATGCATCGCATGCATTCTACTGTTACATGCGCACTTGCACGCACTAGGTAGGGTTTTCTTCTGAACGATCAGGATCAAGAGGGAATTGATTGATAAACGTGGTCTTGTTTAGGGGGGCCGGAGGAGAGGAGCCCAGATCCGAAGCCGCGGTGGAACCCGCGGCCGGAACAGATTCGGATCCTGGAGGCCATCTTCGACTCCGGCATGGTCAACCCGCCGCGTGA…	3829	ccataatttttttgttaaattcgtataaagttagatcattacaattaaagtcaaaactttagctaacaaaaaatctcaccgcatttttttgagtcaccgatacgtgtgacctaattgacagaaaagaaatcttactacaagtgtagatagaacaaaccaacttaagcagcaaagttttgggggaacttttggcaccaagggtagggtaggtgaggcggggtatttcgatatttgacatccaattcgcatgcctttcgggttttgtgtatgacatgtgggttcatctgagtcaatgacagtggaccaagatgtcaaatattgaaaaattcatgtttaaaagatgtcaaatttcaaaatctctcaggtgaggcctaggccattacaagaggtagcaatatg…	1500
Gan017617.1		>GanWOX8b	MASSSSNTHWPSMFRSKHAASQPWQPQPDMSNSPPSLVSGSSTAAGFSLKSSPFSSGGAEERSTDPKPRWNPRPEQIRILEAIFNSGMVNPPRDEIPRIRMRLQEYGQVGDANVFYWFQNRKSRSKNKLRATAGRAALSRACASAREAAAPQFTPPPPPPQPQQLLVPPVAPTSSSSSSSDRSSGSSKLVKQPAQSMSATAAMDLLSPLAAACDQQMHYQGQIVAPVPAAPAQELVTTDEPVLLQWPQGHCLSAAELAAILGAQYMHVPVQQPQAESSAGVFRGLCNEVAPGPNITGHRGGLGQYWPSGDQLVLGKSSAASNTALAKEETHEDATKLGLLQYGFGVSAQALDAASAAAALLPAASSDAAVTVASLAAGTPANGAVANYQLQGPAVVGFA…	482	ATGGCATCCTCCTCCTCAAACACGCACTGGCCGAGCATGTTCAGGTCCAAGCACGCCGCCAGCCAGCCGTGGCAGCCGCAGCCTGACATGAGCAACTCGCCCCCCTCCCTCGTCTCCGGCTCCTCCACCGCCGCCGGCTTCTCCCTCAAGTCGTCCCCCTTCTCCTCAGGGGGAGCAGAGGAGAGGAGCACGGATCCGAAGCCGCGGTGGAACCCGAGGCCGGAGCAGATCCGGATCCTGGAGGCCATCTTCAACTCTGGCATGGTCAACCCGCCGCGCGACGAGATCCCCCGCATCCGGATGCGGCTGCAGGAGTACGGCCAGGTCGGCGACGCCAACGTCTTCTACTGGTTCCAGAACCGCAAGTCCCGCTCCAAGAACAAGCTGCGCGCCACGGCC…	1449	ATGGCATCCTCCTCCTCAAACACGCACTGGCCGAGCATGTTCAGGTCCAAGCACGCCGCCAGCCAGCCGTGGCAGCCGCAGCCTGACATGAGCAACTCGCCCCCCTCCCTCGTCTCCGGCTCCTCCACCGCCGCCGGCTTCTCCCTCAAGTCGTCCCCCTTCTCCTCAGGTACGCGCGCCGTGCATGCACCGCATGCATGCATGCTACTGTTACGTGCGCACTTGCACGCCCGCGATAGGTAGGGTTCAATTTCTTGTAAGCGATCGAGATCAAGAGGGAACTGATTGATGAGCCAAACTTTTTGCTGTTCTTTTGCAGGGGGAGCAGAGGAGAGGAGCACGGATCCGAAGCCGCGGTGGAACCCGAGGCCGGAGCAGATCCGGATCCTGGAGGCCATC…	3106	tattaagagtgtttagataggtcatcttatttatattttagactaaaatataaacttaatttattttatcttaatctacaagttttagatctcatgtgaagataaaatctaaaactctaccaaacaggactttattctagcattacggtgcatatgtgcagataacgtatacttgtattcaaatccgtccatccaagatcctctactctgtgtgcaccatacattcaattcgatctcccaattccatggacgtgtcgatcgaaccacatggacgttcaatccaacatccactcagactgaatttacactgcaatagatgtacaatgtagcactcagcgtccgagccagtgacctaaggttacactactactttttcactcttttctccagagaagttat…	1500
Gan020871.1		>GanWOX9a	MASSNRHWPSMFRSNPACDVQQPDMNNSSSPSLLSSSGSGKPSLISSGCEESTRSPEPKPRWNPRPEQIRILEGIFNSGMVNPPRDEIHRISLQLQEYGQVGDANVFYWFQNRKSRTKNKLRAAGQLRPTTGRAALARACASPSTPAAPPPVRPPRHLLAAPVAPTSSSSSSSDRSSGSSKSVKPAALKPAAAAAKGMLSATAIDLFSPTPSPALSSCQLYNHSHPVPMPTAPVRELTSPEPLLLQWPQNQYLPATELGCVLGSHAYTPAMHPAVSPGMLLGLCNEALGQEIIDMSCSKEIGQYFNTSSGTELSNKTDAVNTVIREDEKAKLGLLHYGFGVTTAAAASAPLAAADDVSTDLLPSAAPSNVATSSVLTDQFQGLLDVGLIGGTAPPTATV…	463	ATGGCCTCGTCAAACAGGCACTGGCCTAGCATGTTCAGGTCCAATCCAGCCTGCGATGTCCAGCAGCCTGACATGAACAACAGCTCGTCTCCCTCTCTCCTCTCATCATCGGGCAGCGGCAAACCCTCCTTGATCTCCTCAGGGTGCGAGGAGAGCACGAGGAGCCCAGAGCCGAAGCCGCGGTGGAACCCGCGGCCGGAGCAGATCAGGATCCTAGAGGGGATCTTCAACTCCGGGATGGTGAACCCGCCGCGCGACGAGATACACCGCATCAGCCTGCAGCTGCAGGAGTATGGCCAGGTCGGTGACGCCAACGTCTTCTACTGGTTCCAGAACCGAAAGTCACGCACCAAGAACAAGCTGCGCGCGGCCGGGCAGCTGCGGCCTACTACAGGCCGC…	1389	CAGCACATAGTAGACCGCACCCTGCTGGAGCGGCTCAACGGTGACGCCGGACTCGTCGACGAGGACCGGCTCGCCGGTGTGGCGGAGCAGCACGGCCGCCTCACCAAACAGCTTCACGTCGAGGTGCATCATCGCCGGGACAATGTACTCCGTGGTGCTTGTGCACGTCGCGGCGTCCCGGGCCACGGCCACCACCGTCGCTGTGGGTGGCGCCGTGCCTCCAATCAACCCAACATCCAACAGCCCTGCTTGCAAACAGAGGGTGTGTACAACTTACGGAAATCACAATTGCAACTTATTAACTGCAAAAAGCTACTAGCTAGTACGATCAATTACCTAAGGCATATAAATGAATGGGAAGGAGATCCAAGACACAAATTATGAAGAAGATGAAAGCAT…	3579	actatcaacagtgtaggcaaaagcatggatccatccatccatcagtactgacacccctttaattttctcatcccagccgatcccatgcaactatacaagatgcaaacctatccatggattcgttttttccgcaaaatttcacccaaactggctgaaattttgctcaagctggccaaaatttcatgtaattaatccggattttaattttttttatggccgtatttgacttcaattacattaacaacccataaaaaagtgatctttgatgataatttgtagaaaaaaatattttttgagatattttaaaattttggtaaaaccattttagaattttataaaattgaagaagctttgtaatgctatgaaaaaattatggtattatcttaataagtctaggat…	1500
Gan031157.1		>GanWOX9b	MASSNRHWPSMFRSNPACDVQQTQQPDMNNSSSSPSLFSSPGSGKPSLISSGCEESTRIQEPKPRWNPRPEQIRILEAIFNSGMVNPPRDEIRRIRLQLQEYGQVGDANVFYWFQNRKSRTKNKLRAAGQLQPAGRSALARSSALPSTPTVPTPVTPPRHLLASLVEPTSSSSSSSERSSGSSKSLKPTALTYAAAAAQGILPTTAIDLFSPTPSPALSACQLYYHSHPMPTPTAPVRELNSPDPLLQWPQSQYLSATELGGVLGSHTQMPAMHPVVSTGVLLGLCNEALGQEIIDMSSSKALGQYLNTNCSNEPSIKTDAVSTVIREDEKARLGFMHYGFGVSTAAAADVATSAPLAAPVHAAVAAADDVSTAVLPSAAPSNVVATSAVLTDQLQGLL…	484	ATGGCCTCCTCAAATAGGCACTGGCCGAGCATGTTCAGGTCCAATCCTGCCTGTGATGTCCAGCAGACGCAGCAGCCTGACATGAACAACAGCAGCTCGTCCCCCTCTCTCTTCTCATCACCTGGCAGCGGCAAACCCTCCTTGATCTCCTCAGGGTGTGAGGAGAGCACGAGGATCCAGGAGCCGAAGCCGCGGTGGAACCCGCGGCCGGAGCAGATCAGGATCCTGGAGGCGATCTTCAACTCCGGGATGGTGAACCCGCCGCGCGACGAGATCCGCCGCATTCGACTGCAGCTGCAGGAGTACGGCCAGGTCGGCGACGCCAACGTCTTCTACTGGTTCCAGAACAGAAAGTCCCGCACCAAGAACAAACTACGCGCTGCCGGGCAGCTGCAGCCG…	1455	TCAGAGAGCATGCATGTATACCAGCACATAGTAGACAGCACCCTGTTGGAGCGGCTCAACGGTGACGCCGGACTCGTCAACGAGGACCGGCTCTCCGGTGTGGCGGAGCAGCATGACTGCCTCGCCGAACAGCTTCACGTCGAGGTGCGTCATCGCCGGAACGGTGTACTGCCCGGTGCTTGTGCACATCACAGCGTCCTGGGCCAAGGTCACCACCGTTGCCGTGGGTGGTTCCGTGCCTCCAATTAACCCAACATCCAACAGCCCTGCTTGCAAACAGAATCTGTCATGTGTGTACAAAACTTATGGAAATCAAACATGCAACTTTAGTTGTTACCGCTGCAACAAGCTACTAGTACGATTAATTATGACCTATGAATGAATGGGAAGGAAATCCTA…	3424	catgcatgcctggagggacgcctcttttatgatttctctctcatgcaacgctgaattgaaggggagggcgcgacgataagaggatggaattgaagtttgaagaccactccactaccatcaactccgcgttttgactggatacaagttacaacgaggagtaacgactcctcgtgcttctagctagctagtcttcaaattgtccttgtagtagtcctttcatgctagcccagccctacctttcaggagtagcaaatactatacatgtactggtgatatacatacatcttctttagtccatacatatgtcatcactcagttgtcacaatattaaagttcagatgatcgtatcagccccttcactctaaaggcatgtgcaatgtactctcaaacccgaggcta…	1110
Gan023378.1		>GanWUS	MPMQQHRQINGGEGAAGNVGVGGRSGGGEGGASVSVCRPSGTRWTPTSEQIRILRELYYNCGIRSPNSEQIQRIAAMLRQYGRIEGKNVFYWFQNHKARERQKKRLTTLDVNTSSLAAADVNHLGVLSLSPSGETAPTSPGLYAGNGASAVQQLEASTKCWDSIAMATERSFLHDYMGVSSSGAAVAPTPWAGFSSDQMAMATREPETLPLFPTGGSSRQRYAGPGESGQESIVHGSYLSNFQCWGAATAAAAATTITIQQHQLLQMQEQHSFYSSNQLPSQDAVPAAAGGSSLELTLSSYGSPYPAGSM	310	ATGCCCATGCAGCAGCATAGGCAGATCAATGGAGGAGAAGGCGCTGCGGGCAATGTGGGCGTGGGCGGCAGGAGTGGCGGAGGAGAAGGCGGTGCCAGTGTCTCGGTGTGCCGGCCGAGCGGGACGCGGTGGACGCCGACGTCGGAGCAGATCAGGATCCTGAGGGAGCTCTACTACAACTGCGGCATCCGGTCGCCCAACTCGGAGCAGATCCAGCGCATCGCTGCCATGCTGCGCCAGTACGGCAGGATCGAGGGCAAGAACGTCTTCTACTGGTTCCAGAACCACAAGGCCCGCGAGCGACAGAAGAAGCGCCTCACCACACTCGACGTCAACACCTCCTCCCTCGCCGCCGCCGACGTCAACCACCTCGGCGTCCTCTCGCTGTCGCCTTCAGGT…	933	ATGCCCATGCAGCAGCATAGGCAGATCAATGGAGGAGAAGGCGCTGCGGGCAATGTGGGCGTGGGCGGCAGGAGTGGCGGAGGAGAAGGCGGTGCCAGTGTCTCGGTGTGCCGGCCGAGCGGGACGCGGTGGACGCCGACGTCGGAGCAGATCAGGATCCTGAGGGAGCTCTACTACAACTGCGGCATCCGGTCGCCCAACTCGGAGCAGATCCAGCGCATCGCTGCCATGCTGCGCCAGTACGGCAGGATCGAGGGCAAGAACGTCTTCTACTGGTTCCAGAACCACAAGGCCCGCGAGCGACAGAAGAAGCGCCTCACCACACTCGACGTCAACACCTCCTCCCTCGCCGCCGCCGACGTCAACCACCTCGGCGTCCTCTCGCTGTCGCCTTCAGGT…	1155	tagagtggagttagagataaattcagaataagagtttgattgtcataggttgagattgacactataaataataattttagaatccgataagacacacatgaacacaattatttcgcaaaaattactgtagctacgggccaaacttgccgaggatgatcaaatcggttggaaaaatacgaggattaatattacatgtatgtttcttcgggagtagaaagagagaaaagcaagaaagctgcatatacacatatttttgcaggacacgtatcggtggacgggactgtaatttaaacagcccttggtagaccgtctgatcagaaagcgatggccagatcttcgaacgaactggaatgttactgtagcacttttttttaaaaaaaaacggcaatccgatccttc…	1500
Ola026701.1	Olyra_latifolia	>OlaWOX11	MDGGHSPDRHAAAVAGEPVRSRWTPKPEQILILESIFNSGMVNPPKDETVRIRKLLERFGAVGDANVFYWFQNRRSRSRRRQRQLQAQAQAQASAAASSGSPPASSAGHAPGHADSASSLGLFAHGATYGASASSSWPSSPPSAGMMGDVDCGGGDDLFAISRQMGYMDGGGSGSSSSVAAAQQQQQYYSCQPAATITVFINGVATEVPRGPIDLRSMFGQDVALVHSTGGLLPVNEYGILMQNLQMGESYFLVSATTAMHALIDHILTAYVPSH	275	ATGGACGGCGGCCACAGCCCGGACCGGCACGCGGCGGCGGTGGCGGGGGAGCCGGTGCGCTCGCGGTGGACGCCCAAGCCGGAGCAGATACTCATCCTCGAGTCCATCTTCAACAGCGGCATGGTCAACCCGCCCAAGGACGAGACCGTCCGCATCCGCAAGCTCCTCGAGCGCTTCGGCGCCGTCGGCGACGCCAACGTCTTCTACTGGTTCCAGAATCGGCGCTCCCGCTCCCGCCGGCGCCAGCGGCAGCTGCAGGCGCAGGCGCAGGCGCAGGCATCGGCGGCTGCCTCGTCCGGATCGCCCCCCGCCAGCAGCGCCGGCCACGCGCCTGGCCACGCCGACTCAGCCTCGTCGCTGGGGCTGTTCGCGCACGGCGCCACGTACGGCGCGTCCGCG…	828	ATGGACGGCGGCCACAGCCCGGACCGGCACGCGGCGGCGGTGGCGGGGGAGCCGGTGCGCTCGCGGTGGACGCCCAAGCCGGAGCAGATACTCATCCTCGAGTCCATCTTCAACAGCGGCATGGTCAACCCGCCCAAGGACGAGACCGTCCGCATCCGCAAGCTCCTCGAGCGCTTCGGCGCCGTCGGCGACGCCAACGTCTTCTACTGGTTCCAGAATCGGCGCTCCCGCTCCCGCCGGCGCCAGCGGCAGCTGCAGGCGCAGGCGCAGGCGCAGGCATCGGCGGCTGCCTCGTCCGGATCGCCCCCCGCCAGCAGCGCCGGCCACGCGCCTGGCCACGCCGACTCAGCCTCGTCGCTGGGGCTGTTCGCGCACGGCGCCACGTACGGCGCGTCCGCG…	1630	ctgctcgagcccgagcctttagcttgtggattcacctcaagggcaccaactcccgtacctcattaggtcacggaagttggtggaacattcttgatgacatatcctttacttggaagatactcttcagtattagctacaaatatagtacgtaaattgacacgcatgggaagaggaaagggtatccgacagggattcccaaaccctaggaaaagaccaaaaatttccatccgtgaatagatatgttgttgaatactatagaaaggcccctacccctaaggtgggaggggcttagcaataagggcaagccacagatgactcgtagaagcctaagacgatcacaggcgcataagcttagagctaggcatattttagttctaggcgctccagagatccatttgt…	1500
Ola026150.1		>OlaWOX11like	MVNPPKDETVRIRKLLERFGAVGDANVFYWFQNRRSRSRRRQRQMQAAAAAAASSSAANSSAAASATVGLPSVAVHPMAMSGSACQYEQQASSSSSSGSTGGSSLGLFAHGAGVPGPVGGGNLQASCGSSSTLSSGLMGDVDSGGSDDLFAISRQMGFVESPRGSSSPAPSTAAQQQHYPCQLPAATITVFINGVPMEVPRGPIDLRAMFGQDVMLVHSTGALLPVNDYGILMQSLQMGESYFLVTIHVTSSQYRS	256	ATGGTCAATCCGCCCAAGGACGAGACCGTCCGCATCCGCAAGCTGCTCGAGCGCTTCGGCGCCGTCGGGGACGCCAACGTCTTCTACTGGTTCCAGAACCGCCGCTCCCGCTCGCGCCGCCGCCAGCGCCAGATGCAGGCCGCGGCGGCGGCGGCGGCCTCCTCCTCCGCTGCCAATAGCTCTGCAGCTGCCAGTGCAACCGTGGGCCTTCCGTCCGTCGCGGTCCATCCCATGGCCATGAGTGGGAGCGCGTGCCAGTATGAGCAGCAGGCGAGTTCGTCGTCGTCGTCGGGAAGCACGGGAGGGTCGTCGCTGGGGCTGTTCGCGCACGGCGCGGGGGTGCCGGGCCCCGTCGGCGGCGGGAACTTGCAGGCCTCGTGTGGCTCGTCGTCGACGCTG…	771	ATGGTCAATCCGCCCAAGGACGAGACCGTCCGCATCCGCAAGCTGCTCGAGCGCTTCGGCGCCGTCGGGGACGCCAACGTCTTCTACTGGTTCCAGAACCGCCGCTCCCGCTCGCGCCGCCGCCAGCGCCAGATGCAGGCCGCGGCGGCGGCGGCGGCCTCCTCCTCCGCTGCCAATAGCTCTGCAGCTGCCAGTGCAACCGTGGGCCTTCCGTCCGTCGCGGTCCATCCCATGGCCATGAGTGGGAGCGCGTGCCAGTATGAGCAGCAGGCGAGTTCGTCGTCGTCGTCGGGAAGCACGGGAGGGTCGTCGCTGGGGCTGTTCGCGCACGGCGCGGGGGTGCCGGGCCCCGTCGGCGGCGGGAACTTGCAGGCCTCGTGTGGCTCGTCGTCGACGCTG…	2038	cactaggattccacgggatctcacatattcttccctcacgatcaaacaaatttgtgtgacggttaagggagatcttaatggtaaacaatttatatatagtcaaactcataaaactatgtctattaatatctccataaatatatatatatttgtatatcagacatatgagacgtgtgtgaatttgtctgaaaaaaatacttccgtaatgtttatggggtttcctgaatatattataatagaaactagttcaaaattgtttttttgccgtgtcaatacacgacattactcctttgtgataggagggagtacaatactgcaaaactagctgcaagtcatggttagattcaaagcaccaggtaaagattctttctgctatttagtcatcctgacaatgttgct…	1500
Ola010145.1		>OlaWOX12	MDHHGQAPIYRGCGGGEGEPVRSRWAPKPEQILILESIFNSGMVNPAKDETARIRRLLERFGAVRDANVFYWFQNRRSRSRRRARQLQQACGGGQLPASAATAGGHHDLSTSPFVVHGQLCASVPTAAGPVASAAVASHFLADDADGGDDLFAISRQMSLMARGGDHHYSYTATDSSQLTYQPAGTIQVFINGAAYEVPSAAGALDLAGTFGRDAMLVHSSGEVLPVNEHGVLMKSLQMGECYYLVG	247	ATGGACCACCACGGCCAAGCTCCGATCTACCGCGGCTGCGGCGGCGGCGAGGGCGAGCCGGTGAGGTCGCGGTGGGCGCCGAAGCCCGAGCAGATCCTGATCCTCGAGTCCATCTTCAACAGCGGCATGGTGAACCCGGCCAAGGACGAGACGGCGCGCATCCGCCGCCTCCTCGAGCGCTTCGGCGCCGTCCGCGACGCCAACGTCTTCTACTGGTTCCAGAACCGCCGCTCCCGCTCCCGCCGCCGCGCCCGCCAGCTCCAGCAGGCATGCGGCGGCGGTCAGCTCCCTGCCTCCGCCGCCACCGCGGGCGGTCATCATGATCTCAGCACTTCCCCCTTCGTCGTGCACGGCCAGCTGTGCGCCAGCGTGCCCACGGCCGCTGGGCCCGTGGCATCC…	744	TTAACCAACCAGGTAATAGCACTCTCCCATCTGCAAGCTCTTCATGAGGACGCCGTGCTCGTTCACCGGGAGGACCTCGCCGGAGGAGTGCACCAGCATCGCGTCACGCCCAAACGTGCCTGCCAAGTCCAATGCGCCGGCGGCACTAGGCACCTCGTATGCCGCGCCATTGATGAACACTTGGATCGTCCCTGAAATGTCCATCAAACCATGAGTAAGCAAAGCTCATACATATGATCATCAATGAACACATTTGGATGGACTACATGGCATGAGAAAAAAATAAAGTTTATGATGATATGAGATTACACATGCAATGTACAAGTAAGTAATTACCAGCTGGTTGGTAGGTCAGCTGCGAGGAGTCGGTGGCCGTGTAGCTGTAATGGTGGTCGCCAC…	889	aagaggacaaccctttaaaggccatataatttgcttattctggcgtgtactacttaggacaagcaccaagctaggttcgtgcatcagggagttgagttagaggaagaatacaagacgacacaccgactagtccattaattaaactagcagcttaagctcatgcggtagctagcatatttcttgtgagtcatcaatggttagtatagaacctaccatacatataattttctttgtcgtgacctagctctttacatatacaaaaccattaagttgtttgaaaagtataatatataggaagcatccctctacataaaaactcacatacctccaaaaccgcacatgcaattaatttcttaatccacaagattaaagaagacaccttgaccttcactttcttca…	1500
Ola017786.1		>OlaWOX13a	MASKRILKELKDLQKDPPTSCSADGLGYVKVMTDEQMEVLRKQISIYATICEQLVEMHRTLTAHQDSIAGMRLGNLYCDPLMVSGSHKITTARQRWTPTPMQLQILENIFDQGNGTPSKQKIKEITSELSQHGQISETNVYNWFQNRRARSKRKQAASLPNNAESEAEADEESPTDKKPKSDRSFHQNMTSDHNSERISEMHHFDTEHEQIRGMVYGSNDNSSRSSGSLGQMSYYENIMSNPRLDQFLGKVESPGSFSHLRSGESFDMFG	270	ATGGCATCAAAACGTATCCTCAAGGAACTAAAGGACCTGCAGAAAGATCCTCCGACATCATGCAGTGCAGATGGGCTAGGGTACGTCAAGGTGATGACAGACGAGCAGATGGAGGTGCTCCGGAAGCAGATCTCCATCTACGCCACCATTTGCGAGCAGCTCGTCGAGATGCACCGCACCCTCACCGCGCACCAGGACTCCATTGCAGGAATGAGGCTTGGTAATCTATATTGTGATCCACTAATGGTTTCTGGAAGTCACAAGATCACAACAGCAAGGCAGCGATGGACACCAACTCCGATGCAGCTGCAGATCCTTGAGAACATCTTTGACCAAGGCAACGGGACACCGAGCAAGCAAAAGATAAAGGAAATAACATCGGAGCTATCACAGCATGGC…	813	ATGGCATCAAAACGTATCCTCAAGGAACTAAAGGACCTGCAGAAAGATCCTCCGACATCATGCAGTGCAGGTATGAGCCAGATTTATTAGTGAAATTGTGATTGATAACCACAGTGTGTGTATTGGAGGATTGGAGCATTGATACATAATGGGATCATGTGAACTTAGTGGGTGGTAATCCACCTGTTCAACTCTGTCAGATGGGCTAGGGTACGTCAAGGTGATGACAGACGAGCAGATGGAGGTGCTCCGGAAGCAGATCTCCATCTACGCCACCATTTGCGAGCAGCTCGTCGAGATGCACCGCACCCTCACCGCGCACCAGGACTCCATTGCAGGTCGGTACACTTGTAAGTTGTAACCAGTATTCTCTTATCTTCTCGTTGGTTGTTCTTGGGG…	3151	acggctcactctctcccaaaaccctaatcctacttatctttataggcgctggagcaccaaaggaaaacacacagaagcctccttaaaaaatggagtaaagtttaaaaggcaacatgtgcaatctgcatagccttactcataaaagaaaaaaatataggccatttaacaatatgccccatttcactatttgagcctacgtgtcatagacatataaatagagcatattatcaatttcttatcaactttgggtatactgtcaattatcccaaaaaatatatatccagaaatataaatgcacaatcctagcgcctttcttggcacgaggcacgaggcgcaaggcagggcaggacgcggagcggaaaaggagctcgggctctcgccatcccaacctctcgtggc…	1500
Ola029934.1		>OlaWOX2	MEIPQGGGNPASFSPLSPLSPPLSPSSAAAAALANARWTPTKEQIAVLEGLYGQGLRTPTAEQIQQITARLREHGHIEGKNVFYWFQNHKARQRQKQKQQSFDYFSKLLRRPPPLPILHRAPSPPFPVPPPPALAPAPPACNNGGTVMYRPPSYMPGSQGATNAAYYPHPRKPVLYPMQTSTTTYLQPAPTNTGTALHMLSFPPANAGGGAADVGSSRETLQLFPLQPTFTLPDKARARRAGGASMTPTPSASASFSGELESSGSPNGEQAPLPFYDFFGVHSGGP	286	ATGGAGATCCCGCAAGGTGGCGGCAACCCGGCGAGCTTCTCCCCGCTGTCTCCCCTCTCGCCGCCGCTGTCGCCGTCCTCCGCAGCGGCCGCCGCGCTGGCGAACGCGCGGTGGACGCCGACCAAGGAGCAGATCGCGGTACTGGAGGGGCTGTATGGGCAGGGGCTGCGCACGCCGACGGCGGAGCAGATACAGCAGATCACGGCCAGGCTGCGGGAGCACGGCCACATCGAGGGCAAGAACGTCTTCTACTGGTTCCAGAACCACAAGGCCCGCCAGCGCCAGAAGCAGAAGCAGCAAAGCTTCGACTACTTCAGCAAGCTCCTCCGCCGGCCGCCGCCGCTGCCCATTCTCCACAGGGCCCCCTCTCCTCCCTTCCCCGTCCCGCCGCCGCCGGCG…	861	TCAGGGGCCTCCGGAATGGACACCGAAGAAGTCGTAGAACGGCAGCGGTGCCTGCTCGCCGTTTGGGCTCCCCGAGCTCTCCAACTCCCCGGAGAAGGAAGCCGACGCGGACGGCGTCGGTGTCATGGAGGCGCCCCCGGCGCGGCGCGCACGCGCCTTGTCTGGCAGCGTGAAGGTGGGCTGCAGCGGGAACAGCTGCAGGGTCTCGCGGCTGGAGCCGACGTCCGCCGCGCCGCCGCCGGCGTTGGCTGGCGGGAAACTCAGCATGTGCAGCGCGGTGCCTGTATTGGTCGGAGCTGGCTGCAGGTACGTGGTGGTCGATGTCTGCATTGGGTACAGCACTGGCTTCCGCGGATGCGGGTAGTAGGCCGCATTTGTCGCCCCCTGCGACCCTGGCAT…	2281	ggcaatgaggtacggtgacattgccgcattgatacacgtattcgcaaaatttcattgcgtgccgtgaaatggatctcgtgcatttacgtacgtggttgagtggctcaagtgtttctcccacaattttccccaattaaatcgactaaaatgtgcgaacataggattagagcaagcataatttcccgtgcccaatctgacgctctctttctttgcaaatggagtacgtactccgtatatatagccgctatcccaacgtaaagttgtcaatgcgatggaacagcacactccacttaattagctgcagtgctgcatgaacatcaaaactggaaagcttaatattattcatggcctgctatcctttcactctataatactatttatatttcacactctatccat…	1500
Ola034313.1		>OlaWOX3a	MPQTPSTRWCPTPEQLMILEEMYRSGVRTPNAAEIQQITAHLAYYGRIEGKNVFYWFQNHKARERQRLRRRLCARHQQQYAQAQQQASSPAAALAVAGAPPHAANIAAAAAGGSSGSGGASSGGGVHPAVLQLHHHHPYATSFMPLPQGGYFQQDAAAATPGMEFAGCKLSSGGGGSNQQQLQLQEEDWTAAAQMECSDSSCCGRQPLKTLELFPTKSTGLKDECCSSSKSSSCSTSTN	239	ATGCCGCAGACACCGTCGACCCGGTGGTGCCCGACGCCGGAGCAGCTGATGATCCTGGAAGAGATGTACCGGAGCGGCGTGCGTACGCCCAACGCGGCGGAGATCCAGCAGATCACGGCGCACCTCGCCTACTACGGCCGCATCGAGGGCAAGAACGTCTTCTACTGGTTCCAGAACCACAAGGCCCGCGAGCGCCAGCGCCTCCGCCGCCGCCTCTGCGCGCGCCACCAGCAGCAGTACGCGCAGGCGCAGCAGCAGGCCTCCTCGCCGGCCGCTGCCCTTGCGGTTGCAGGTGCTCCTCCTCACGCGGCCAACATCGCCGCCGCCGCCGCAGGTGGCAGTAGTGGGAGCGGCGGTGCTTCGTCCGGCGGCGGTGTGCATCCCGCTGTGCTGCAGCTG…	720	TTAATTTGTGGATGTGGAGCAAGACGAGGACTTGGAGCTGCTGCAGCATTCGTCCTTGAGGCCGGTGCTCTTGGTGGGGAAGAGCTCCAAGGTCTTGAGCGGCTGCCGGCCGCAGCAAGAGCTGTCACTGCACTCCATCTGCGCCGCCGCCGTCCAGTCCTCCTCCTGCAGCTGCAGCTGCTGCTGGTTGCTACCTCCACCGCCGCTGCTCAGCTTGCAACCTGCAAACTCCATGCCTGGAGTTGCCGCTGCTGCATCCTGCTGGAAGTAGCCCCCCTGAATATATGCATCCATGCTACGCATTACTACATCATATCATGTATGAAGAAAAAAAATTAATTACCCTTTCATTACAGGCACAGTTCATGCATGGTCAATATATCAATTTGATCGAGTTTG…	1279	tcttgtgtcgatagtaaaaggggagaagaccgacgaggagagaattgaagggcaggcatgcatgcatggatgcattcaagtccccccccttgaatgccactaaggacaacacagtgtgcaattacgtatcctcccatcttgtccctagcaggcaagctccctctcctctcctctcctctcctctcctctcttctcttctcttcgattccattctgcatctgcatcacctctgccccagccatttaacgtagctaggaggcagcatgcattgcagtatcaattcgacttcaatgtggaagagataaaggtcgtactttgttcaagctgcatggaatggaacctgttatatctcaagcatgcatgcatatgcgcgtccacggggaaaaaaaagaagcatct…	1500
Ola000339.1		>OlaWOX3b	MPTQGGSTRWCPTPEQLMILEEMYRGGLRTPNASQIQQITAHLALYGRIEGKNVFYWFQNHKARDRQKLRRRLCMSHHLLSCAHYYAAATAGHHHHQQLLAAAPPPLPPAHYSSCLDQHAAAHLTAAPTAAYTSYYYPAFGAAPSPPSPLFQYRRGSGGGGVLPAAIGRPEYSLGKLDNFGVVEDTSGTPASTVVDTPPPPQYESAMEAAGEAMSAPSTAPFCRPLKTLDLFPGGLKEEQRDVV	244	ATGCCGACGCAGGGCGGTTCGACGCGGTGGTGCCCGACGCCGGAGCAGCTGATGATCCTGGAGGAGATGTACCGCGGCGGGCTGCGGACGCCCAACGCGTCGCAGATCCAGCAGATCACGGCGCACCTCGCGCTGTACGGCCGCATCGAGGGCAAGAATGTCTTCTACTGGTTCCAGAACCACAAGGCCAGGGACCGGCAGAAGCTGCGCCGCCGCCTCTGCATGAGCCACCACCTCCTCTCCTGCGCCCACTACTATGCCGCCGCCACCGCCGGCCACCACCACCACCAGCAGCTCCTCGCCGCCGCTCCCCCTCCTCTCCCGCCGGCGCACTACTCCTCCTGCCTCGACCAGCACGCCGCCGCCCACCTCACGGCCGCCCCCACCGCAGCTTACACC…	735	TCAGACGACGTCGCGCTGCTCCTCCTTGAGCCCGCCGGGGAAGAGGTCCAGCGTCTTGAGCGGCCTGCAGAAGGGCGCCGTCGACGGCGCGCTCATCGCCTCTCCGGCTGCCTCCATGGCCGACTCGTACTGCGGTGGCGGTGGCGTGTCCACGACGGTGCTCGCTGGGGTCCCCGACGTGTCCTCCACCACCCCGAAGTTGTCCAGCTTCCCAAGCGAGTACTCCGGCCGTCCGATCGCCGCCGGCAATACCCCTCCTCCGCCACTTCCTCGCTGCCAATAGCACACACAGGGATCACCTTAACTCAAGAAGACGTACACATCGTGTAGCAAGCCAACTGCACAAGCGAGTGACGCATGCATACCCGGTACTGGAACAGTGGGCTGGGCGGCGAGGGG…	827	gaaatcctagacagatctccagaatcctacgtgtaattctatccttcaatgctctctctccagtctgcctatagctctgatactttggcagagagctgggtagaaagacttgacgtgttaataaatcgcattagatacgcaaacgttcaaggcaatcgcagcgtagggaaaagagtgcattttcttatgagggatgcacagcgtgtagtgattgcaaaaaggtgcctgcatggtcgcagtacatcgatctactataaatccgtatatatatctatacccgtccattcatctatctattgatcgttttaagtcatatatatctagaatgatctataaatttagctactttcggcttttgcacaacaaaaaatcgcttacttaaatgaaacagcttttttt…	1500
Ola008993.1		>OlaWOX4	MRLHHLHVAYLEKAASPSSSPSIAPPFPSSTFPFAFQCLRPLAPKISLPEPKKMSSPPDHHFGRVRNASKLLHCTVQVPTSGTTRWNPSPEQIKVLEMLYRGGMRTPNALQIERITEELGKYGRIEGKNVFYWFQNHKARERQKQKRAALLTLSTLDSSSLPETKDGAEKEKLRDDMTSCKRRCKTWGDGRGDAAAEAADCTDDVTLELFPLHPQGKP	218	ATGAGGCTTCACCATCTGCATGTGGCCTACCTGGAGAAAGCGGCCTCGCCTTCGTCCTCACCGTCCATCGCCCCTCCATTTCCCTCCTCCACCTTCCCTTTTGCCTTCCAATGCCTCCGCCCGCTTGCGCCCAAGATATCACTCCCGGAGCCGAAGAAGATGAGCTCACCGCCTGATCATCACTTTGGTCGCGTCAGAAATGCCTCGAAGCTGCTGCACTGCACGGTGCAAGTGCCAACCTCGGGGACGACGCGGTGGAACCCGTCGCCGGAGCAGATAAAGGTGCTGGAGATGCTGTACCGCGGCGGGATGCGCACGCCGAACGCACTCCAGATCGAGCGCATCACGGAGGAGCTCGGCAAGTACGGCCGGATCGAGGGCAAGAACGTCTTCTACTGG…	657	ATGAGGCTTCACCATCTGCATGTGGCCTACCTGGAGAAAGCGGCCTCGCCTTCGTCCTCACCGTCCATCGCCCCTCCATTTCCCTCCTCCACCTTCCCTTTTGCCTTCCAATGCCTCCGCCCGCTTGCGCCCAAGATATCACTCCCGGAGCCGAAGAAGATGAGCTCACCGCCTGATCATCACTTTGGTCGCGTCAGAAATGCCTCGAAGCTGCTGCACTGCACGGTTAGAAGCCAAACCGTACGTCGTCCTTGTTGTTCTAGGAGAGTGATATTGTAGTAGCTAAGTAGCTAACCGTGTGAAATTAATATCGCTTGAGCTAGCCTAAGACGGAGAGGTGAACGTGAGCGTGGCTGCCGTTGATCTTTGTGCATGCAGGTGCAAGTGCCAACCTCGGGG…	974	ctagaatgcaggacatcgatcatgcagagatatatagagtagacagtaaatcagataggtttatttgtctgagatataaagattaactaaatgcactcagttggtacttagtctaacttaagtttaaaaaatatataatatatcaattctgcatagatgcgcatgtggattatatattcaatgaaaaaattatacccaggtcagagcatctctactacttaaaagtggcttgtggtgagtgatattgaatggtggtctatttttaactggaccattttgctattgtctactttgaccaagtacccatatatgctatgccttagccttcaccatgtggcttaattgaattcaaatttcaaatccaccgaaccacaccgaactagccccaacgggctagcc…	1500
Ola029864.1		>OlaWOX5	MEALSGRVGVKCGRWNPTAEQVKVLTELFRAGLRTPSTEQIQRISTHLSSFGKVESKNVFYWFQNHKARERHHHKKRRRGASSPDSGSNEEDGRTTAREAEADLVLQPPESKREARSCYNHHRLMTYYVRDVVEQEALWERPTREVETLELFPLKAYDLEEDKVRYVRGGGGEQCREISFFDVAAGRDPPLELRLCSFGL	200	ATGGAGGCGCTGAGCGGCCGGGTCGGGGTGAAGTGCGGGCGGTGGAACCCGACGGCGGAGCAGGTGAAGGTGCTGACGGAGCTGTTCCGCGCTGGGCTGCGGACGCCAAGCACGGAGCAGATCCAGCGGATCTCCACCCACCTCAGCTCGTTCGGCAAGGTGGAGAGCAAGAACGTCTTCTACTGGTTCCAGAACCACAAGGCCCGCGAGCGCCACCACCACAAGAAGCGCCGCCGCGGCGCGTCCTCCCCCGACAGCGGTAGCAACGAGGAAGACGGCCGCACCACTGCCCGCGAGGCGGAGGCAGACCTCGTGCTGCAGCCTCCCGAGAGCAAGCGGGAGGCCAGAAGCTGCTACAACCACCACCGGCTCATGACATACTACGTGAGGGACGTGGTG…	603	ATGGAGGCGCTGAGCGGCCGGGTCGGGGTGAAGTGCGGGCGGTGGAACCCGACGGCGGAGCAGGTGAAGGTGCTGACGGAGCTGTTCCGCGCTGGGCTGCGGACGCCAAGCACGGAGCAGATCCAGCGGATCTCCACCCACCTCAGCTCGTTCGGCAAGGTGGAGAGCAAGAACGTCTTCTACTGGTTCCAGAACCACAAGGCCCGCGAGCGCCACCACCACAAGAAGCGCCGCCGCGGCGCGTCCTCCCCCGACAGCGGTAGCAACGAGGAAGACGGCCGCACCACTGCCCGCGAGGCGGAGGCAGACCTCGTGCTGCAGCCTCCCGAGAGCAAGCGGGAGGCCAGAAGCTGCTACAACCACCACCGGCTCATGACATGTAAGCATTATGCACTCAGA…	716	cgaccacttgttgcggctgattgtaaagctaattgaaaatatggttattcctctccttccaaacattctacaaggtgtagattacgatttcatcaaattctcgtcgtcggcacttctgaatccttgctcttgctgacagccacgaggcaaccaatccttcagactggtcaagagggttaatgactgtaaattgacttagctcgatcaacaccaaagaccaaactctccttaagaatacacactagttcagcaaaaaaacaaggtcgtttctgtcccgctgccacagagcggacagtacacagaattgggccaacctctctttcgtagattgcccgccgttaaaatcttaatgaagaatttacacttgggccatgcagcatgttactgttgactactacg…	1500
Ola032878.1		>OlaWOX8	MVNPPRDEIPRIRMQLQEYGQVGDANVFYWFQNRKSRSKNKLRAGAGRAAPARACAPARREAAAPFSPPQQVQVQPQPQQLLVSPVAPTSSNSSSSDRSSGSSKRVNPTAPAISATAVMDLLAPLAAASHEQMHYQAQLVAPAPAPTPNNKAQEFVASDEPIFLQWPQGHCLSAAELAAILGAQYTHVPVQQPPPAASPTGMFLGLCNEVAAGQSIIGHRSCSWGAGLGHYGPSSADQLVLGRSSASTNTAVARQAAHADATKLGLLQYGFGVSAAALDALLPAASPDAAVTIASLAASTAVNDAVANNQLHGLADLVGFTGAAATAAPGPAGVARGAAAVCVAGSSAVYSLPATRLDVVKTFGEAALLFRCNGEQVLVDEFGLTVEPLQQGAVYCVLL	399	ATGGTCAACCCGCCGCGCGACGAGATCCCCCGCATCCGCATGCAGCTGCAGGAGTACGGCCAGGTCGGCGACGCCAACGTCTTCTACTGGTTCCAGAACCGCAAGTCGCGCTCCAAGAACAAGCTGCGCGCTGGAGCTGGCCGCGCAGCACCTGCCCGCGCATGCGCGCCTGCCCGCCGCGAGGCCGCTGCGCCGTTCTCGCCGCCCCAGCAGGTGCAGGTGCAGCCGCAGCCGCAGCAGCTGCTGGTCTCGCCGGTGGCGCCGACCTCCTCGAACTCGTCCTCCTCCGACCGCTCGTCCGGGTCTAGCAAGCGGGTGAACCCGACGGCGCCGGCCATCTCCGCGACGGCGGTCATGGACCTGCTTGCGCCGCTTGCCGCGGCAAGCCACGAGCAGATG…	1200	TTATAACAGCACGCAGTAGACGGCGCCCTGCTGGAGCGGCTCGACGGTGAGGCCGAACTCGTCGACGAGGACCTGCTCGCCGTTGCAGCGGAACAGCAAGGCGGCCTCGCCGAACGTCTTCACGACGTCGAGGCGCGTGGCCGGGAGGCTGTACACCGCGCTGGATCCCGCGACGCACACCGCCGCGGCGCCCCTCGCGACGCCCGCCGGCCCCGGCGCGGCCGTGGCCGCGGCGCCGGTGAAGCCAACAAGATCCGCCAGTCCTGCATGCAGCAGACAGTCAAAACAAAACGTTCAGTGCTAGTGGTAATAACTGCGTCGCAGAGAAGTTATTGTGGCCCGTGAATTCATGAGAAACCAAAGACTACGATGAAATCCAAGTAGTGAGAGCAAGTGACA…	2738	tcaactgatggatcgatgaggagatgaaggtcactaggaggtagggggaggtgaaggagaatccaatagttggagctaccgaaaagaacaaagagggcggggtgggggcaatcaccaaaagaggagaaagaaaatgcagggattgctagagaggagggaaattgttcgaggctaggaggagatgctgatgggaggagcaccaacggtggcatcagtgctggccacctcgtcctgccagcagaattatcttgaggcagcgatgggtgagaggagggattgagaagagaaatgaatagggtttgcgaaggagctggttttttataaaccagagaggaggatgatctcaatcatccgattttgatcctacggctcacaaatcaattgagaagtaagtatatt…	1500
Ola017519.1		>OlaWOX9	MVNPPRDEIRRIRLQLQEYGQVGDANVFYWFQNRKSRTKNKLRAAGQLPAATGRAALARACVSVSPSTPAAASEPAPMTPPRPILAAPVAPTSSSSSSSDRSSGSSKSVKPSAMTSQSAAAAALQGMQPVTAIDLFSPALSACHLYYSHPMVPTPTAPVRALISPESLLQWPQSQYLPATELGGVLGSHAHTPAMHPAVSPGVLLGLCNEALGQEIIDMSCSKGLVGQYLNTTCSTEPISNKADAVSTVIREDEKARLGLLHYGFGAATAAPTPAPLTAPVHADAADDDATTAVLPSAAPISNVAASAVPAGQLQGLLDVGFTGGTAAPPTATVVAVARDAVMCASTTQYSVPAMMHLDVKLFGEAAVLLRHTGEPVLVDEAGVTVEPLQQGAVYYVLA…	401	ATGGTGAACCCGCCGCGCGACGAGATCCGCCGCATCCGCCTCCAGCTGCAGGAGTACGGACAGGTCGGCGACGCCAACGTCTTCTACTGGTTCCAGAACCGAAAGTCCCGCACCAAGAACAAGCTGCGCGCGGCGGGGCAGCTGCCGGCGGCCACAGGTCGCGCCGCCCTGGCGCGCGCGTGCGTGTCGGTGTCGCCGTCAACCCCCGCGGCGGCATCAGAGCCTGCCCCCATGACGCCGCCGCGGCCTATCCTGGCCGCCCCGGTGGCGCCCACCTCCTCGTCCTCCTCCTCCTCCGACCGGTCCTCCGGATCCAGCAAGTCGGTGAAGCCATCCGCGATGACATCTCAGTCTGCTGCGGCTGCTGCCCTGCAGGGGATGCAACCGGTTACTGCCATC…	1206	TCAGTTGGTAGCCTGCGCATGCGAAAGAGGGGAAGAAAGAAAAAAAAAAATTAACACACTGGATCAACTGGGTTAATTGACACACGGTACACAGAAATGTACTCTGCTGAGATAGGATACCAGCACATAGTAGACAGCGCCCTGCTGGAGCGGCTCAACGGTGACGCCGGCCTCGTCGACGAGGACCGGCTCGCCGGTGTGGCGGAGCAGCACGGCCGCCTCACCGAACAGCTTCACGTCGAGGTGCATCATCGCCGGGACGCTGTACTGCGTGGTGCTTGCGCACATCACGGCGTCCCGGGCCACGGCCACCACCGTAGCCGTGGGCGGCGCCGCCGTGCCTCCGGTGAACCCAACATCCAACAGCCCTACTTGCAAATACATGGCATATACGCAAAG…	2852	cactgttcattctctatgtttctatcctctccaatagaacttctatctatagaaactatagagattgatatagagagcctccaaatttagatgctgggaaagaaaaactctaaatttagaggctgagatagaggtttctgctgaagcatgagagattctaaatacagagaatattctattttagggactctgctggagatgccgagtaatactaatagaacgcggcttctgtgcgcccgtatggaactccccgtcttccatacgggcgccgagccgccgccgccgccgagccgcgccacgccgccgggtcacgagcgctgcctatttcacatttcgaaaaccactgtcccaaaaatacccgcccaaacacacaggaaaatgccgagttgcaaacgcgtc…	1421
Ola028826.1		>OlaWUS	MDHTSIPTQHQRQISGGEGVGSRSGGGGGAGVSVCRPSGTRWTPTSEQIRILRDLYYNCGIRSPNSEQIQRIAAMLRQYGRIEGKNVFYWFQNHKARERQKKRLTTLDVNTSSSIASGAAADVNHLGVISLSPSGAAPPSSTGLYAGHGASGVQLEASWDSTAMAAERSFLQSSQDYMGVSGGGGGAGVAPTPWGRCLADQRTAATREPETLPLFPTGGGGQESFVQGNYLSNFQCWGRPSTSQAGEDPRYGGRKRTSLPTSPDPPPRRVFGVEVPVQGAPNPFGAEAGPSAPRNFTMAARRGAEPFYTRRVRGGAEESPRWTAAQPSAAALPCGSTATRPAAAAAIGARVGNPSRPWWMKL	362	ATGGATCACACGAGCATTCCCACGCAGCACCAGAGGCAGATCAGTGGAGGGGAAGGCGTGGGCAGCAGGAGCGGAGGAGGCGGCGGCGCCGGTGTGTCCGTGTGCCGGCCGAGCGGGACGCGATGGACGCCGACGTCGGAGCAGATCAGGATCCTGCGGGACCTCTACTACAACTGCGGCATCCGGTCCCCGAACTCGGAGCAGATACAGCGCATCGCCGCCATGCTGCGGCAGTACGGCAGGATCGAGGGGAAGAACGTCTTCTACTGGTTCCAGAACCACAAGGCCCGGGAGCGGCAGAAGAAGCGCCTCACCACCCTCGACGTCAACACCTCCTCCTCCATCGCGTCCGGCGCCGCCGCCGACGTTAACCACCTCGGCGTCATCTCGCTGTCGCCT…	1089	ATGGATCACACGAGCATTCCCACGCAGCACCAGAGGCAGATCAGTGGAGGGGAAGGCGTGGGCAGCAGGAGCGGAGGAGGCGGCGGCGCCGGTGTGTCCGTGTGCCGGCCGAGCGGGACGCGATGGACGCCGACGTCGGAGCAGATCAGGATCCTGCGGGACCTCTACTACAACTGCGGCATCCGGTCCCCGAACTCGGAGCAGATACAGCGCATCGCCGCCATGCTGCGGCAGTACGGCAGGATCGAGGGGAAGAACGTCTTCTACTGGTTCCAGAACCACAAGGCCCGGGAGCGGCAGAAGAAGCGCCTCACCACCCTCGACGTCAACACCTCCTCCTCCATCGCGTCCGGCGCCGCCGCCGACGTTAACCACCTCGGCGTCATCTCGCTGTCGCCT…	4183	gaatagcaaactcgttgaggatgatgcaaaactgcgaatcgataccatctccgaccgtatccctttctcattcatactctcttcacgaaaggaatttcgttcctttcaatgcttcaacagatttctttcatcgttcttttttgcaagggattttcttttccattcccttcagaaagagattctatcttttttctctatatcatacttttcgaagagatgttggaaatggtgaaaaataaagggaaagaatatggtgtagaaaatagagaagaaaatgaaataaagaaaaaaatggctggagatggtctatgcacgtgtttccgcggttcaccaaaacgagatcaggcgccaggcgatctatatactccgaagaaaagaagagcaagcaagaaaggtgca…	1500
PH02Gene09575.t2	Phyllostachys edulis	>PH02Gene09575.t2	MQAAAAAAAAGASSSAANSSPAASATVGLPSIAVHPMAMGGSACQYEQQSSSSSSSGSTGGSSLGLFAHGAGVSGAVDGGYLQASCGASSVLASRLMGDVDSGGSDDLLAISRQMGFVENPRGSSSAAPSIAAQRQYYSGQLPAVLFVCIEVMQNSRRPSLGLLERRGGGGGGGWGAGEPVRSRWTPKQEQVLILESIFNSGMVNPPKEVTVRIHKLLKRFGTVGDANVFYWRGGLAARSQRRRGKRRIMRKTNSQSHLCLTSQPRKR	268	ATGCAGGCCGCCGCGGCCGCAGCGGCGGCGGGTGCCTCCTCCTCTGCCGCCAATAGTTCTCCAGCTGCTAGCGCCACCGTGGGCCTTCCGTCCATCGCGGTCCATCCCATGGCCATGGGTGGGAGCGCGTGCCAGTACGAGCAGCAGTCGAGCTCATCGTCATCATCGGGAAGCACAGGAGGGTCGTCGCTGGGGCTGTTCGCGCACGGCGCGGGGGTGTCAGGCGCCGTCGACGGTGGGTACTTGCAGGCATCATGTGGCGCGTCGTCGGTGCTGGCGTCGAGGCTGATGGGGGACGTGGACAGTGGCGGCAGCGATGATCTCTTGGCCATCTCGCGGCAGATGGGGTTTGTGGAAAATCCCCGCGGCTCGTCCTCCGCGGCGCCGAGCATCGCCGCG…	807	CTCATATTTATAGCCAAAATGGGTGAAAACCCTCTAGGAGCGGTTTAGTTTTTTGGAATAAATCCATATCACACCCCTAAACTTTGGCAAGAGTCTAAAAAAACACACTGAACTACAAAATCGTTCAGTTTATACCCTCGAACTGACAATACTAGATCAAGTTACCCCCTCGAACCGAAACCACCTAGTTTATCGTTTACGAGGCTGACTCGTCAGACACAAATGAGATTGAGAGTTTGTCTTCCTCATTATTCTTCTTTTGCCCCGCCGTCGCTGGCTCCTTGCCGCCAGCCCGCCCCGCCAGTAGAAGACGTTGGCGTCGCCGACGGTGCCGAAGCGCTTGAGCAGCTTGTGGATGCGGACAGTCACCTCCTTGGGCGGGTTGACCATGCCGCTGTT…	1398	tgcagaacagactattagttgtaactttaaccactcagagatagttataaaatattaagaccctgaaaggtttggataaatcgtatccaaaaggcatacgactttgcaactagtattacccccatatcctctgcaaggataatctacttatattgcacaatcaaatagtggtatttgataagttaagcatgttactcctgaatagtgtttatcctaaaatcttcagatgagtaataggacatttgtatgtaagacttcgcattgtagtaatccggttgatttgattacaatatacttgcctatattcatttttgaaaaatgtatgaaagacattagagcaataagacttcaacagtagttgtctttagggggagcatgtgataaacacagatcatcata…	1500
PH02Gene44184.t1		>PheWOX11	MDGGHSPDRHSAVVAGEPVRSRWTPKPEQILILESIFNSGMVNPPKDETVRIRKLLERFGAVGDANVFYWFQNRRSRSRRRQRQLQAQAAAAAASSGSPPASGAGHAPGQAGSASSLGLFAHGPAYSSSVSSSWTSSPSSAGLMGDVDCGGGDDLFAISRQMGYMDGGGSGSSSSAAAAQQQQQLYYSCQPATITVFINGVATEVPRGPIDLRSMFGQDVMLVHSTGGLLPVNEYGILMQSLQMGESYFLVTRST	255	ATGGACGGCGGCCACAGCCCGGACAGGCACTCGGCGGTGGTGGCGGGGGAGCCGGTGCGGTCGCGGTGGACGCCCAAGCCGGAGCAGATACTCATCCTCGAGTCCATCTTCAACAGCGGCATGGTCAACCCGCCCAAGGACGAGACCGTCCGCATCCGCAAGCTCCTCGAGCGCTTCGGCGCCGTCGGCGATGCCAACGTCTTCTACTGGTTCCAGAACCGACGCTCCCGCTCGCGTCGGCGCCAGCGGCAGCTGCAGGCACAGGCGGCCGCCGCCGCCGCCTCGTCCGGCTCGCCCCCCGCGAGCGGTGCCGGCCACGCGCCTGGCCAAGCCGGCTCGGCCTCGTCTCTGGGGCTGTTCGCGCACGGCCCGGCGTACAGCTCGTCCGTGTCCTCGTCG…	768	ATGGACGGCGGCCACAGCCCGGACAGGCACTCGGCGGTGGTGGCGGGGGAGCCGGTGCGGTCGCGGTGGACGCCCAAGCCGGAGCAGATACTCATCCTCGAGTCCATCTTCAACAGCGGCATGGTCAACCCGCCCAAGGACGAGACCGTCCGCATCCGCAAGCTCCTCGAGCGCTTCGGCGCCGTCGGCGATGCCAACGTCTTCTACTGGTTCCAGAACCGACGCTCCCGCTCGCGTCGGCGCCAGCGGCAGCTGCAGGCACAGGCGGCCGCCGCCGCCGCCTCGTCCGGCTCGCCCCCCGCGAGCGGTGCCGGCCACGCGCCTGGCCAAGCCGGCTCGGCCTCGTCTCTGGGGCTGTTCGCGCACGGCCCGGCGTACAGCTCGTCCGTGTCCTCGTCG…	2314	tataatcttatttcatgtaacattttttatgctcagttggcacttggcattcatacattttcttttctgctttcactcaggtggaactcatgatttatttctgttggtacatggcagcttctttggatatacatatcctttagtactaatatttggaagttgttaatgaaataggaactgactaaagtttactattatttccaagatatttatctttggtcctttttttattccagctatgctgtaattttattttggcactggcagcaaacacaatttatttacaatagacagtgcttgtggctgcatgcatctcaacaattggtgtagctgtcaatgcgattgtagaaattaatgtagccaactagccataaagatatgcacatctttaattcaatg…	1500
PH02Gene18003.t1		>PheWOX11like1	MSIGTVNPPKDETVRIRKLLERFGAVGDANVFYWFQNRRSRSRRRQRQLQAQAQAAAAAAPGSPPASGAGHASGHVSSASSLELFAHGAAYSSSASSSWPSSPPSAGLMGDVDCGGGDDLFAISRQMGYVDGGGSGSSSSAAAAQQQSYYSCQPATITVFINGVATEVPRGPIDLRSMFGQDVMLVHSTGGLLPVNENGILMQSLQMGESYFLVTRPA	218	ATGTCCATCGGCACGGTCAACCCGCCCAAGGACGAGACCGTCCGCATCCGCAAGCTCCTCGAGCGCTTCGGCGCCGTCGGCGACGCCAACGTCTTCTACTGGTTCCAGAACCGACGCTCCCGCTCGCGCCGGCGCCAGCGGCAGCTGCAGGCCCAGGCCCAGGCCGCCGCCGCCGCCGCGCCCGGCTCGCCCCCCGCGAGCGGTGCCGGCCACGCGTCTGGCCATGTCAGCTCGGCCTCGTCGCTGGAGCTGTTCGCGCACGGCGCGGCGTACAGCTCGTCCGCGTCCTCGTCGTGGCCGTCCTCGCCGCCGTCCGCGGGGCTGATGGGGGACGTGGACTGCGGGGGCGGCGACGACCTGTTCGCCATCTCGCGGCAGATGGGGTACGTGGACGGTGGG…	657	TCAAGCCGGTCTCGTGACCTGTCGATTAGGAAAAAGAAGACAACACATGCATGCATGTTGTAAGATACATAAACCATTAATTTCAGTGGATTCATGCATGCATTGATCAAAATGTTTTTAGAGCCAATCTTTTCTTTAGAGCTAACATTGATCAAAATGTAATTCCATTAATTTCCTCTCTCTCTCTCTCTCTCTCTCTCTCTCTCTCTCTCTCTCTGAAGGATGAAATAATGTGATATCGATATATGCATGTACATGTGTATGCATGCAACTGACCAAGAAGTAGCTCTCGCCCATCTGCAAGCTCTGCATGAGGATGCCATTCTCGTTGACGGGGAGGAGGCCACCGGTGGAGTGGACGAGCATCACGTCCTGCCCGAACATGGATCGCAGGTCGAT…	2173	ttccttgtatcactcgatgcaagtggaccctctgtgttgaagtattcaatacaaaaaaaattctacagggtatggcattaggaaaatgatctccacagtacgtttgataaaaaattaaaggctaagatcaataactatatattgtgtttttcgccacatcaaaatcgctactataaatatttcgaagttgctacggtatccgaaacactccaaagggtgctgttttgaggatttgtattatttagttcctgcgtgcataaatacataccgtactctagtgataatttcaaatgtacgcgttccaaacgggcattcaattcggaatacatctagtactcttttgattgtagggcaaccaaatctttcatgcacattaattgaggtcaacagtcgtaaagt…	1500
PH02Gene15929.t1		>PheWOX11like2	MVNPPKEETVRIRKLLERFGAVGDANVFYWFQNRRSRSRRRQRQMQAAAAAAVAGASSSAANSSPAASATVGLPSVAVHPMAMGRSACQYEQQASSSSSSGSTGGSSLGLFAHGAGVSGAVDGGYLQASCGASSALASGLMGDVDSGGSDDLFAISRQMGFVENPRGSSSSAPSIAAQRQYYSGQLPAATITVFINGVPMEVPRGQIDLRAMFGQDVMLVHSTGALLPVNGYGILMQSLQMGESYFLVTRTT	252	ATGGTCAACCCGCCCAAGGAGGAGACTGTCCGCATCCGCAAGCTGCTCGAGCGCTTCGGCGCCGTCGGCGACGCCAACGTCTTCTACTGGTTCCAGAACCGCCGCTCCCGCTCGCGCCGCCGCCAGCGTCAGATGCAGGCCGCCGCGGCCGCAGCGGTGGCGGGCGCTTCCTCCTCTGCCGCCAATAGTTCTCCAGCTGCTAGCGCCACCGTGGGCCTTCCGTCCGTCGCGGTCCATCCCATGGCCATGGGTCGGAGCGCGTGCCAGTACGAGCAGCAGGCGAGCTCGTCGTCGTCATCGGGAAGCACGGGAGGGTCGTCGCTGGGGCTGTTCGCGCACGGCGCGGGGGTGTCGGGCGCCGTCGACGGTGGGTACTTGCAGGCGTCGTGTGGCGCGTCG…	759	TTAAGTTGTCCTCGTGACCTGTGGATCAGGAACAAAACAATGTAAGATGATCATATGCAAGCATGCAGGTAAATTAAGCAGAGATCGAACAAGATTATATTTCACGGTTTCATGCACACGCGTATGCAAGCATTCATGCATGCATATATATGTGTAGATATAGTGCATTCATGAAGAAAATTTCATTAGCTATTAGCAAGATGATGAGAAAGATCTTTGAGAGTTGATATGGATGGTTACCAAAAAATAGCTTTCTCCCATTTGCAGGCTCTGCATTAGAATTCCATAGCCGTTGACTGGGAGGAGGGCCCCGGTGGAGTGGACGAGCATCACGTCCTGGCCGAACATGGCTCGCAAGTCTATTTGACCCCTCGGGACCTCCATTGGGACTCCATTGAT…	2226	tggtgataggctcctgtcatcagttggagtggcgatagagccctatcgctatttcagctggcgatagggacccctgcattgttccaggctctatcgtcattgcctaggctaatatcgtcatttacaataacggcaggaaaaattcgtcatttcaaatagcgatagtagcctagttttgtaaaaaaaaaataactatttatttttgtaaaattcttttaaaataatatcatttcaaataaaaatcaactatttatttttgtaaattttttttaaaataatattatttgaaaaactattctacaaatacttgttgtgtccacaacaataaaggtcttcatctagattgtgcttttatattattttttagataagcttgatagaggaccataggtcttgaca…	1500
PH02Gene42726.t1		>PheWOX12a	MDHQHDQAPTHRGGGGEGEPTRSRWAPKPEQILILESIFNSGMVNPAKDETTRIRRLLEGFGAVRDANVFYWFQNRRSRARRRARQLQQAYGGAQLPATAAGHHDINTSPFIMHGQLCSGVPTAAPVPSAAAVTAASHFWTDDDIDGGDDLFAISRQMGLMARGGDHHYSYTATDSSQLTYQPTGTIQVFINGTAYEVPSAGALDLAGTFGRDAMLVHSSGEVLPVNEHGVLMKSLQMGECYYLVARSI	249	ATGGACCACCAGCACGACCAAGCTCCCACCCACCGCGGCGGCGGCGGCGAGGGAGAGCCGACGAGGTCGCGGTGGGCGCCGAAGCCGGAGCAGATCCTGATCCTGGAGTCCATCTTCAACAGCGGCATGGTGAACCCGGCCAAGGACGAGACGACGCGCATCCGCCGCCTCCTCGAGGGCTTCGGCGCCGTCCGCGACGCCAACGTATTCTACTGGTTCCAGAACCGCCGCTCTCGCGCCCGCCGCCGCGCACGCCAGCTCCAGCAGGCCTACGGCGGCGCCCAGCTCCCCGCCACTGCAGCCGGCCACCACGACATCAACACTTCCCCGTTCATCATGCACGGCCAGCTGTGCAGCGGCGTGCCCACCGCGGCGCCTGTGCCATCCGCGGCCGCGGTC…	750	ATGGACCACCAGCACGACCAAGCTCCCACCCACCGCGGCGGCGGCGGCGAGGGAGAGCCGACGAGGTCGCGGTGGGCGCCGAAGCCGGAGCAGATCCTGATCCTGGAGTCCATCTTCAACAGCGGCATGGTGAACCCGGCCAAGGACGAGACGACGCGCATCCGCCGCCTCCTCGAGGGCTTCGGCGCCGTCCGCGACGCCAACGTATTCTACTGGTTCCAGAACCGCCGCTCTCGCGCCCGCCGCCGCGCACGCCAGCTCCAGCAGGCCTACGGCGGCGCCCAGCTCCCCGCCACTGCAGCCGGCCACCACGACATCAACACTTCCCCGTTCATCATGCACGGCCAGCTGTGCAGCGGCGTGCCCACCGCGGCGCCTGTGCCATCCGCGGCCGCGGTC…	984	aacccgacgtcacacaatggcaatgaacggccaaggcacacccacgttgctcctccctagctaggtcaccaccgccgaaccatacgtcacctttgtgttgcctcctcaccacttccttgcttcttcgcgtcaaatcattcgggttggagaagaagaccgaattgattcggtagggtcaaacaaattcgccgcaataaaatggcccagtcccaaccacttagcacagtggaagccaagccgcttccctcttcgacgtactttgcaatgaacccgacgtgacacacggcggtaagaaacacccaaggcacacccatgcacgttgctcctccctagctaggttaccatcgccgaaccataggttgcctcctccgcatcgcctgtgccgcttctttgcgtcaa…	1500
PH02Gene37410.t1		>PheWOX12b	MDHHDSQAPTHRGEGEPARSRWAPKPEQILILESIFNSGKVNPAKDDTARIRRLLERFGAVRDANACGGAQLPATAGGHDVSTSAFIMHGQLCAGMSTAAAPVVPSAAASSHFWAGDVVDGGDDLFAISRQMGLMARGGDHHYSCMATDASQLSYQPTGTIQVFINGAAYEVPSAGALDLAGTFGRDAMLVHSSGEILPVNEHGVLVKSLQMGECYYLVSRSI	223	ATGGACCATCACGACAGCCAAGCTCCCACCCACCGCGGCGAGGGCGAGCCGGCGAGGTCGCGGTGGGCGCCGAAGCCGGAGCAGATCCTGATCCTGGAGTCCATCTTCAACAGCGGCAAGGTGAACCCGGCCAAGGACGATACGGCACGCATCCGCCGCCTTCTCGAGCGCTTCGGCGCCGTCCGCGACGCCAACGCCTGCGGCGGCGCCCAGCTCCCCGCCACCGCCGGCGGCCACGATGTCAGCACTTCTGCCTTCATCATGCACGGCCAGCTGTGCGCCGGCATGTCCACGGCGGCGGCGCCCGTCGTACCATCCGCGGCCGCGTCCTCCCACTTCTGGGCGGGCGACGTCGTCGACGGCGGAGACGACCTCTTCGCCATCTCCCGGCAAATGGGC…	672	ATGGACCATCACGACAGCCAAGCTCCCACCCACCGCGGCGAGGGCGAGCCGGCGAGGTCGCGGTGGGCGCCGAAGCCGGAGCAGATCCTGATCCTGGAGTCCATCTTCAACAGCGGCAAGGTGAACCCGGCCAAGGACGATACGGCACGCATCCGCCGCCTTCTCGAGCGCTTCGGCGCCGTCCGCGACGCCAACGTCTTCTACTGGTTTCAGAACCGCCGCTCCCGCTCCCGCCGCCGCGCCCGCCAGCTCCAGCAGGCCTGCGGCGGCGCCCAGCTCCCCGCCACCGCCGGCGGCCACGATGTCAGCACTTCTGCCTTCATCATGCACGGCCAGCTGTGCGCCGGCATGTCCACGGCGGCGGCGCCCGTCGTACCATCCGCGGCCGCGTCCTCCCAC…	1005	ttatatgatatagttggattatcaacttcatggtactgtgtgacgcatacctggaagtagattttttttccccttgaattttacggtagtgatattttgagtaatagctccttagaagcatggttaagcagagaaatatctaggcatttagtacttcattgctttcttcatctgaacaaatagatgctgaatcttcttactacttgtgcaatttgcaggcaaacccgacatcctttggtattacctgcgttctctaccttattaaaaggtatcttttattatgttttcctctctgtttttgcattttttactagcacatcattcttttactatatcactctaaaaccgatgatgagataactgccttgtttttttgcccttgcagatggtttagattct…	1500
PH02Gene48393.t1		>PheWOX12c	MDHHHNQAPTHRGEGEPARSRWAPKPEQILILESIFNSGMVNPAKDDTARIRRLLERFGAVRDANACGGAQLPATAGGHDVSTSAFIMHGQLCAGMSTAAAPVVPSAAASSHFWAGDVVDGGDDLFAISRQMGLMARGGDHHYSYMATDASHLSCQPTGTTIQVFINGAAYEVPSAGALDLAGTFGRDAMLVHSSGEILPVNEHGVLVKSLQMGDCYYLVSRSI	224	ATGGATCATCACCACAACCAAGCTCCCACCCACCGCGGCGAGGGCGAGCCGGCGAGGTCGCGGTGGGCGCCGAAGCCTGAGCAGATCCTGATCCTGGAGTCCATCTTCAACAGCGGCATGGTGAACCCGGCCAAGGACGATACGGCACGCATCCGCCGCCTCCTCGAGCGCTTCGGCGCCGTCCGCGACGCCAACGCCTGCGGCGGCGCCCAGCTCCCCGCCACCGCCGGCGGCCACGATGTCAGCACTTCTGCCTTCATCATGCACGGCCAGCTGTGCGCCGGCATGTCCACGGCGGCGGCGCCCGTCGTACCATCCGCGGCCGCGTCCTCCCACTTCTGGGCGGGCGACGTCGTCGACGGCGGAGACGACCTCTTCGCCATCTCCCGGCAAATGGGT…	675	ATGGATCATCACCACAACCAAGCTCCCACCCACCGCGGCGAGGGCGAGCCGGCGAGGTCGCGGTGGGCGCCGAAGCCTGAGCAGATCCTGATCCTGGAGTCCATCTTCAACAGCGGCATGGTGAACCCGGCCAAGGACGATACGGCACGCATCCGCCGCCTCCTCGAGCGCTTCGGCGCCGTCCGCGACGCCAACGTCTTCTACTGGTTCCAGAACCGCCGCTCCCGCTCCCGCCGCCGCGCCCGCCAGCTCCAGCAGGCCTGCGGCGGCGCCCAGCTCCCCGCCACCGCCGGCGGCCACGATGTCAGCACTTCTGCCTTCATCATGCACGGCCAGCTGTGCGCCGGCATGTCCACGGCGGCGGCGCCCGTCGTACCATCCGCGGCCGCGTCCTCCCAC…	1020	gggaagtctcattgcttgaaagtgtagcgccaatttatatgcagaccgggctgagaatatccctaactttttcatattgctaagccagaacatcctcgatagcatgaccaggaatcttaattttcaagatgacctctgtatcaaccgggtgaaaagtatgccttaccacatcagaattccattcacagtgtactggatgtataagataaaacaccaacttgagtcttgaacaccccggaggggagattactttcagagaatcttcacggggtatccagttatctcgcaaaattcgagtactttgaccatccccaatacatgagatcacccccttttttagcagttccaaaccatactcaatcacatgccaagtgggggaggcattcctcgaaaaagatg…	1500
PH02Gene04456.t1		>PheWOX13a	MEWDNAKASSAATGESADERGGGEGLGYVKVMTDEQMEVLRKQISIYATICEQLVEMHRALTAHQDSIAGMRLGNLYCDPLMVAGGHKITTARQRWTPTQMQLQILENIFDQGNGTPSKQKIKEITVELSQHGQISETNVYNWFQNRRARSKRKQAASLPNNAESEAEADEESPTDKKPKSDRPLHQNMAVRDHNSERISEMHHFDTEHEQIRGMMYGSNENSSRSSGSLGQMSFYENIMSNPRLDQFLGKVESPGSFSHLRPGESFDMFG	271	ATGGAGTGGGACAATGCCAAGGCCTCCTCCGCCGCGACTGGCGAGTCGGCGGACGAGAGGGGCGGAGGGGAAGGGCTGGGGTACGTCAAGGTGATGACGGACGAGCAGATGGAGGTGCTCCGCAAGCAGATCTCCATTTACGCCACCATCTGCGAGCAGCTCGTCGAGATGCACCGCGCCCTCACCGCGCACCAGGACTCCATTGCAGGAATGAGGCTTGGCAATCTGTACTGTGATCCGCTAATGGTCGCTGGAGGTCACAAGATCACAACAGCAAGGCAGCGATGGACACCAACCCAGATGCAGCTGCAGATCCTTGAGAACATCTTTGACCAAGGCAATGGAACACCAAGCAAGCAAAAGATAAAAGAGATAACAGTGGAGCTCTCACAGCATGGC…	816	TCTCCGGACAAGGTCAACAAGACCATGATAACCAACACGTAGAGACTCTAAGGCAAACTTCTCAGTTCATGTCAGCAAAATGAGCGCATGCTACCAACCTTCAATTTTTACAGGGGTTCAAGGGTATGTTGTCAAACTCAACCAGCCTGAGTGCACGTAATTCAGACCAATCAGAATTGCCATGTCATCCAAACATGTCAAAGCTTTCGCCAGGTCGGAGATGGGAGAAGCTCCCGGGGCTCTCCACCTTCCCCAAGAATTGATCAAGTCCTGCACAAATCAAACAATATATCAACTCCAGTAACTTCTTTGCAATTTTATGTTGTCTAATGAAGTAATGGCATTTGTTGCAATGAAGATACTTGGATTCGACATAATGTTCTCGTAGAAGGACATCTG…	4021	ggaatagaaacaccctgcgacgaggaggaccaaagcctttttgcgacaccaaccaggatctctctcggggacagtaagacaacaaatttctggtactcgacttggttgagtggggaggcacccaaagatcttgcctttaagattttcaaaatctccaaaaggaaaaaaaccagatagtggcttctgccttacaaaacgggtgttgggtgcaagtgcaaattcttaacatgattggcaatacaaaataagctttggacctcagacagactggaagcacgagggtggccaaaccaacgcttttgccccctttgcagacacacttcggaatcggtcctccgtcttttcgcccaatgtcgtttttcctcaagaatctggaagcatatgacagactggctagga…	1500
PH02Gene03707.t1		>PheWOX13b	MEWDKAKASSAAAGESADERGGGEGLGYVKVMTDEQMEVLRKQISIYATICEQLVEMHRALAAHQDSIAGMRLGNLYCDPLMVAGGHNITTARQRWTPTAMQLQILENIFDQGNGTPSKQKIKEITAELSQHGQISETNVYNWFQNRRARSKRKQAASLPNNAESEAEADEESPTDKKLKSDRPPHQNMAVRDHNSERISEMHRFDTDHEQIRGMVYGSNDNSSRSSGSLGQMSFYENIMSNPRLDQFLGKVESPQSFSHLRPGESFDMFG	271	ATGGAGTGGGACAAGGCCAAGGCCTCCTCCGCCGCGGCCGGCGAGTCGGCGGACGAGAGGGGCGGAGGGGAAGGGCTGGGGTACGTCAAGGTGATGACGGACGAGCAGATGGAGGTGCTCCGGAAGCAGATCTCCATCTACGCCACCATCTGCGAGCAGCTCGTCGAGATGCACCGCGCCCTCGCCGCGCACCAGGACTCCATTGCAGGAATGAGGCTTGGTAATCTGTACTGTGATCCGCTAATGGTAGCTGGAGGTCACAATATCACAACAGCAAGGCAGCGATGGACACCAACTGCGATGCAGCTGCAGATCCTTGAGAACATCTTTGACCAAGGCAATGGAACACCAAGCAAGCAAAAGATAAAAGAGATAACAGCGGAGCTCTCACAGCATGGC…	816	CCGGTTTTGCAATCGAGGAAATTAAGCTGGGGGCAAGAGCTCTATCCGGAGCTGCAAGAACTACCAGCCTCCTTCCCTCGCAGTTCTTGCAGCAGGCTTGCTCCAGTCACGATTTAAAGCTTGTCATTTCTGATCCTACCGTACGTACACAACCGAGCAAGGGGATTGGAAGGCGCCATATTTTCCTCCTTTCCATCCAGGCTGCAGCCGCTAATCTCAGAATCGGGATCTGCCAGAGATATTTCCTTCCATTTTACTGCGCCAAGAACGCAACTTCCCCAACTCCCTTCTTTTGGTCCCTTCCAAGATGCCGCCATCTCTGTGCCCCCTGTAGCGCGAGCGGTTGGCCAGAGTCATGGAGTGGGACAAGGCCAAGGCCTCCTCCGCCGCGGCCGGCGA…	3704	gccttccccctttcttttaaggccggccgactcaattaggccaagacaccgtgggccaaaggcccaggttctccgataagagcaaaaatggccctctaaaacctccaattctttctctaactctatttaatttcagtactaatcacttatttattttacgtttaaacgggatattacaaacaacccctcccccatcctcacccgcacctccgctccatcatcaccaccaacagggacaactccccagctgttgcacgcaagactgacagccgcgggtttcgcgaagaggccatggtcacagtaagccgatcggaagtgtattcatgatcttggtttgagctcctgctcttcaccctacggtcgatctcctccatcggcaagcttcccctcaattccttg…	1500
PH02Gene32607.t1		>PheWOX2	MHSNGSTWTPTKEQIAVLEGLYGQGLRTPTAEQIQQITARLREHGHIEGKNVFYWFQNHKARQRQKQKQQSFDYFSKLLRRPPPLPVLHRAPEPPFPVPLPAPQITMPPPVSAHPACNNGVMYSPPCYMPAPQAAANAAYYPHPQMPGLYRVQAPTTMYLQPAPNNAGTPLHLFPLQPTFLLSDKARRTGSASLTPTPSASASFSGESESSERPNGEALPFYNFFGVHSGGC	232	ATGCATTCGAATGGATCCACGTGGACGCCGACCAAGGAGCAGATCGCCGTGCTGGAGGGGCTGTACGGCCAGGGGCTGCGCACGCCCACCGCGGAGCAGATACAGCAGATCACGGCCAGGCTGCGGGAGCACGGCCACATCGAGGGCAAGAACGTCTTCTACTGGTTCCAGAACCACAAGGCCCGCCAGCGCCAGAAGCAGAAGCAGCAGAGCTTCGACTATTTCAGCAAGCTACTCCGCCGGCCACCGCCGCTGCCCGTGCTCCACAGGGCCCCCGAACCGCCCTTCCCCGTCCCGCTGCCGGCGCCGCAGATCACGATGCCCCCGCCGGTGTCGGCGCATCCTGCATGCAACAATGGTGTGATGTACAGTCCACCATGCTACATGCCAGCTCCACAG…	699	TCAGCATCCTCCAGAATGGACACCGAAGAAGTTGTAGAACGGCAGCGCCTCGCCGTTCGGCCTCTCCGAGCTCTCCGACTCCCCGGAGAACGAAGCGGACGCGGACGGCGTCGGCGTCAGGGAGGCGCTCCCGGTGCGGCGTGCCTTGTCGGACAGCAGGAAGGTGGGCTGCAGCGGGAACAGCTGCAGGGTCTCGCGGCCGGCGCCGCCGAAGTCCGCCGCCCCACCGCCGCCGTTGGCTGGCGGGAAGTTCAGCACGTGCAGTGGAGTGCCTGCGTTGTTTGGAGCTGGCTGCAGGTACATGGTGGTTGGTGCCTGCACCCGATACAGTCCTGGCATCTGCGGATGCGGGTAGTAGGCCGCATTTGCCGCGGCCTGTGGAGCTGGCATGTAGCATGG…	2985	aatcaggtattccctcttctttgtttgtaagctcatgagtagctgattaccatgcacacagcacgcagacacacagtaaagtgatctttaatgccaccctcttcttatctcacttgaatactttgagctccatgggatcaactcaagcaaaagtttttaggagtagttaacctttgttggtacctccattgcctttggttaaggctgctcctagtgctccactctgactggtattttaagcttgtcatgtaggcaaaataatgatgtggcatcatagttaatgaagagagagggtactctagtatctaatctggataccggttcggtctcgaaatccaacgcacgtgcattggaaggatcatgcatatattgctttagtatatgccacacataggccac…	1500
PH02Gene13649.t1		>PheWOX3a	MPQTPSTRWCPTPEQLMILEEMYRSGVRTPNAAEIQQITAHLAYYGRIEGKNVFYCGGSGGAAEGSVHPAVMQLHHHHPYATTFMPQGGYFQQDAAAVSGGTEFAGCKTGGDPIGGGGGGYSNNNQQQQDWAAQMMMDCGAGGSSDTIPPCCRPLKTLELFPTESTGLKDECSSSKSSSCSTSTN	185	ATGCCGCAGACCCCGTCGACGCGGTGGTGCCCGACGCCGGAGCAGCTGATGATCCTGGAGGAGATGTACCGGAGCGGCGTGCGGACGCCCAACGCGGCGGAGATCCAGCAGATCACGGCGCACCTCGCCTACTACGGCCGCATCGAGGGCAAGAACGTCTTCTACTGTGGTGGGAGCGGCGGCGCTGCTGAAGGCAGTGTGCATCCCGCTGTGATGCAGCTGCACCATCACCACCCATACGCTACCACCTTCATGCCGCAGGGGGGCTACTTCCAGCAGGATGCAGCAGCAGTTTCAGGTGGTACGGAGTTTGCAGGTTGCAAGACCGGTGGTGATCCCATAGGAGGAGGAGGAGGCGGATACAGCAACAATAATCAGCAGCAGCAGGATTGGGCGGCG…	558	ATGCCGCAGACCCCGTCGACGCGGTGGTGCCCGACGCCGGAGCAGCTGATGATCCTGGAGGAGATGTACCGGAGCGGCGTGCGGACGCCCAACGCGGCGGAGATCCAGCAGATCACGGCGCACCTCGCCTACTACGGCCGCATCGAGGGCAAGAACGTCTTCTACTGGTTCCAGAACCACAAGGCCCGCGAGCGCCAGCGCCTCCGCCGCCGCCTCTGCTCCCGCCACCAGCAGCAAGCCCCCTCGCCGGCCGCGGCCCTTCCAGCTGCTCCTCCTAATGCTGCTGCCGGCGCCGGTGGCAGTGGTGGGAGCGGCGGCGCTGCTGAAGGCAGTGTGCATCCCGCTGTGATGCAGCTGCACCATCACCACCCATACGCTACCACCTTCATGCCGCAGGTA…	1162	caccattggatctcggtccaacagcccatccacctccccccccaacctcctattaaaacaatcaaccaaacccacccctgctcctccttctacctcttgtgctccaccgccgccagctgctccctcctccacccacccctgctcctctcgtgctcccccaccgccaccttcttccccgtctccggtgctaccgccgccgaatccaccatcgccacccccgccgccccttctcctccacgccatctttctcccctgccgcccctgctcctcccgtgctcccccgccgccaccttcttccccgtctccgactgctaccgccgctggatcctccatcgccacccccgcctcctaatttccagtcgattcccgtactcccccgccgaccttcaccacccaccg…	1500
PH02Gene18943.t1		>PheWOX3a_like1	MPQTPSTRWCPTPEQLMILEEMYRSGVRTPNAAEIQQITAHLAYYGRIEGKNLLLLLTLPIMLLPAPVAVVGTAALLQAVCIPL	84	ATGCCGCAGACCCCGTCGACGCGGTGGTGCCCGACGCCGGAGCAGCTGATGATCCTGGAGGAGATGTACCGGAGCGGCGTGCGGACGCCCAACGCGGCGGAGATCCAGCAGATCACGGCGCACCTCGCCTACTACGGCCGCATCGAGGGCAAGAACCTGCTCCTCCTCCTAACGCTGCCAATAATGTTGCTGCCGGCGCCGGTGGCAGTGGTGGGAACGGCGGCGCTGCTGCAGGCGGTGTGCATCCCGCTGTGA	255	ATGCCGCAGACCCCGTCGACGCGGTGGTGCCCGACGCCGGAGCAGCTGATGATCCTGGAGGAGATGTACCGGAGCGGCGTGCGGACGCCCAACGCGGCGGAGATCCAGCAGATCACGGCGCACCTCGCCTACTACGGCCGCATCGAGGGCAAGAACGTCTTCTACTGGTTCCAGAACCACAAGGCCCGCGAGCGCCAGCGCCTCCGCCGCCGCCTCTGCGCCCGCCACCAGCAGCAAGCCCCCTCGCCGACCGTGGCCCTTCCAGCTGCTCCTCCTCCTAACGCTGCCAATAATGTTGCTGCCGGCGCCGGTGGCAGTGGTGGGAACGGCGGCGCTGCTGCAGGCGGTGTGCATCCCGCTGTGA	364	cgtacgttcgcgtgtgtacaagctgtacatgtagcgagagagagagaaagagagagatgaggtcgttgtttgcatatgtatggtgatggcgtctctctcatcatcagcttatgatgcagtacccaaccggcagtctaggcagaagggttgtgttacaggggtatgcacactcctacatgcgtcattccataccccactcctacatgcgtgtcattcccccattcccccattaatctctctctctctctctctcagtagtaagcagcagcagtactagcatgcaggcagacaaacatttaaaagcagtgcacatcctcttctgcccatggtaatggtagtaaaagggggagatcgaagagagaattgaagggcatgcattcattcaagtttgccttgaat…	1500
PH02Gene34370.t1		>PheWOX3a_like2	MPQTPSTRWCPTPEQLMILEEMYRSGVRTPNAAEIQQITAHLAYYGRIEGKNVFYWFQNHKARERQRLRRRLCARHQQQYAQQQAPSPASALAAAPPPNAANNSAAAGGSSTGSGGGAAAGGMHPAVMQLHHHHPYATSFMPQGGYFQQDATAAALPVVSAGMEFAACKAGDPNGGTGGGAYGGGIILNYGQHKIIGYS	199	ATGCCGCAGACCCCGTCGACCCGGTGGTGCCCGACGCCGGAGCAGCTGATGATCCTGGAGGAGATGTACCGGAGCGGCGTGCGGACTCCAAACGCGGCGGAGATCCAGCAGATCACGGCGCACCTCGCCTACTACGGCCGCATCGAGGGCAAGAACGTCTTCTACTGGTTCCAGAACCACAAGGCCCGCGAGCGCCAGCGCCTCCGCCGCCGCCTCTGCGCTCGCCACCAGCAGCAGTACGCGCAGCAGCAAGCCCCCTCGCCGGCCTCCGCCCTTGCAGCTGCTCCTCCTCCTAACGCTGCCAATAATTCTGCTGCCGCCGGTGGCAGTAGTACTGGGAGCGGCGGCGGCGCTGCTGCAGGTGGTATGCATCCCGCTGTGATGCAGCTGCACCATCAC…	600	ATGCCGCAGACCCCGTCGACCCGGTGGTGCCCGACGCCGGAGCAGCTGATGATCCTGGAGGAGATGTACCGGAGCGGCGTGCGGACTCCAAACGCGGCGGAGATCCAGCAGATCACGGCGCACCTCGCCTACTACGGCCGCATCGAGGGCAAGAACGTCTTCTACTGGTTCCAGAACCACAAGGCCCGCGAGCGCCAGCGCCTCCGCCGCCGCCTCTGCGCTCGCCACCAGCAGCAGTACGCGCAGCAGCAAGCCCCCTCGCCGGCCTCCGCCCTTGCAGCTGCTCCTCCTCCTAACGCTGCCAATAATTCTGCTGCCGCCGGTGGCAGTAGTACTGGGAGCGGCGGCGGCGCTGCTGCAGGTGGTATGCATCCCGCTGTGATGCAGCTGCACCATCAC…	1884	tagtaaaaggggaagataaaagagattgaagagatcgagaattgaagggcatgcattcatgtttcccttgaatgccaataaggacaacagtgtgcaattacgtatcctcccatcttgtccctccatcttctcttccattctgatatatctctgcccactcatttaacgtaggcagtatcaattcaacatagacgagaaaaagctacttctcttcaagctggaatggaacctgtaatcgcattatatcagacgctggtgagatccagttggctagctagagctagctgcggcagagctagaatcagatcgagtggggtctacgtttacacgcataaaaaaaactgagggcttcattcttcgatctccgtactcgaccctccgtttcgccatatatatatg…	1500
PH02Gene27789.t1		>PheWOX3b1	MPSQGGSTRWCPTPEQLMILEDMYRGGLRTPNSSQIQQIAAHLAFYGRIEGKNVFYWFQNHKARDRQKLRRRLCMSHHFLSCAHYYAAAAAAGQQQQQLLGTAAIAGAPPPLCTPPPAPHYSCLDQQAAAAHLTTAPAAAYTSYYYPFGAAPASRCTAGAGATPSPPNPLLQYQGGGGRGVLPEAIGRPEYSLGKLGNFGVVEDTSGCPASTVVDIPPPSGYEAAMEAAGEAMSAPSTAFCRPLKTLDLFPGGLKEEQRDVV	262	ATGCCGTCTCAGGGCGGTTCGACGCGGTGGTGCCCGACGCCGGAGCAGCTGATGATCCTGGAGGACATGTACCGCGGTGGGCTGCGGACGCCGAACTCGTCTCAGATCCAGCAGATCGCGGCGCACCTCGCCTTCTACGGCCGCATCGAGGGCAAGAACGTCTTCTACTGGTTCCAGAACCACAAGGCCAGGGACCGGCAGAAGCTGCGCCGCCGCCTCTGCATGAGCCACCACTTCCTCTCCTGCGCCCACTACTACGCCGCCGCAGCCGCCGCGGGGCAGCAGCAGCAGCAGCTCCTCGGCACCGCCGCCATTGCTGGTGCCCCCCCTCCTCTTTGTACTCCTCCTCCGGCGCCGCACTACTCCTGCCTCGACCAGCAGGCCGCCGCCGCCCACCTC…	789	CTGCAAATTAAGGCTAGCTAGCTACAAGCTGAAAAACATTTCATACGTACTCCCTCCTAGCCAATTGCTACGTACGCTAATCAATGCACTTCAATGGAATTGCATGGCCTCCTACTAGCTAGCTAGACGTGCGCGTACGTACGTTCCTACAAGCTAACTACACATCTGAATTAAACAAATTAACCCAGTAACAAAATCAAGAACAAAACGACACAGCTACAATTGATTTTTTTAATAAAAAAGGATGGATCATGCAAGAGACAAAGATCCCAATGTACTCCATGAACGGATTCGATCTTCCATCCATGGCAGCCATGACTGCGTTGCGTGGCGATGCCGATATCGATCAGACGACGTCACGCTGCTCTTCCTTGAGCCCGCCGGGGAAGAGGTCCAGCG…	1238	atgttcgttcctacacgctaattactcatcctgttgaaaaggaaacaccaacagtacaatatatagaatttatgtatagaggcagacattagaagagggttttggagagtgattaaacagtttaggaagaactttttagagaatttataactcactgagatctacgccccagtcccctacatgaacacagcagagcgtacagacggagaggcgaaagtaaaagcaccaattagtcagccttgcaaggacgcacagctagctaggaagtaggagctgaagagagggatgggatgggatgggatggttgagcgtttagtgttggtgcagagggcatcgtcacctcacaattcagagttccgcactgcttcggtctccttaccgaaatcctagacagatttc…	1500
PH02Gene07503.t1		>PheWOX3b2	MPSQGGSTRWCPTPEQLMILEEMYRGGLRTPNASQIQQITAHLAFYGRIEGKNVFYWFQNHKARDRQKLRRRLCMSHHLLSCAQYYAAAAAGHHHHQLLGATAIAGAPPHLTPPAPHYSCLDQQAAAGHLTTAPAAAYGSYYYPLGAAAAPASRCTGATPSPPNPLFLYQGGGGGVVLPEYSLGKLDTSGCPASTVVDTPPPLGYEAAMEAAGDAMSVPSTAFCRPLKTLDLFPGGLKEEQRDVV	245	ATGCCGTCTCAGGGCGGTTCGACGCGGTGGTGTCCGACGCCGGAGCAGCTGATGATCCTGGAGGAGATGTACCGCGGCGGGCTGCGGACGCCAAACGCGTCGCAGATCCAGCAGATCACGGCGCACCTCGCCTTCTACGGCCGCATCGAGGGCAAGAACGTCTTCTACTGGTTCCAGAACCACAAGGCCAGGGACCGGCAGAAGCTGCGCCGCCGCCTCTGCATGAGCCACCACCTCCTCTCCTGCGCCCAGTACTACGCCGCCGCCGCCGCCGGCCACCACCACCACCAGCTCCTCGGCGCCACAGCCATCGCTGGTGCTCCACCTCATCTTACTCCTCCGGCGCCGCACTACTCGTGCCTCGACCAGCAGGCCGCCGCCGGCCACCTCACGACCGCC…	738	AAATTAACCAAGAACAAAATGAAGAACAAAAAGGCACAGCTAATTAAAATTGATTTAAAAAAAAGGTGGACCAAGATCTCAATGTACTCCACGAACGGGCTCGATCGATCTTCCATGTCTGCCATGAATGCGTTGCGTACGTGGAGATCGATCAGACGACATCGCGCTGCTCTTCCTTGAGCCCTCCGGGGAAGAGGTCCAGCGTCTTGAGCGGCCTGCAGAACGCCGTCGACGGCACGCTCATCGCATCTCCCGCTGCTTCCATCGCCGCCTCGTACCCCAACGGCGGCGGCGTGTCCACGACGGTGCTCGCCGGGCACCCCGACGTGTCCAGTTTCCCGAGCGAGTACTCGGGCAGAACCACTCCTCCACCTCCTCCCTGTCAAATCGCCAATATCA…	1275	ctaactatttgatctcggatcgaattaagtgcgcgcgggttaagcaggggtgaaaaaaccatcatttgataggagaaaaaaaagtaaatagatgcagatattagaaaagaagaaaaaacaatacagctccatatatagacttgtatacagaggcatatattagaaaaggccaaatggttttggagggtgattttttaggacatttttagagaatttactcgctcaaatctggagtacttggcagtcccctacgtcggtaggtacgaacacagcagaacgtacagacgtagaggcaacagtaaaagcaccaattagtcagccatgcaaggacgcgcagcgagctaggaattgaactggagagagagagagagagatgagagatctagagagagatcggat…	1500
PH02Gene50667.t1		>PheWOX4a	MTHIRIDDLSGHLGSLLMCPALNAFYGVFDGHGGSDAIAYMKMYTIMLFFEDSEFPQASQEVETFPESVENSVRIAFLNADLALADDLAVSQSLETTTLTNQNVPTTKRIIVLKDTRYSCFCWPSTGPVLAGVQESDIHMEYYCYAVRTGKLFSGAVLLLAVMLIMGNGAVEKLEQDTMQRKIVDSQQHHPIFSLLPLQRILSAEAQVPAAATTTRWNPSPEQIKVLEMLYCGGMRTPNALQIERITEELSKYGRIEGKNVFYWFQNHKARERQKQKRAALLTLSTLDSSSLPETKDGEEKKEMCDDMTSCKRPCKTRGDGHGDAATEVADCTDDVTLELFPLHPQGKA	349	ATGACACATATCCGAATTGATGATCTTTCAGGTCATCTTGGCTCACTGCTGATGTGCCCGGCGCTTAATGCCTTCTATGGGGTTTTTGATGGCCATGGGGGTTCAGATGCAATAGCTTACATGAAAATGTATACGATAATGTTGTTCTTTGAGGATTCTGAATTCCCACAAGCATCACAAGAAGTTGAAACATTTCCTGAATCTGTTGAGAATTCAGTCCGCATAGCGTTCTTAAATGCAGACCTTGCTCTTGCCGATGATTTGGCAGTTAGCCAATCTTTGGAGACCACAACTCTTACAAACCAAAATGTCCCTACAACAAAAAGGATTATTGTCCTAAAGGATACTAGGTACAGTTGCTTTTGCTGGCCGTCGACGGGGCCTGTTTTAGCAGGGGTT…	1050	GAGTTTAAGGCAACTATGGAACTACTGCAGTTTGTCCTCAACATTCGATCTGGTAGTTTTGCTGATATTGGACCTAGGTGGTACATGGAAGATGACACATATCCGAATTGATGATCTTTCAGGTCATCTTGGCTCACTGCTGATGTGCCCGGCGCTTAATGCCTTCTATGGGGTATGTATGAGCTACAACATGTGTTTATCATACTGCAAATCTTCTGTAATACCAGTTGAATTGACTATGTTGTTGCTTTTTAGGTTTTTGATGGCCATGGGGGTTCAGATGCAATAGCTTACATGAAAATGTATACGATAATGTTGTTCTTTGAGGATTCTGAATTCCCACAAGCATCACAAGAAGTTGAAACATTTCCTGAATCTGTTGAGAATTCAGTCCGCATA…	4239	ccccgacattgcatggtgtgtcgatgcattgtgtgtgtgtgacactcactgcagacatggctagccgagtgattgagactacagagctaagcccagctgatcaggacaggaccagtccatggtataagatcgatccatcgatggatccgtggtaactcgtaaaatctctccatatagaaggaggcaatattggggcttctcagggcggccacgatatattttttgtgcaccgttcgattgcgctttgctttgttgcacgccatctgattgcctgctgtgttgttctcgtatgttgcttccacgaggccgcactgttggaatgtgttttgttgttgtccaccgttcggtctttttgtgtgtggggagggggtctcttttcatagatttggctctgcgttt…	1404
PH02Gene07680.t1		>PheWOX4b	MEYYCYAVRTGKLFSGAVLLLAVMLIMGSQQHHSIFSLLPLQRILSAEISFPEPKKIIAPPDFARVRNASKLLNCTAQVPAAATTTRWNPSPEQIKVLEMLYCGGMRTPNALQIERITEELSKYGRIEGKNVFYWFQNHKARERQKQKRAALLTLSTLDSSSLPETKDGEEKKEMCDDMTSCKRPCKTRGDGHGDAATEVADCTDDVTLELFPLHPQGKA	220	ATGGAGTACTACTGCTATGCAGTGAGGACTGGGAAGCTATTCAGTGGAGCTGTGCTACTGCTGGCTGTGATGCTGATCATGGGCAGCCAGCAACACCATTCTATCTTCAGTCTTCTTCCTCTTCAGCGCATCCTATCTGCGGAGATCTCATTCCCGGAGCCAAAGAAGATAATCGCGCCGCCTGACTTTGCTCGCGTCAGAAATGCTTCCAAGCTGCTTAACTGCACTGCGCAAGTGCCGGCGGCGGCGACGACGACGCGGTGGAACCCGTCGCCGGAGCAGATAAAGGTGCTGGAGATGCTGTACTGCGGCGGGATGCGCACGCCGAACGCGCTCCAGATCGAGCGCATCACGGAGGAGCTCAGCAAGTACGGCCGGATCGAGGGCAAGAACGTCTTC…	663	ATGGAGTACTACTGCTATGCAGTGAGGACTGGGAAGCTATTCAGTGGAGCTGTGCTACTGCTGGCTGTGATGCTGATCATGGGCAGTATCCTGTTCCGAGTTCAACATAGATGGAGACGCTAACTCCGAGGTCAACCTCAGCATCCATCATTCTGGTTCTCGCTTTCGTTTGCGTGCTTTTCCAATCATATATAGCATGTTACCGCTTCATTGATGGCAGATATGGGGTTTTTTGATGGTCTCCTCCATAGGCCTGTGAGGCTAGCTATATAATACTAGTAGTGCTAGATATCAACCCAGTCTTAGAGATTGTGGCAACGAATAATTTCGCTATTTTAGCTCTATTTTGCATCTGGGTTTATGATGTGCAATTATACAGATGGAGCAGTAGAGAAACTA…	2666	ggtagttttgttgatattggacctaggtggtacatggaagatggcacatatccaaattgatgatctttcaggtcatcttggctcactgctgatgtgctcggcgcctaatgctttctatggggtatatatatgagctacaataggtgtttatcatactgtaaatcttctgtaataccagttgaattgactgtgttgttgcttttttggtttttgatggccatgggggttcagatgcaacaacttacatgaaaaggtatgcgataatgttgttctttgaggattatgaattcccacaagcatcacaagaagatgaaacatttcctgaatctgttgagaattcagtccgcagagcgttcttgaatgcagaccttgctcttgctgatgatttggccgttagct…	1500
PH02Gene00476.t1		>PheWOX4c	MRFQHLHVAYLEKAASSSSPPSISPSFPSSTFPFAFQCLLPLAPKISFPEPKKMIAPPDFGRVRNASKLLNCTVQVPTAGTTRWNPSPEQIKVLEMLYRGGMRTPNALQIERITEELGKYGRIEGKNVFYWFQNHKARERQKQKRAALLTLSTLDSSALPQTKDGAEKMEVYCDDVASCKRRCKTWGDGHGDAATEVADCTDDVTLELFPLRPRGKA	217	ATGAGGTTTCAACATTTGCATGTGGCCTACCTGGAGAAAGCGGCCTCCTCTTCATCTCCACCATCCATCTCCCCGTCCTTCCCCTCCTCCACCTTCCCTTTTGCCTTCCAATGCCTCCTCCCGCTCGCGCCGAAGATCTCATTCCCGGAGCCAAAGAAGATGATCGCTCCGCCTGACTTTGGCCGCGTCAGAAATGCTTCGAAGCTGCTAAACTGCACTGTGCAAGTGCCGACGGCGGGAACGACGCGGTGGAACCCGTCGCCGGAGCAGATAAAGGTGCTGGAGATGCTGTACCGCGGCGGGATGCGCACGCCGAACGCGCTCCAGATCGAGCGCATCACGGAGGAGCTCGGCAAGTACGGCCGAATCGAGGGCAAGAACGTCTTCTACTGGTTCCAG…	654	ATCGTTTATGCATGTATTAATTAACCACCTTTTAATAATCCCATATTGCAGCAGGTAGTCAGTAACCACTAGTAGGAAACTGTAACACTTCTGACCACCCACAACAATAATGCATGTTTTAAGCAATCCAAACGTTACCAAACCGTAATACAAATAAGCACACACGAAACCGAGTAAGTTTTCACAATGAACAACCCAATCCATGCATGGTACGATCGAGGCATGCATAAGTGACGGGTATATGCACAACAATTAAGCTTTCCCCCGCGGACGCAACGGGAAGAGCTCCAGGGTCACATCGTCGGTGCAGTCGGCCACCTCTGTAGCCGCGTCGCCATGGCCATCACCCCACGTTTTGCACCGCCGCTTGCAGCTCGCCACATCGTCACAGTAAACTTC…	1227	cgagactacaaagctaagcccgactgaccagggcaggaccagtcctccgatccatggtataagatcaatccatccatccatcgatcagtagtaataactagctcgtaaaatatgttatttacaatgaagcatgcacctcgttttcctggctgtacccagcaacttttgcacaagaatgatgcgtgtgtctatgtgtgtaactctgtatcattagctaggaatgggctttacttgcctgcaggctgcaggtacggttgcttttgctggcggtggccgggaggcctcttttagcaggggttcacgaaagcgatctatatacatggagtactgctatgctacatgtgcagtgaggagctaggagaatatttttcagcggagctgtgctagctgtggggctgt…	1500
PH02Gene38765.t1		>PheWOX5a	MKCRRWSPTAEQVKVLTALFRSGLRTPSTEQIRRISDHLGAFGKVESKNVFYWFQNHKARERHHHHHRKRGRRGRGACWTVQNSGHEGVGGEARTYSHRLMTCDLRGAVLEQEPDMWERPMRELETLELFPLNSYTVDVEEAPYTTNGSGVQCRDALLLGAPGRDDPPLALRLSCGGL	178	ATGAAGTGCAGGCGGTGGAGCCCGACGGCGGAGCAGGTGAAAGTGCTGACGGCGCTGTTCCGGTCAGGTCTGCGGACGCCGAGCACGGAGCAGATACGCCGGATCTCCGACCACCTCGGCGCGTTCGGCAAGGTGGAGAGCAAGAACGTCTTCTACTGGTTCCAGAACCACAAGGCCCGCGAGCGCCACCACCACCACCATAGGAAGCGCGGCCGGCGCGGCCGCGGCGCCTGCTGGACCGTACAAAACTCTGGCCACGAAGGAGTCGGAGGGGAGGCCAGAACCTACAGCCACCGACTCATGACATGCGACCTGAGGGGAGCAGTACTGGAGCAGGAACCGGACATGTGGGAGAGGCCAATGAGGGAGCTGGAGACGCTGGAGCTGTTCCCGCTCAAT…	537	ATGAAGTGCAGGCGGTGGAGCCCGACGGCGGAGCAGGTGAAAGTGCTGACGGCGCTGTTCCGGTCAGGTCTGCGGACGCCGAGCACGGAGCAGATACGCCGGATCTCCGACCACCTCGGCGCGTTCGGCAAGGTGGAGAGCAAGAACGTCTTCTACTGGTTCCAGAACCACAAGGCCCGCGAGCGCCACCACCACCACCATAGGAAGCGCGGCCGGCGCGGCCGCGGCGCCTGCTGGACCGTACAAAACTCTGGCCACGAAGGAGTCGGAGGGGAGGCCAGAACCTACAGCCACCGACTCATGACATGTAAGCATGCATACATGCACGTTGAATTCTTATTCGTATAGAGATTGTTGTTATCGAGACGTACATTTGAGCGAATGAGCGTATCTTGATGT…	647	tattcacattgacaagttcgcataaaatattatctatataagtagctttgtcacacaaatgtgtttaaaatcctaaaaagtagtattggtggttcaccaatggtttttggtggagaagtgagggttacgtctaggaagttggataacccaatagacttgtgtttaaaagtgagtcatcagtgagatccagaggtggacaaccacaagttggtgttgggccatcgcctcattggatgacaggtaaggacaaaaatcttgtgccaagtgactgatacagaaaaccgctcaaccacatgtgtggtcattactccctagcttagtacactgctcttccatttgaatatctacaggatgtcaactgctcttgtgtgatagagcagaacgaattggggtgaaaca…	1500
PH02Gene11383.t1		>PheWOX5b	MEALSGRVGVKCGRWNPTAEQVKVLTELFRAGLRTPSTEQIQRISTHLSAFGKVESKNVFYWFQNHKARERHHHKKRRRGASSPDSGSNEEDGRPAAREAEADLVLQPPESKREARSYNHHRLMTCYVRDVVEQEAMLERPTREVETLELFPLKAYDLEADKVLYVRGGGGGEQCRESSFFDVVAGRDPPLELRLCSFGL	200	ATGGAGGCACTGAGCGGCCGGGTCGGGGTGAAGTGCGGGCGGTGGAACCCTACGGCGGAGCAAGTGAAGGTGCTGACGGAGCTGTTCCGCGCGGGGCTGCGGACGCCGAGCACGGAGCAGATCCAGCGGATCTCCACCCACCTCAGCGCGTTCGGCAAGGTGGAGAGCAAGAACGTCTTCTACTGGTTCCAGAACCACAAGGCCCGAGAGCGCCACCACCACAAGAAGCGCCGCCGCGGCGCATCCTCCCCTGACAGCGGCAGCAACGAGGAAGACGGCCGTCCCGCCGCCCGCGAGGCCGAGGCAGACCTCGTGCTGCAGCCTCCCGAGAGCAAGCGCGAGGCCAGAAGCTACAACCACCACCGGCTAATGACATGCTACGTGAGGGACGTGGTGGAG…	603	GGCAGCACAAAAGAAGAAAAGATGTGATACATCTCACGATGAAAAGACCAAGGAAAAGGCGATGGAAATCTCATTTGCGTGCTCTTTCCCTGATCCTCTCAGATTCTGCATGACTGCATGCAACAACGGTCGTGCGTACAACACATGCCGTATCTCATCTCGTACACCTTTTAATGTGGGTAGCTGGAATCAAGGACTACACAATGCTGCTACGTGCATGCATTCGTCGATCTACAGACCGAAGCTGCAGAGCCTGAGCTCCAGCGGCGGATCCCGTCCGGCCACGACGTCGAAGAACGAGCTCTCCCTGCACTGCTCGCCGCCGCCGCCGCCTCTCACGTACAGGACCTTGTCCGCCTCGAGGTCGTAGGCCTTGAGCGGGAAAAGCTCAAGCGTCTC…	951	gtttgtccgagagaggacggacgggttgcttagctttattaggtggtggtgccgtgcgtacggtttggttggaccgtgccaccttttctggcgctgagagtttgtgcaaagcagacaggaattcagccgaatcgagtgtcatgcacgtactgtgcttgcgtcttgcgttaacttgtatgcatgtcgtgatgattggtcgtgtttaattggcgcgcgcgcggtttgtgattgtctatatatgtcaaaaagaagatggacaagttgcacggtagcttagctactcctcacatgaccaacagtatgttgccagtcgaatggaaattaatcgcgcgcgcggtagtactgttcgttagctagtacaggatgagctagatgaatatatcggtggtactatttgac…	1500
PH02Gene07709.t1		>PheWOX5c	MEALSSRVGVKCGRWNPTVEQVKVLTELFRAGLRTPSTEQIQRISTHLGAFGKVESKNVFYWFQNHKARERHHHKKRRRGASSPDSGSNEEDGRAAASEAEADLVLQPPESKREVRSYSHHRLMTCYVRDVVEQEAMSERPTREVETLELFPLKAYDLEADKVRYVRGGGGGGEQCREISFFDVAAVRDPPLELRLCSFGL	201	ATGGAGGCGCTGAGCAGCCGGGTCGGGGTGAAGTGCGGGCGGTGGAACCCGACGGTGGAGCAAGTGAAGGTGCTGACGGAGCTGTTCCGCGCGGGGCTGCGGACGCCGAGCACGGAGCAGATCCAGCGGATCTCCACCCACCTCGGCGCGTTCGGCAAGGTGGAGAGCAAGAATGTCTTCTACTGGTTCCAGAACCACAAGGCCCGCGAGCGCCACCACCACAAGAAGCGCCGCCGCGGCGCGTCCTCCCCTGACAGCGGCAGCAACGAGGAGGACGGCCGTGCCGCCGCCAGCGAGGCAGAGGCAGACCTCGTGCTGCAGCCTCCCGAGAGCAAGCGGGAGGTCAGAAGCTACAGCCACCACCGGCTTATGACATGCTACGTGAGGGACGTGGTGGAG…	606	ATGGAGGCGCTGAGCAGCCGGGTCGGGGTGAAGTGCGGGCGGTGGAACCCGACGGTGGAGCAAGTGAAGGTGCTGACGGAGCTGTTCCGCGCGGGGCTGCGGACGCCGAGCACGGAGCAGATCCAGCGGATCTCCACCCACCTCGGCGCGTTCGGCAAGGTGGAGAGCAAGAATGTCTTCTACTGGTTCCAGAACCACAAGGCCCGCGAGCGCCACCACCACAAGAAGCGCCGCCGCGGCGCGTCCTCCCCTGACAGCGGCAGCAACGAGGAGGACGGCCGTGCCGCCGCCAGCGAGGCAGAGGCAGACCTCGTGCTGCAGCCTCCCGAGAGCAAGCGGGAGGTCAGAAGCTACAGCCACCACCGGCTTATGACATGTAAGCATGCACGTAGTTGTCAA…	980	caaactgcgcgactgaattgttccagcgctaaaacccctagaccgctgaacttttttggacgacataccatgttccagtttacccagcaatttcttccagaggagatgtcctttccggtccagagccaggctcttcgccgtttgtctatttgttttatgacccaggtcggtaactccatagctgtttggtggtacgtcggtatggctgtgatggctgcatttagagccactagtctccctgcacgggatagtatgtttttatgataaccacttaatctagcttgaaccttttcgagcagaggctgaaacaaaatcttccttggcttgcagcgcgaaagtggcaagccaagatagttacatggcagttgcattcgggtagccggaaagttttgcaaaatt…	1500
PH02Gene47852.t1		>PheWOX8	MASSSSNRHWPSMFRSKHAASRPWQPQPDMSNSPPSLVSGSATTGCSLNPSPFSAGSEERSSDPKPRWNPRPEQIRILEAIFNSGMVNPPRDEIPRIRMQLQEYGQVGDANVFYWFQNRKSRSKNKLRAAAGRAAVARACAPAREAAAPFTPPPPSPQQVQPQQLLVSPVAPTSSSSSSDRSSGSSKSVKPAAQAMSVTAAMDLLSPLAAACHQQMHYQGQPVAPAPAPAPNKVQELVATDEAIFLQWPQGSGHCLSAAELAAILGAQYMNVPVQQPPAASPAGMFLGLCNEVAAGSNITGHRNSAGLGQYWTSGADQLVLGKSSAASNTAVAREEAHEDATKLGLLQYGFGVSAPALDAHATSAAAALLPVASAPDAVVTVASLAASTIANGAVANNQ…	491	ATGGCCTCCTCCTCATCAAACAGGCACTGGCCGAGCATGTTCAGGTCCAAGCATGCCGCCAGCCGGCCATGGCAACCGCAGCCTGACATGAGCAACTCGCCGCCCTCCCTCGTCTCCGGCTCCGCCACCACCGGCTGCTCCCTCAACCCGTCCCCCTTCTCAGCGGGGTCAGAGGAGAGGAGCTCGGATCCGAAGCCGCGGTGGAACCCGCGGCCGGAACAGATCCGGATCCTGGAGGCCATCTTCAACTCCGGCATGGTCAACCCGCCGCGCGACGAGATCCCCCGCATCCGCATGCAGCTGCAGGAGTACGGCCAGGTCGGCGACGCCAACGTCTTCTACTGGTTCCAGAACCGCAAGTCCCGCTCCAAGAACAAGTTGCGCGCCGCGGCCGGCCGC…	1476	GAGGAATCATCAGATCATCAAGTCGAGGCAGGTAGCTGTAGCTGTAGCATGGCCTCCTCCTCATCAAACAGGCACTGGCCGAGCATGTTCAGGTCCAAGCATGCCGCCAGCCGGCCATGGCAACCGCAGCCTGACATGAGCAACTCGCCGCCCTCCCTCGTCTCCGGCTCCGCCACCACCGGCTGCTCCCTCAACCCGTCCCCCTTCTCAGGTACGCGCGCCGTGCATGCATCGCATGCATGCTACTGTTACATGCGCACTTGCATGCACTAGGTAGGGTTTTCTTGTAAGATGTCAAGATCAAGAGGGAATTGACTGATTGATGAACGTTTTGGTGTTTTTTTGCAGCGGGGTCAGAGGAGAGGAGCTCGGATCCGAAGCCGCGGTGGAACCCGCGGC…	3332	gccgggggcaggttgcctgccgcgcccggtacccacagtacgtgcactgttcacatgatatttttgcaaattatgctgagagagggctattttaaaaattaaactttgctacagtactacaacagtaaaaaattcgtagatctagtactagcttttaatttttgactggtggtatgaagtggaggggtaaattgcacttcagaattcgtgaagattcattacaactagtcgaaatcgcgcgaaacgcgcggacaattactgagaaaaggacgtagcaattcgatgctgtattattctagctttgcagtacacataggggtgctttacttgagagttgagacagacagataagcgtacagtaccacttgtttcaaatgcgtccggcctcaataatcctgt…	1500
PH02Gene47747.t1		>PheWOX8like	MVNPPRDEIPRIRMQLQEYGQVGDANVFYWFQNRKSRSKNKLRAAAGRAPLTRACAPAREAAAPFTPSPPPPKQVQPQQLLVSPVAPTSSSSSSSDRSSGSSKPVEPAAQPMSAAAAMDQLSPLAAACHQQMHYHGHPVAPAPVAAPKVQELEATDEPIFLQKPQGHCLSAAELAAILGEQYMHVPVQQPPPASPTGMFLGLYNEVAAGPTTTGHRSCAWDAGLGQYWPSGADQLVLGKSSAASNTAVARQEAHEGATKLGLLQYGFGVSAPTLDATSPAAALLPAASPDDAVTVASLAAGTIANGTGAKNQFQGLADVGYTGAATATTATVAVARGDAVVCIAGTSAFYTVPATHLDVVKMFGEAAVLFRYNGEPVLVDEFGLTVEPLQQGAVYCVLI	399	ATGGTCAACCCGCCGCGTGACGAGATCCCCCGCATCCGCATGCAGCTGCAGGAGTACGGCCAGGTCGGCGATGCCAACGTCTTCTACTGGTTCCAGAACCGTAAGTCCCGCTCCAAGAACAAGCTGCGCGCCGCAGCCGGCCGCGCGCCGCTCACCCGCGCCTGTGCGCCGGCCCGCGAGGCCGCGGCGCCGTTTACGCCGTCCCCACCCCCTCCCAAGCAAGTACAGCCGCAGCAACTGCTCGTCTCGCCAGTGGCGCCCACCTCGTCGTCCTCGTCCTCCTCCGACCGCTCGTCCGGGTCAAGCAAGCCGGTGGAGCCGGCGGCGCAGCCGATGTCCGCGGCGGCGGCCATGGACCAGCTCTCGCCGCTTGCCGCGGCGTGCCACCAGCAGATGCAC…	1200	ATGGTCAACCCGCCGCGTGACGAGATCCCCCGCATCCGCATGCAGCTGCAGGAGTACGGCCAGGTCGGCGATGCCAACGTCTTCTACTGGTTCCAGAACCGTAAGTCCCGCTCCAAGAACAAGCTGCGCGCCGCAGCCGGCCGCGCGCCGCTCACCCGCGCCTGTGCGCCGGCCCGCGAGGCCGCGGCGCCGTTTACGCCGTCCCCACCCCCTCCCAAGCAAGTACAGCCGCAGCAACTGCTCGTCTCGCCAGTGGCGCCCACCTCGTCGTCCTCGTCCTCCTCCGACCGCTCGTCCGGGTCAAGCAAGCCGGTGGAGCCGGCGGCGCAGCCGATGTCCGCGGCGGCGGCCATGGACCAGCTCTCGCCGCTTGCCGCGGCGTGCCACCAGCAGATGCAC…	2560	ggggcgcggaacgccggtgcatagctcggcaggccgagcgggcccaggcggcttccgtgccatcggagcacaggagttcgccggctaccttccgcagtaccgaagtgtggcaagggcaggaaacatgcaacgagaagaaaatttcatgcatttaatgcatgcatcatgctgcatgcaacaagagaataaaattttatgcatgcattcgaagcatggaaatggcgacacaggcatcttccgcgctccggtaccgcggaaagcagccagcaagctgccacgctccggtggcgcggaactaggtcaggcttgcgacgtcccgcgccacgctgctggttcccacgtctggcaccgttgttctaagcctccgattcttccacgctcggcaggggacagatttat…	1500
PH02Gene01359.t1		>PheWOX9	MASSNRHWPSMFRSNPACDVQQTQQPDMNNSSSSLSLFSSPGSGKPSLISSGCEESTRSPEPKPRWNPRPEQIKILEGIFNSGMVNPPRDEIHRIRLQLQEYGQVGDANVFYWFQNRKSRTKNKLRAAGQLQPAGRAALARACASPSTPTSPAPVTPPRHLLAAPRSSGSSKSVKLTALTYAPAAAQGMLPATAIDLFSPTPSPALSACQLYYHSHPMPTPMVPVREFTSPEPLLLQWPQSQYLPATELGGVLGSHAHMPAMHPAVSTGVLLGLCNEELGQEAIDMSCSSKAIGQYLNTTCSTEPNIKTDAVSTVIREDEKARLGFLHYGFGVTTAAAAAVATSAPPAAPVHAAVASADDVSTAVLPCAAPSNVATGAVLTDQLQGLLDDGLIGGTAPP…	473	ATGGCCTCTTCAAACAGGCACTGGCCGAGCATGTTCAGGTCCAATCCTGCCTGTGATGTCCAGCAGACGCAGCAGCCTGACATGAACAACAGCAGCTCGTCCCTCTCCCTCTTCTCATCACCTGGCAGCGGCAAACCCTCCTTGATCTCCTCAGGGTGTGAGGAGAGCACAAGGAGCCCGGAGCCGAAGCCGCGGTGGAACCCGCGGCCGGAGCAGATCAAGATCCTGGAGGGGATCTTCAACTCTGGGATGGTGAACCCGCCGCGCGACGAGATCCACCGCATCCGCCTGCAGCTGCAGGAGTACGGCCAGGTCGGCGACGCCAACGTCTTCTACTGGTTCCAGAACCGAAAGTCCCGCACCAAGAACAAGCTGCGCGCGGCTGGGCAGCTGCAGCCG…	1422	AAGCATGGCCTCTTCAAACAGGCACTGGCCGAGCATGTTCAGGTCCAATCCTGCCTGTGATGTCCAGCAGACGCAGCAGCCTGACATGAACAACAGCAGCTCGTCCCTCTCCCTCTTCTCATCACCTGGCAGCGGCAAACCCTCCTTGATCTCCTCAGGTATGTCGATTCTTCAAATGATGCGTATCATGAATTCATGGTTCATGCGTGCATGTTACTGTTTAATCGTTGTTGCATGATTAGTACGTAGAGCTAGCTAGGGTTTCTTGAAGAGTTCTGAATATATAATCGGTGTTGCTATTTTGTTGTGTTTGTGTAGGGTGTGAGGAGAGCACAAGGAGCCCGGAGCCGAAGCCGCGGTGGAACCCGCGGCCGGAGCAGATCAAGATCCTGGAGGGGA…	3060	caagaagacaagaaaggaacttacgcgttagtgggagagccggagaggttggaggcgcgagggaggtccgaggtagcgcaacgagctggcggcgagagggaggaggagctggagctgcggcgtagggaggaggagccagggccgacggcgcagcgaggggggactaggagtttgatccggcggcgcagggaggagggaacttgagccggaggtgcggaagctggcggcgagggaggaggagcttggttcacatgaataccaacagcacaaaccaataggtgatagatctgtcttacctcgacatcgccgatggagaggtagtcggggtcgcgtacgctggggggggggaggaagaggggaaggcacacagcgtcaccgtagttgtggcacaacggtgac…	1500
PH02Gene04251.t1		>PheWOX9like	MVNPPRDEIRRIRLQLQEYGQVGDANVFYWFQNRKSRNKNKLRAAGQLQPTGRAALARACAPPSTPTAPAPVTPPRHLLAAPVAPTSSSSSDRSSGSSKSVKLAALTSATAAAQGMLPATAIDLFSPAPSPALSACQLYYHSHPMAPTPTAPVRELTYPEPLLLQWPQSQYLPATELGGVLGSHAHTPAMNPAVSPSVLLGLCNEEPGQEIINMTCSSMALGQYRNTTCGTELSNKTDAVATMIREDEKARLGLLQCGFGVTAATSVPLAAPAHAAADDVSTAVLPSAAPSNAVTSAVLTDQLQGLLDVGLIGGTAPPTATVVAFARDAVMCTSTAQYSFPAMMHLDVKLFGEAAVLLRHTGEPVLVDESGVTVEPLQQGAVYYVLVSSLSRNIAVSCG…	401	ATGGTGAACCCGCCGCGCGACGAGATCCGCCGCATCCGCCTGCAGCTGCAGGAGTACGGCCAGGTCGGCGATGCCAACGTATTCTACTGGTTCCAGAACCGAAAATCCCGCAACAAGAACAAGCTGCGCGCGGCAGGGCAGTTGCAGCCGACCGGTCGCGCCGCCCTGGCGCGCGCGTGCGCGCCGCCGTCGACTCCCACGGCGCCTGCTCCCGTGACGCCGCCGCGGCATCTCCTCGCCGCTCCGGTGGCGCCCACCTCCTCGTCCTCCTCCGACCGGTCCTCCGGATCCAGCAAGTCAGTGAAGCTGGCCGCTCTGACGTCTGCTACGGCGGCCGCCCAGGGGATGCTGCCGGCGACTGCCATCGACCTGTTCTCGCCCGCACCGTCGCCGGCGCTG…	1206	ATGGTGAACCCGCCGCGCGACGAGATCCGCCGCATCCGCCTGCAGCTGCAGGAGTACGGCCAGGTCGGCGATGCCAACGTATTCTACTGGTTCCAGAACCGAAAATCCCGCAACAAGAACAAGCTGCGCGCGGCAGGGCAGTTGCAGCCGACCGGTCGCGCCGCCCTGGCGCGCGCGTGCGCGCCGCCGTCGACTCCCACGGCGCCTGCTCCCGTGACGCCGCCGCGGCATCTCCTCGCCGCTCCGGTGGCGCCCACCTCCTCGTCCTCCTCCGACCGGTCCTCCGGATCCAGCAAGTCAGTGAAGCTGGCCGCTCTGACGTCTGCTACGGCGGCCGCCCAGGGGATGCTGCCGGCGACTGCCATCGACCTGTTCTCGCCCGCACCGTCGCCGGCGCTG…	2636	ccaaccgtgtaggcatgcatgtatccatccatcgagtgctaacacccctttaaatttttccatccccatgcaactatgcaaaatgcaaccctgcacccctatctcatcaccaggggcggagcctagtgtagaccaataagggatcgcggatccctatttcatttcagtgattgtatatgtgctaatgaaagatcaaagccttatacgacatgttaggataaaaatctattagtttctccctctcagtactacccaacttcaagtatgaattatagtatgtcaaagttgatgtttcaagactctaagggtgtgtttggttgcctatatggggttggctcgcatgagtagatataagtttttggatgtttggttgcctgattgggtgtgtgagtctggctg…	1500
PH02Gene00399.t1		>PheWUS	MDHTNIRMQQQRQINGGEGAAANVGGRSGGGGGGDGAGGGSVSVCRPSGTRWTPTSEQVRILRELYYNCGIRSPNSEQIQRITAMLRQYGRIEGKNVFYWFQNHKARERQKKRLTTLDVNTSSVAAGAADVNHLGVLSLSPSGAAAPSSPGLYSGNGASAVQQLEASTNCWDSSTAMATKRSFLQVISRATSTDTLQYRSCTPIEFP	207	ATGGATCACACTAACATTCGCATGCAGCAGCAGAGGCAGATCAATGGAGGAGAAGGCGCGGCGGCCAATGTGGGTGGCAGGAGTGGCGGTGGTGGAGGAGGCGACGGAGCAGGTGGTGGCAGTGTGTCGGTGTGCCGGCCGAGCGGGACGCGGTGGACGCCGACGTCGGAGCAGGTCAGGATCCTGCGGGAGCTCTACTACAACTGCGGCATCCGGTCGCCCAACTCGGAGCAGATCCAGCGCATCACCGCCATGCTGCGCCAGTACGGCAGGATCGAGGGCAAGAACGTCTTCTATTGGTTCCAGAACCACAAGGCCCGCGAGCGACAGAAGAAGCGCCTCACCACCCTCGACGTCAACACCTCCTCCGTCGCCGCCGGCGCCGCCGACGTTAACCAC…	624	TCATGGGAATTCGATCGGCGTGCAGGAGCGGTATTGCAATGTGTCAGTGGATGTTGCCCGGCTAATTACCTGCAGGAAGCTTCTCTTGGTGGCCATGGCAGTACTGCTGTCCCAACAATTAGTACTTGCCTCCAGCTGCTGCACAGCTGAGGCGCCATTGCCGGAGTACAAGCCGGGGGAGGAGGGAGCGGCCGCACCTGCACATGCGTCGATCCCCCATTGGTGAGTTTGCAGCGAGCAGATGAACCATGGAGCCATGCAACGCAAGAAATGTAGTGCACAAAGCAAGAGAAAGGAAGAGCAGCGTGTAAATACACCTGAAGGCGACAGCGAGAGGACGCCGAGGTGGTTAACGTCGGCGGCGCCGGCGGCGACGGAGGAGGTGTTGACGTCGAGGGT…	744	cccggccctgatcccccccccccgattccccatccttcctcgatcccctttctcccccaattcattcccctccccattcgcctctgccgccgccagcgacctccaccagcgacagactagccatgtcgtgctcccacctctccaccgcctggtcctcctctgcccttgccagcacctccacccgccgcctctcctccaaggccaccacccccgtggtggcggcctcgtggtgcggtgctccctccgcgagctccgcaactgcatcgaattggtcggtggctggtggccgcagcagttccgattgaggaggagccgcgcggggacgatggcgatgcggccatggggttcagagtcacggatctgaggttcgtggtggaggtgtgcgagagctcagatgcg…	1499
PH02Gene46245.t1		>PheWUS_like	MLRQYGRIEGKNVFYWFQNHKARERQKKRLTTLDVNTSSLAAADVNHLGALSLSPSGATAPSSPGLYAGNGASAVQQLEASTNCWDSTAMTTERSFLQQEYNLYHCQFFISAFQNVIH	118	ATGCTGCGCCAGTACGGCAGGATCGAGGGCAAGAACGTCTTCTACTGGTTCCAGAACCACAAGGCCCGCGAGCGACAGAAGAAGCGCCTCACCACCCTCGACGTCAACACCTCCTCCCTCGCCGCCGCCGACGTCAACCACCTCGGCGCCCTCTCGCTGTCGCCTTCAGGTGCGACCGCTCCCTCCTCCCCCGGCTTGTACGCCGGCAATGGAGCCTCAGCTGTGCAGCAGCTGGAGGCAAGTACTAATTGTTGGGACAGCACTGCCATGACCACCGAGAGAAGCTTCCTGCAGCAGGAGTATAATCTCTACCACTGCCAGTTTTTCATTTCAGCCTTTCAGAATGTCATACATTGA	357	ATGCTGCGCCAGTACGGCAGGATCGAGGGCAAGAACGTCTTCTACTGGTTCCAGAACCACAAGGCCCGCGAGCGACAGAAGAAGCGCCTCACCACCCTCGACGTCAACACCTCCTCCCTCGCCGCCGCCGACGTCAACCACCTCGGCGCCCTCTCGCTGTCGCCTTCAGGTGTTGCATGCTAGCTGATCTTTCATCTTCTTGCTTCGCGCGCTACATTTCTTGCGTTGCTTGGCTTCATGGTTTACCAGCTGCTCGATGCAAACTCACAAGTGGTGTATCAACGCATGTGCAGGTGCGACCGCTCCCTCCTCCCCCGGCTTGTACGCCGGCAATGGAGCCTCAGCTGTGCAGCAGCTGGAGGCAAGTACTAATTGTTGGGACAGCACTGCCATGACCAC…	1654	cgcgcggttagttcaatgcgcgcgaaatgttagacgctaccgcgcgcgtacctacgagtcgatatctgtccatgaaccaatcatgacagaatatcctcgtgttcccgagggagcaatgaagttggagtggatggggaaaaagcttattagaatgagcaggcagttaatcctgttctttttatcatgcccctaatcaaaactacaaattgcagcagcaagtcatccatggtggtgagtggcattaggaggataacgtgtacttgtaaacttatttatgacatgcaaaactctcaagagttatcccatctgaaaagcaggaatttcacagcaaattttcatgaaacaaaacaaattccctgaatctctttgggaaacccctcaatccaaattaacggggct…	1500
Rgu022949.1	Raddia_guianensis	>RguWOX11a	MEGSSNSPDRQSSGGSPEERGGGGGKAAGEPVRSRWTPKPEQILILESIFNSGMVNPPKDETVRIRKLLERFGAVGDANASCGASSALAPGLMGDVDSSGGGGGDDLFAISRQMGFVESSRGSSSSPAPSTAAQQQYYPCQLPAATITVFINGVPMEVPRGPIDLRAMFGQDVMLVHSTGALLPVNDYGILMQSLQMGESYFLVTIHVTSSSLSSTYTSMKEFFISAYDEDNLKLPVVDRYLYSILATIGPDA	253	ATGGAGGGGAGCAGCAACAGCCCGGACAGGCAGTCCTCCGGCGGCAGCCCGGAGGAACGCGGCGGCGGAGGAGGGAAGGCGGCGGGGGAGCCGGTGCGCTCGCGGTGGACGCCGAAGCCGGAGCAGATACTGATCCTCGAGTCCATCTTCAACAGCGGCATGGTGAACCCGCCCAAGGACGAGACCGTCCGCATACGCAAGCTGCTCGAGCGCTTCGGCGCCGTCGGCGACGCCAACGCCTCGTGCGGCGCGTCGTCGGCTCTGGCGCCGGGGCTGATGGGGGACGTGGACAGCAGCGGCGGCGGCGGCGGCGACGATCTCTTCGCCATCTCGCGGCAGATGGGGTTTGTGGAGAGCTCCCGCGGCTCGTCGTCCTCGCCCGCGCCAAGCACCGCCGCT…	762	CTATGCATCTGGTCCAATGGTAGCTAGTATTGAGTAGAGATATCTATCAACTACTGGCAGTTTTAAGTTGTCCTCGTCATCTGTGGATCAGGAACAGAACTACTAATTAACAATGTAAGATGATCATATGCAAAGCACGGATTTAGCTAGACTGAACAAGATTACATTCTATACATGCAGATATAAAGAATTCTTTCATGGAAGTATAAGTGCTTGATAAAGAAGAGGAGGTGACATGGATGGTTACCAAAAAATAGCTTTCTCCCATTTGGAGGCTCTGCATTAGAATCCCATAGTCGTTGACCGGGAGGAGGGCCCCGGTGGAATGGACGAGCATCACATCCTGGCCGAACATCGCTCGCAAGTCTATTGGACCCCTCGGGACCTCCATTGGGACTC…	2467	ttctcatatatatatatatatatatatatatatatatatataaagaataactagcgtagactcgagtctacggatccctccgtgaacttcgatgggttttttagtatatatataatcccatcgaattttcgagaattttttcgtattttttagtcgtggagcgtccaaaaaaagctgattttcaaaattagaaaacaaataggaaacaaattcgaaaaaatacgaaacttggttggtggctacgttttgacaagatgaataagatcaacggtttggatcgatcactaaagttctcaaatttcaaaaacccatcgaagttcacggagagatccgtagactcgagtctatgctagctattctctctctctacacacacacacagagaaaggccagtgggtt…	1475
Rgu022225.1		>RguWOX11b	MDGGHSPDRHAAAAAGEPVRSRWTPKPEQILILESIFNSGMVNPPKDETVRIRKLLERFGAVGDANVFYWFQNRRSRSRRRQRQLQAQAQAQAAAMGYMDGGGSGSSGNPAAAAQQQQLYYSCQPASITVFINGVATEVPRGPIDLRSMFGQDVALVHSTAGLLPVNEYGILTNTLQMGESYFLVSTDLEDSTEIQAPGQTSLAAVL	207	ATGGACGGCGGCCACAGCCCGGACCGGCACGCGGCGGCGGCGGCGGGGGAGCCGGTGCGGTCGCGGTGGACGCCGAAGCCGGAGCAGATTCTGATCCTGGAGTCCATCTTCAACAGCGGCATGGTGAACCCGCCCAAGGACGAGACCGTCCGCATCCGCAAGCTCCTCGAGCGATTCGGCGCCGTCGGCGACGCCAACGTCTTCTACTGGTTCCAGAACCGCCGCTCCCGCTCCCGCCGCCGCCAGCGCCAGCTGCAGGCGCAGGCGCAGGCGCAGGCGGCGGCGATGGGGTACATGGACGGCGGCGGCTCCGGCTCGTCGGGAAACCCGGCCGCCGCCGCGCAGCAGCAGCAGCTCTACTACTCGTGCCAACCTGCGAGCATCACGGTGTTCATCAAC…	624	ATGGACGGCGGCCACAGCCCGGACCGGCACGCGGCGGCGGCGGCGGGGGAGCCGGTGCGGTCGCGGTGGACGCCGAAGCCGGAGCAGATTCTGATCCTGGAGTCCATCTTCAACAGCGGCATGGTGAACCCGCCCAAGGACGAGACCGTCCGCATCCGCAAGCTCCTCGAGCGATTCGGCGCCGTCGGCGACGCCAACGTCTTCTACTGGTTCCAGAACCGCCGCTCCCGCTCCCGCCGCCGCCAGCGCCAGCTGCAGGCGCAGGCGCAGGCGCAGGCGGCGGCGGTGGCCTCGTCGGGATCGCCCCCCGCCGGCGGCTGCGCCGCCCACGCGCCCGGCCACGCCGGCTCGGCCTCGTCGCTGGGGCTGTTCGCGCACGGCGCGTCCGCATCCTCGCCG…	2095	tccctttcttcgaggtgtcggatggcaggggcggcctcttccgcgtcggctggtggtgctcgtcgacgctctctggctctgcgtcttcggccggcggctcggtcttctgctgctgttcaccctcggaggtctttgtacgctagcgggtcaggtcttgggcgaaagccctccttttaggctggtgatggcgtcacccttgtgtcgcttctctcgttggaggcatcaccttttggaccttgtcctgctttgggcgaaagccctaacggtttagcgacggcggcgggtcttctccgtcgttaccttgttggaggcgtcgtggttgccgttctagcgttatgggctttcgttgggtctgctgttgcaggagtcgctcgttgctgtgtgagtgttggttgggtg…	1185
Rgu004736.1		>RguWOX12like	MVNPAKDETARIRRLLERFGAVRDANVFYWFQNRRSRSRRRARQLQQACAAGAQLPAAGAGHHDLGQLYGAGGVPTADEPVPSAAVATHFLADDADGGDDLFAISRQMSLMARGADHRHYSCAATDSSQLTYQPAGTIQVFINGAAYEVPSTAGALDLAGTFGRDAMLVHSSGEVLPVNEHGVLMKSLQMGECYYLVARAI	201	ATGGTGAACCCGGCCAAGGACGAGACGGCGCGCATCCGCCGCCTCCTCGAGCGCTTCGGCGCCGTCCGCGACGCCAACGTCTTCTACTGGTTCCAGAACCGCCGTTCCCGCTCCCGCCGCCGCGCCCGCCAGCTCCAGCAGGCGTGCGCCGCCGGCGCTCAGCTCCCAGCCGCCGGCGCTGGCCACCATGACCTCGGCCAGCTGTACGGCGCCGGGGGCGTGCCCACGGCCGACGAGCCCGTGCCATCCGCCGCCGTGGCCACCCACTTCTTGGCGGACGATGCCGACGGCGGCGACGACCTCTTCGCCATCTCCCGACAGATGAGCCTCATGGCACGCGGTGCCGACCACCGCCATTACAGCTGCGCGGCCACCGACTCCTCGCAGCTGACCTACCAA…	606	ATGGTGAACCCGGCCAAGGACGAGACGGCGCGCATCCGCCGCCTCCTCGAGCGCTTCGGCGCCGTCCGCGACGCCAACGTCTTCTACTGGTTCCAGAACCGCCGTTCCCGCTCCCGCCGCCGCGCCCGCCAGCTCCAGCAGGCGTGCGCCGCCGGCGCTCAGCTCCCAGCCGCCGGCGCTGGCCACCATGACCTCGGCCAGCTGTACGGCGCCGGGGGCGTGCCCACGGCCGACGAGCCCGTGCCATCCGCCGCCGTGGCCACCCACTTCTTGGCGGACGATGCCGACGGCGGCGACGACCTCTTCGCCATCTCCCGACAGATGAGCCTCATGGCACGCGGTGCCGACCACCGCCATTACAGCTGCGCGGCCACCGACTCCTCGCAGCTGACCTACCAA…	847	ttttctttctttctctatattttactcatttgaatgatgacagtgctcctgtctttggttcaaaaaaaatggttagtatagaacctaccatatgcggtgacctagctcttacatgtataaaacaatttaagttgttcgaatagtatataatgcggaagcatccctatataaaaactcacatacctccaaaaaacgcacatgcaagcaatttcttaatccacaagattaaagaagaaaacaccttgaccttcactttcacatgaagagcccacctgtcccagcaattccccacaagctcccccaaagcgaggtcccttgatcttgccaaatgtattgtggtcccaaatgtgttcctcctccccagctccaggttaaatgtaataccaaaaagctacatct…	1500
Rgu013607.1		>RguWOX13a	MEWDKAKAAAGEPEGERGGGDGLGYVKVMTDEQMEVLRKQISIYATICEQLVEMHRTLTAHQDSIAGMRLGNLYCDPLMVSGSHKITTARQRWTPTPMQLQILENIFDQGNGTPSKQKIKEITSELSQHGQISETNVYNWFQNRRARSKRKQAVSLPNNAESEAEASEESPTDKKPKSDRPLHQNMARDQNSERISEMLHFDMAHEQIRGMVHGSSDNSSRSSGSLGQMSFYENVMSNPSTVFAANGITSSYTDLINSWGRWRAPGASPISGLVKALTCLGDMAIMIDLNCWPGFAYAGSCLFGCSGRERRLRVWPGETMMMRALVENGGGSIESVREGQRRWQI	345	ATGGAGTGGGACAAAGCGAAGGCCGCGGCCGGCGAGCCGGAGGGCGAGAGGGGCGGAGGGGACGGGCTGGGGTACGTCAAGGTGATGACGGACGAGCAGATGGAGGTGCTCCGGAAGCAGATCTCCATCTACGCCACCATCTGCGAGCAGCTCGTCGAGATGCACCGCACCCTCACCGCGCACCAGGACTCCATTGCAGGAATGAGACTTGGTAATTTATATTGTGATCCACTAATGGTTTCTGGAAGTCACAAGATCACAACAGCAAGGCAGCGATGGACACCAACTCCTATGCAGCTGCAGATCCTTGAGAACATCTTTGACCAAGGCAACGGGACACCGAGCAAGCAAAAGATAAAGGAGATAACATCGGAGCTATCACAGCATGGCCAGATCTCG…	1038	ATGGAGTGGGACAAAGCGAAGGCCGCGGCCGGCGAGCCGGAGGGCGAGAGGGGCGGAGGGGACGGGCTGGGGTACGTCAAGGTGATGACGGACGAGCAGATGGAGGTGCTCCGGAAGCAGATCTCCATCTACGCCACCATCTGCGAGCAGCTCGTCGAGATGCACCGCACCCTCACCGCGCACCAGGACTCCATTGCAGGTAGGTCCACTTAACTGGAACCTGTACGTATTCTCGTCTCTTCTCGTTGGTTGTTCTTGTGATGTAAACTCACGGTACTTACAGAACGACAAAAACTGCGAAACTGGAGAGTGGCATTTTTTTTTGTTTTTGTTTTGATTTGGTATGCACACTGCGAGGAGTTCCGTTTACTCGTCGGCTCTTGCTGCAGGAAGGGACAA…	3766	cctacgagcatcgttcattcctggtttgattcgattttgtttgattggaccaaaatttgtcatattaattgcaacatttcgtaattattcttgtagaatttttcttaaaactcttaaattttttttaatgttttaatctatcatgttttttaaaaagatttttaacttttaaatcaaccgaaccgcaaatccaaggagcgcacgtgcattcgatctgcgccggcgcctctgagcgaagtcacaaactatatatgtgttgagagcatccctagcagagtcatcaaattttcctctatcgctacagtaatctaggttttgaatgcacagtgcgctgcttccctcctgcgctcctgctttcctcctgcgtgggttcaaaattttttgaagtgcaggcccatt…	1248
Rgu000564.1		>RguWOX2	MEIPQGGGNGGGNLGSQLPSPPLSPAAAAAEALANARWTPTKEQIAVLEGLYGQGLRTPTAEQIQQITARLREHGHIEGKNVFYWFQNHKARQRQKQKQQSFDYFTKLLRRPPPLPILHRAPSPPFPPPPAMAMAAPPPRPACNNGGLKEMTILPSCLASLPPKRPDTAFHIIPFPAKKW	180	ATGGAGATCCCGCAAGGTGGCGGCAACGGCGGCGGCAACCTGGGGAGCCAGTTGCCGTCGCCGCCGCTGTCGCCGGCGGCGGCTGCGGCGGAGGCGCTGGCCAACGCGCGGTGGACGCCGACCAAGGAGCAGATCGCGGTGCTGGAGGGGCTGTACGGGCAGGGGCTGCGCACGCCGACGGCGGAGCAGATACAGCAGATCACGGCCAGGCTGCGGGAGCACGGCCACATCGAGGGCAAGAACGTCTTCTACTGGTTCCAGAACCACAAGGCTCGCCAGCGCCAGAAGCAGAAGCAGCAGAGCTTCGACTACTTCACCAAGCTCCTCCGCCGCCCGCCGCCGCTGCCCATTCTCCACAGGGCCCCCTCCCCGCCCTTCCCCCCGCCACCGGCGATGGCG…	543	CTACCATTTCTTGGCTGGGAAAGGAATGATATGGAAGGCTGTGTCTGGCCTCTTCGGTGGTAGCGAAGCTAGGCAGCTAGGAAGGATGGTCATCTCCTTCAAACCTGGGCCGCCATACACGCATGCAGTGCACAGGGCACAGAAGATTAAAGGAGCTACAAAAGGGTAGCAGCAGCAGCTACATAGGCAGGCAACGTTAAATCGTGTGATCACATGACTACGAGGGTCTCTCTGCTTCGCTGACACCATACACGGTACAGAAGAAAAGACAGGTGATATGAGAGAGAAAAGGGAAATACGAGTAGCTGGTAGAGGGGAGATCGACAAGACCAGGAAGCAGCAACATTACTACTCCACATAATACTGGAGTAACTCTTTGCATTACATAGAACACAGTGT…	1327	gcgagttatttctcaaaaaaaaaaaaattgatcatccgctgctgcaattgccagaacaggccacacacgaaatctcacccgtagaacgaaaaggccagtgctggcacaagcgagggatgcctatatatgatcattcccgaggaggcgaaggaaaggatatatgatcggagcaagcaccgagctagctagtaccacaccggtgcagtacaccatgcatgcagcattgccctctcctaagaggcctctgatgatctccagggcaatggcaagaacggccggcaaggagagccattccttgccgatgtaggagtacgtgcgagctgcctagcctagccgcagccctcccggccgtttcctcccccacattgttttcagagccgacgtcaaaccacgcacact…	1500
Rgu006506.1		>RguWOX3	MPQTPSTRWCPTPEQLMILEEMYRSGVRTPNAAEIQQITAHLAYYGRIEGKNGGYFQQDAAAAAPGMEFAGCKLGTAGGGGSNQLQLQLQEEDWTAAGQMECSGSSCCGRQPLKTLELFPTKSTGLRDECCSSSKSSSCSTSTN	144	ATGCCGCAGACGCCGTCGACGCGGTGGTGCCCGACGCCGGAGCAGCTGATGATCCTGGAGGAGATGTACCGGAGCGGGGTGCGGACGCCGAACGCGGCGGAGATCCAGCAGATCACGGCGCACCTCGCCTACTACGGCCGCATCGAGGGCAAGAACGGGGGCTACTTCCAGCAGGATGCAGCGGCGGCAGCTCCGGGCATGGAGTTCGCCGGGTGCAAGCTGGGCACGGCCGGCGGCGGAGGCAGCAACCAGCTTCAGCTGCAGCTGCAGGAGGAGGACTGGACGGCGGCGGGGCAGATGGAGTGCAGCGGCAGCTCCTGCTGCGGCCGGCAGCCGCTCAAGACCTTGGAGCTCTTCCCCACCAAGAGCACCGGCCTCAGGGACGAGTGCTGCAGCAGC…	435	TTAATTCGTGGACGTGGAGCAGGAGGAGGACTTGGAGCTGCTGCAGCACTCGTCCCTGAGGCCGGTGCTCTTGGTGGGGAAGAGCTCCAAGGTCTTGAGCGGCTGCCGGCCGCAGCAGGAGCTGCCGCTGCACTCCATCTGCCCCGCCGCCGTCCAGTCCTCCTCCTGCAGCTGCAGCTGAAGCTGGTTGCTGCCTCCGCCGCCGGCCGTGCCCAGCTTGCACCCGGCGAACTCCATGCCCGGAGCTGCCGCCGCTGCATCCTGCTGGAAGTAGCCCCCCTGAACACATGCATTATCCATGCTACGCATTACCACACCATATCATACACATGGTTTGCTACTTGCTACATGAAGGAAAAAACCTACTCCGTAGTATCTTTTTTTTTGTTATAGGTATTC…	1385	ccactcagatgccctagctggccactctctagacttgtacatcgctctatataagagagtcttactcacacacccccttaggctgcaccaaaagacagacagcaacaagctagagttctgatcgatcgatcgtcgagagcgctgagtttagctgatatatagctagctcgctcaagagtcaagactgcttagccttcacgtagcagctatatatagcttgctaattgccggtagctagtgatagtatatatcaatcgataataatttgtagcgtaggaatcgatcagttagagagagg	298
Rgu018999.1		>RguWOX4like	MRTPNALQIERITEELGKYGRIEGKNVFYWFQNHKARERQKQKRAALLTLSTLHSPSPPPQAKDGAEKKEVCDDETSCKRRRKTWGDGRGDAAAEVVAECSTDDVTLELFPLHPQGKP	118	ATGCGGACGCCCAACGCACTCCAGATTGAGCGCATCACGGAGGAGCTCGGCAAGTACGGCCGCATCGAGGGGAAGAACGTCTTCTACTGGTTCCAGAACCACAAGGCCCGCGAGCGCCAGAAGCAGAAGCGCGCCGCGCTGCTCACCCTCAGCACCCTCCACTCTCCCTCACCACCACCTCAAGCCAAAGATGGAGCAGAGAAGAAGGAAGTGTGTGACGATGAGACGAGCTGCAAGCGGCGGCGCAAGACGTGGGGTGATGGCCGTGGCGATGCGGCTGCGGAGGTGGTAGCAGAATGCAGCACCGACGACGTGACCCTGGAGCTCTTCCCGTTGCATCCGCAGGGGAAACCTTAA	357	ATGCGGACGCCCAACGCACTCCAGATTGAGCGCATCACGGAGGAGCTCGGCAAGTACGGCCGCATCGAGGGGAAGAACGTCTTCTACTGGTTCCAGAACCACAAGGCCCGCGAGCGCCAGAAGCAGAAGCGCGCCGCGCTGCTCACCCTCAGCACCCTCCACTCTCCCTCACCACCACCTCAAGCCAAAGTAAGCAGCAGCAATTCAGCAAACCATCGATGCATCATCGATCATGCATATATGCATGTACGTATGCATGTATGGACCTTCAGTTGTTCACTGATGATGCTATTGCTAGCCATAGCCATACATGCATATGGCACGTGCCTAACTGCGTATGGCGCACGTAGGATGGAGCAGAGAAGAAGGAAGTGTGTGACGATGAGACGAGCTGCAAGC…	518	gcaggtgccggcggcggggacgacgcggtggaacccgtcggcggagcagatcaaggtgctggagatgctgtaccgtggcggg	82
Rgu001364.1		>RguWOX5	MEVLSSRVGVKCGRWNPTAEQVKVLTELFRAGLRTPSTEQIQRISTHLSAFGKVESKNVFYWFQNHKARERHHHKKRRRGASSPDSGSNEEDCRGAAREAEADLVLQPPESKREARSCYNHHRLMTLSILSFMPDYVRDVVEQEAIAMWERPTREVETLELFPLKAYDLEEDKVRCMRGGGGEQCREISFFDVAAGRDPPLELRLCSFGL	210	ATGGAGGTGCTGAGCAGCCGGGTCGGGGTGAAGTGCGGGCGGTGGAACCCGACGGCGGAGCAGGTGAAGGTGCTGACGGAGCTGTTCCGCGCTGGGCTGCGGACGCCGAGCACGGAGCAGATCCAGCGGATCTCCACCCACCTCAGCGCGTTCGGCAAGGTGGAGAGCAAGAACGTCTTCTACTGGTTCCAGAACCACAAGGCCCGCGAGCGCCACCACCACAAGAAGCGCCGCCGCGGCGCGTCCTCCCCCGACAGCGGCAGCAACGAGGAAGACTGCCGCGGCGCTGCTCGCGAGGCCGAGGCGGACCTCGTGCTGCAGCCTCCCGAGAGCAAGCGGGAGGCCAGAAGCTGCTACAACCACCACCGGCTCATGACATTATCGATCCTTTCGTTCATG…	633	ATGGAGGTGCTGAGCAGCCGGGTCGGGGTGAAGTGCGGGCGGTGGAACCCGACGGCGGAGCAGGTGAAGGTGCTGACGGAGCTGTTCCGCGCTGGGCTGCGGACGCCGAGCACGGAGCAGATCCAGCGGATCTCCACCCACCTCAGCGCGTTCGGCAAGGTGGAGAGCAAGAACGTCTTCTACTGGTTCCAGAACCACAAGGCCCGCGAGCGCCACCACCACAAGAAGCGCCGCCGCGGCGCGTCCTCCCCCGACAGCGGCAGCAACGAGGAAGACTGCCGCGGCGCTGCTCGCGAGGCCGAGGCGGACCTCGTGCTGCAGCCTCCCGAGAGCAAGCGGGAGGCCAGAAGCTGCTACAACCACCACCGGCTCATGACATGTAAGTTGTAAGCATATATG…	733	cacgcgcaggctaacaataatcaagtaacgtgctaacgcagctctagtgaagggcctcttcaccggtgtcaaattaactggctacaagttgttaaattagctttttatctatatgaaaaagagaaaaaaaaaacatatatagagactaactcttagctattccctccgatcgcaaatatttaacatttgagacgcatgccgtgaaaactttgaaacttgatatatgaatatcttctaaataatttaattgactacacaaaaatagtatgcgtagatttattttcaaaagtacttaaataatattaaaatttcagtggatttataaataaaatagcatggtaattagtgatcaaagtaatactttaaagtttgtgtaagtcaaaaagttaaatatctgtg…	1500
Rgu006306.1		>RguWUS	MDHTSIPTQHQRQSGGGGGVSVCRPSGTRWTPTSEQIRILRDLYYNCGIRSPNSEQIQRIAAMLRQYGRIEGKNVFYWFQNHKARERQKRRLTTLDRTAATRPEPETLPLFPTGGGGGQESIVQGSYLSNFQCWGAAAAATTTITVQQNQLLQLQEQRCFYSTNQLPSQDAVLPPPPPSTAAAAATSLELTLSSYCSPYPGGSM	204	ATGGATCACACGAGCATTCCCACGCAGCACCAGCGGCAGAGCGGCGGTGGCGGCGGCGTGTCCGTGTGCCGGCCGAGCGGGACGCGGTGGACGCCGACGTCGGAGCAGATCAGGATCCTGCGGGACCTGTACTACAACTGCGGCATCCGGTCCCCGAACTCGGAGCAGATACAGCGCATCGCCGCCATGCTGCGCCAGTACGGCAGGATCGAGGGCAAGAACGTCTTCTACTGGTTCCAGAACCACAAGGCGCGGGAGCGCCAGAAGAGGCGCCTCACCACCCTCGACAGGACGGCGGCGACACGGCCGGAGCCGGAGACGCTTCCGCTCTTTCCGACCGGCGGCGGAGGCGGCCAAGAAAGCATCGTCCAGGGCAGCTACCTCTCCAACTTCCAGTGC…	615	ATGGATCACACGAGCATTCCCACGCAGCACCAGCGGCAGAGCGGCGGTGGCGGCGGCGTGTCCGTGTGCCGGCCGAGCGGGACGCGGTGGACGCCGACGTCGGAGCAGATCAGGATCCTGCGGGACCTGTACTACAACTGCGGCATCCGGTCCCCGAACTCGGAGCAGATACAGCGCATCGCCGCCATGCTGCGCCAGTACGGCAGGATCGAGGGCAAGAACGTCTTCTACTGGTTCCAGAACCACAAGGCGCGGGAGCGCCAGAAGAGGCGCCTCACCACCCTCGACGTCAACACCTCCTCCGGCGCCGCCGCCGCCGCCGACCTCTCGCTGTCGCCTTCAGGTACGTGCGCTCCATCACACGCTGGCCTGCATCTGCATATGCTCGAGCTTGCTACC…	1079	gagcaatcaagaaagctgcatgcatttgcattgcaacaaacctgcaaacctgcaatacaaccgcacagaaagccagaaaccatggaccgagttggtgaatggtgaggtcgctacagtagccgcgcgcgctccgcctccgcgcgcgtaccacggtactagcagctgctgctgctgctgctgctgctgctgctgctgtgtacgagtactagccgcggatcgatccatgtgccaatcatgacagaatatcatcttgttcccgagggaggccggggtgatcgaccaagttaatgagctgccaggcagttcaattcgtcccagctagctagctacccacctccatcgtagatccccctttaatcagacactttttcgttaattcgatcgtagggcatgtctaat…	1500
