# Supplementary material for: Identification and Evolution of the WUSCHEL-Related Homeobox Protein Family in Bambusoideae
Source: Biomolecules. 2020 May 9;10(5):739. doi: 10.3390/biom10050739 (PMC7278010; doi:10.3390/biom10050739)
Supplement: Supplementary file 1 [file biomolecules-10-00739-s001.zip › biomolecules-742176 - for proof supple/Table S2.xlsx]

## Sheet: Sheet1
Organism	SOURCE	Gene ID	Family name	Coding Sequence	CDS length	Protein	Protein length	Molecular weight	Theoretical pI
Arabidopsis thaliana	TAIR10	AT3G18010.1	AtWOX1	ATGTGGACGATGGGTTACAACGAAGGAGGCGCAGATTCCTTCAACGGAGGAAGAAAGCTTCGTCCTCTCATCCCACGTCTCACTTCTTGCCCCACCGCCGCCGTAAACACCAACTCCGACCACCGCTTTAATATGGCAGTGGTGACGATGACGGCGGAGCAGAACAAGAGGGAGCTGATGATGCTAAACTCAGAACCTCAACATCCACCGGTAATGGTGAGCTCACGGTGGAATCCGACACCAGATCAGTTAAGGGTTCTTGAAGAGCTTTACCGACAAGGAACTAGAACTCCTTCTGCCGACCACATCCAACAAATCACCGCACAGCTACGACGGTACGGGAAGATAGAAGGCAAAAACGTTTTCTATTGGTTCCAAAACCACAAAGCCCGAGAACGC…	1053	MWTMGYNEGGADSFNGGRKLRPLIPRLTSCPTAAVNTNSDHRFNMAVVTMTAEQNKRELMMLNSEPQHPPVMVSSRWNPTPDQLRVLEELYRQGTRTPSADHIQQITAQLRRYGKIEGKNVFYWFQNHKARERQKRRRQMETGHEETVLSTASLVSNHGFDKKDPPGYKVEQVKNWICSVGCDTQPEKPSRDYHLEEPANIRVEHNARCGGDERRSFLGINTTWQMMQLPPSFYSSSHHHHQRNLILNSPTVSSNMSNSNNAVSASKDTVTVSPVFLRTREATNTETCHRNGDDNKDQEQHEDCSNGELDHQEQTLELFPLRKEGFCSDGEKDKNISGIHCFYEFLPLKN	350	40142.7 Da	7.4269
		AT1G20710.1	AtWOX10	ATGGAGCAAGAGAGCCTAAACGGTAGGTATGGTAGTAGAGTAATGACGGATGAACAAATGGAGACTCTTCGTAAGCAAATCGCCATTTACGCCGTTCTTTGCGACCAGCTCGTCTTCCTCCACAACTCTCTCTCTTCTGTCCCTCTTCTTTCATCAGGAATGAATCCAATGAGAGGTGAGTATTTTGATCCAATGGTGGCATCGTCAAGCGCTCATGGAATGTCGACTCGGCCTCGATGGACTCCTACGACAACGCAACTTCAGATTCTTGAGAACATTTACAAGGAAGGCAGTGGAACACCAAATCCGCGGAGGATTAAAGAGATCACGATGGAACTGTCTGAACATGGACAAATCATGGAGAAAAATGTATACCATTGGTTTCAAAACCGACGAGCT…	594	MEQESLNGRYGSRVMTDEQMETLRKQIAIYAVLCDQLVFLHNSLSSVPLLSSGMNPMRGEYFDPMVASSSAHGMSTRPRWTPTTTQLQILENIYKEGSGTPNPRRIKEITMELSEHGQIMEKNVYHWFQNRRARSKRKQPPTTTITSSQADDAAVTTTEERGRCGDDSGGFESYEHILFPSPDLGIEHLLNRDKFID	197	22400.2 Da	6.2451
		AT3G03660.1	AtWOX11	ATGGACCAAGAACAAACACCACATAGCCCAACCCGCCATAGTCGCTCACCCCCATCCTCCGCCTCCGGTTCCACCTCAGCAGAACCGGTTCGGTCCCGATGGTCACCTAAACCGGAACAAATACTCATACTTGAGTCGATCTTCCACAGTGGTATGGTTAACCCTCCCAAAGAAGAGACGGTAAGGATAAGAAAGATGCTCGAGAAATTTGGCGCGGTGGGAGATGCAAATGTCTTCTATTGGTTTCAAAACCGGCGGTCAAGGTCCCGTCGGAGACAGCGACAGCTACAGGCTGCAGCTGCAGCAGCGGACGCAACCACCAACACTTGTGACCAGACTATGATGGTGAGCAACAGCTTACCACATCATAGTGGGAGTGATTTGGGGTTTGGAGGTTGT…	807	MDQEQTPHSPTRHSRSPPSSASGSTSAEPVRSRWSPKPEQILILESIFHSGMVNPPKEETVRIRKMLEKFGAVGDANVFYWFQNRRSRSRRRQRQLQAAAAAADATTNTCDQTMMVSNSLPHHSGSDLGFGGCSTSSNYLFASSSSSYGGGCDNQSNSGMENLLTMSGQMSYHEATHHHYQNHSSNVTSILCPSDQNSNFQYQQGAITVFINGVPTEVTRGGIDMKATFGEDLVLVHSSGVPLPTDEFGFLMHSLQHGEAYFLVPRQT	268	29419.5 Da	6.999
		AT5G17810.1	AtWOX12	ATGAATCAAGAAGGTGCTTCACATAGCCCATCCTCCACTTCCACCGAACCAGTCCGGGCACGTTGGTCACCTAAACCGGAGCAAATCTTGATACTCGAATCCATCTTCAACAGTGGTACTGTTAACCCACCAAAAGATGAAACGGTGAGGATAAGAAAGATGCTTGAGAAATTCGGTGCTGTGGGAGACGCAAACGTCTTCTACTGGTTTCAAAACCGACGGTCAAGATCTCGCCGGAGACACCGGCAGCTTTTAGCAGCCACCACCGCAGCCGCCACCTCCATAGGAGCTGAAGACCACCAGCACATGACGGCCATGAGCATGCATCAATATCCTTGCAGCAACAACGAGATTGATTTGGGGTTTGGAAGTTGTAGCAACTTATCAGCTAATTACTTC…	807	MNQEGASHSPSSTSTEPVRARWSPKPEQILILESIFNSGTVNPPKDETVRIRKMLEKFGAVGDANVFYWFQNRRSRSRRRHRQLLAATTAAATSIGAEDHQHMTAMSMHQYPCSNNEIDLGFGSCSNLSANYFLNGSSSSQIPSFFLGLSSSSGGCENNNGMENLFKMYGHESDHNHQQQHHSSNAASVLNPSDQNSNSQYEQEGFMTVFINGVPMEVTKGAIDMKTMFGDDSVLLHSSGLPLPTDEFGFLMHSLQHGQTYFLVPRQT	268	29713.9 Da	6.5705
		AT4G35550.1	AtWOX13	ATGATGGAATGGGATAATCAGCTACAACCCAATAACCATCACTCTTCTAATCTTCAAGGGATCGACGTTAATGGCGGCTCCGGCGCCGGAGGAGGAATGTACGTGAAGGTGATGACCGATGAGCAGTATGAAACTCTCAGGAAACAGATTGCTATTTACGGCACCATTTGTGAGCGTCTTGTTGAGATGCATAAAACTCTCACTGCTCAACAAGATCTTGCAGGAGGGAGAATGGGAGGACTATATGCAGACCCAATGATGTCATCTTTAGGTCATAAGATGACAGCTAGACAGAGGTGGACTCCTACGCCAGTCCAGCTTCAGATTCTGGAACGTATATTCGATCAAGGCACGGGAACACCGAGCAAGCAGAAGATCAAAGACATAACAGAAGAGCTG…	807	MMEWDNQLQPNNHHSSNLQGIDVNGGSGAGGGMYVKVMTDEQYETLRKQIAIYGTICERLVEMHKTLTAQQDLAGGRMGGLYADPMMSSLGHKMTARQRWTPTPVQLQILERIFDQGTGTPSKQKIKDITEELSQHGQIAEQNVYNWFQNRRARSKRKQHGGGSSGNNNGESEVETEVEALNEKRVVRPESLLGLPDGNSNNNGLGTTTATTTAPRPEDLCFQSPEISSDLHLLDVLSNPRDEHLVGKMGLAESYNLYDHVEDYGMSG	268	29672.9 Da	5.3537
		AT1G20700.1	AtWOX14	ATGGTAAAAAAAAAAAAGGAAAAGGAGAAAAGCAAAGAAATAGAGGAGATGGATAGAGAGATCCAAAACGGTGCGTATAGTGGGAGAGTGATGACTGAGGAGCAGATGGAGATTCTCCGTAAGCAGATCGCCGTTTACGCCGTTATTTGTGACCAACTCGTCCTCCTCCACAACTCCCTCTCTTCTTACCATCCACTCTCATCAGGAGTGAGGCCAATGGTTGGCGGATACTTTGATCCGATGGGGGCATCGTCAAGTTCTCATAGGATATCGACTAGGCATCGGTGGACTCCGACTTCAACACAGCTTCAGATACTTGAGAGCATTTACGACGAAGGAAGTGGAACACCGAATCGACGGAGGATTAGAGAGATCGCGACGGAGCTGTCTGAACATGGA…	636	MVKKKKEKEKSKEIEEMDREIQNGAYSGRVMTEEQMEILRKQIAVYAVICDQLVLLHNSLSSYHPLSSGVRPMVGGYFDPMGASSSSHRISTRHRWTPTSTQLQILESIYDEGSGTPNRRRIREIATELSEHGQITETNVYNWFQNRRARSKRKQPQTTTANGQADDVAVTTEERRSCGDSGGLESYEHILFPSPDLGIEHLLSIGKFMET	211	23975.9 Da	7.2154
		AT5G59340.1	AtWOX2	ATGGAAAACGAAGTAAACGCAGGAACAGCAAGCAGTTCAAGATGGAACCCAACGAAAGATCAGATCACGCTACTGGAAAATCTTTACAAGGAAGGAATACGAACTCCGAGCGCCGATCAGATTCAGCAGATCACCGGTAGGCTTCGTGCGTACGGCCATATCGAAGGTAAAAACGTCTTTTACTGGTTCCAGAACCATAAGGCTAGGCAACGCCAAAAGCAGAAACAGGAGCGCATGGCTTACTTCAATCGCCTCCTCCACAAAACCTCCCGTTTCTTCTACCCCCCTCCTTGCTCAAACGTGGGTTGTGTCAGTCCGTACTATTTACAGCAAGCAAGTGATCATCATATGAATCAACATGGAAGTGTATACACAAACGATCTTCTTCACAGAAACAAT…	783	MENEVNAGTASSSRWNPTKDQITLLENLYKEGIRTPSADQIQQITGRLRAYGHIEGKNVFYWFQNHKARQRQKQKQERMAYFNRLLHKTSRFFYPPPCSNVGCVSPYYLQQASDHHMNQHGSVYTNDLLHRNNVMIPSGGYEKRTVTQHQKQLSDIRTTAATRMPISPSSLRFDRFALRDNCYAGEDINVNSSGRKTLPLFPLQPLNASNADGMGSSSFALGSDSPVDCSSDGAGREQPFIDFFSGGSTSTRFDSNGNGL	260	29183.4 Da	9.3081
		AT2G28610.1	AtWOX3	ATGAGTCCTGTGGCTTCAACGAGGTGGTGTCCGACGCCGGAGCAACTGATGATCTTGGAAGAGATGTACCGGAGTGGTATACGGACTCCGAATGCGGTGCAGATACAACAGATCACAGCTCACTTGGCGTTCTATGGAAGAATCGAGGGCAAAAACGTCTTTTACTGGTTCCAGAACCATAAGGCTAGAGATAGACAGAAGCTGAGGAAGAAACTAGCCAAGCAACTTCACCAGCAACAACATCAACTTCAACTCCAACTTCAGCAGATCAAACCAAAACCAATATCATCGATGATTTCTCAACCAGTTAATAAGAATATCATCGATCATCACAATCCTTATCATCATCACCATCATAATCATCATCATAATCATCATCGTCCATATGATCATATGTCC…	735	MSPVASTRWCPTPEQLMILEEMYRSGIRTPNAVQIQQITAHLAFYGRIEGKNVFYWFQNHKARDRQKLRKKLAKQLHQQQHQLQLQLQQIKPKPISSMISQPVNKNIIDHHNPYHHHHHNHHHNHHRPYDHMSFDCCSHPSPMCLPHQGTGVGEAPSKVMNEYYCTKSGAEEILMQKSITGPNSSYGRDWMMMMDMGPRPSYPSSSSSPISCCNMMMSSPKIPLKTLELFPISSINSKQDSTKL	244	28134.3 Da	9.5278
		AT1G46480.1	AtWOX4	ATGAAGGTTCATGAGTTTTCGAATGGGTTTTCTTCATCGTGGGATCAACATGACTCGACATCATCCCTTAGCCTAAGCTGCAAACGCCTCCGTCCTCTCGCCCCTAAGCTCTCCGGCAGCCCTCCCTCCCCTCCTTCTTCTTCCTCCGGCGTCACTTCAGCCACTTTTGACCTTAAAAACTTCATTAGACCCGATCAAACCGGTCCGACAAAATTTGAACACAAACGAGACCCTCCTCATCAATTGGAGACGCACCCGGGAGGGACAAGGTGGAACCCGACTCAAGAACAGATAGGGATACTTGAGATGTTGTACAAAGGTGGAATGCGTACTCCTAATGCTCAACAGATTGAGCATATCACATTGCAACTCGGTAAGTACGGGAAAATCGAAGGGAAA…	756	MKVHEFSNGFSSSWDQHDSTSSLSLSCKRLRPLAPKLSGSPPSPPSSSSGVTSATFDLKNFIRPDQTGPTKFEHKRDPPHQLETHPGGTRWNPTQEQIGILEMLYKGGMRTPNAQQIEHITLQLGKYGKIEGKNVFYWFQNHKARERQKQKRNNLISLSCQSSFTTTGVFNPSVTMKTRTSSSLDIMREPMVEKEELVEENEYKRTCRSWGFENLEIENRRNKNSSTMATTFNKIIDNVTLELFPLHPEGR	251	28675.3 Da	9.8331
		AT3G11260.1	AtWOX5	ATGTCTTTCTCCGTGAAAGGTCGAAGCTTACGTGGCAACAATAACGGAGGAACGGGGACGAAGTGCGGGAGATGGAATCCAACGGTGGAGCAGTTGAAGATATTGACTGATCTGTTTCGAGCCGGTCTTAGAACTCCAACAACTGATCAGATTCAGAAGATCTCTACGGAGCTCAGTTTCTACGGCAAGATAGAGAGCAAGAATGTTTTCTATTGGTTTCAGAATCATAAGGCTAGGGAGAGGCAGAAACGTCGTAAAATCTCCATTGATTTTGATCATCATCATCATCAACCATCAACTAGAGATGTTTTTGAAATAAGCGAAGAAGATTGTCAAGAGGAAGAGAAGGTGATAGAGACATTACAACTCTTTCCGGTGAATTCATTTGAAGACTCCAAC…	549	MSFSVKGRSLRGNNNGGTGTKCGRWNPTVEQLKILTDLFRAGLRTPTTDQIQKISTELSFYGKIESKNVFYWFQNHKARERQKRRKISIDFDHHHHQPSTRDVFEISEEDCQEEEKVIETLQLFPVNSFEDSNSKVDKMRARGNNQYREYIRETTTTSFSPYSSCGAEMEHPPPLDLRLSFL	182	21225.7 Da	8.4766
		AT2G01500.1	AtWOX6	ATGGGCTACATCTCCAACAACAACCTCATCAACTATTTGCCCCTCTCTACTACTCAACCTCCTCTTCTTCTCACCCACTGTGATATTAACGGCAATGATCACCATCAGCTCATAACCGCATCATCAGGAGAACACGATATTGATGAACGGAAAAACAACATTCCTGCGGCGGCGACTTTGAGATGGAATCCGACGCCAGAGCAGATCACGACGCTAGAAGAGCTTTACAGAAGCGGAACACGGACGCCGACGACGGAACAGATCCAACAGATAGCATCTAAGCTTCGTAAATATGGGAGAATCGAAGGGAAGAACGTTTTCTATTGGTTTCAGAATCATAAGGCTAGAGAGAGACTAAAACGCCGCCGTCGTGAAGGTGGTGCTATTATCAAACCACAT…	816	MGYISNNNLINYLPLSTTQPPLLLTHCDINGNDHHQLITASSGEHDIDERKNNIPAAATLRWNPTPEQITTLEELYRSGTRTPTTEQIQQIASKLRKYGRIEGKNVFYWFQNHKARERLKRRRREGGAIIKPHKDVKDSSSGGHRVDQTKLCPSFPHTNRPQPQHELDPASYNKDNNANNEDHGTTEESDQRASEVGKYATWRNLVTWSITQQPEEINIDENVNGEEEETRDNRTLNLFPVREYQEKTGRLIEKTKACNYCYYYEFMPLKN	271	31452.8 Da	7.0632
		AT5G05770.1	AtWOX7	ATGTCGTCGAGAGGATTCAACATTAAAGCTAGAGGATTATGTAATAACAACAACGGAGGAGGAGGAACGGGGGCGAAGTGTGGACGGTGGAATCCAACGGTGGAGCAAGTGAAGCTTCTGACAGATCTGTTCAAGGCGGGACTGCGAACACCGAGCACGGACCAGATTCAGAAGATCTCTATGGAGCTGAGTTTCTACGGTAAGATTGAGAGCAAGAACGTGTTCTATTGGTTCCAAAACCATAAAGCTAGAGAGAGACAAAAGTGCCGGAAAATCTCCACCGTCAAGTTTGATCATCGTCAAGATACAGATCTTTCTAAGCCTCGCCGAGACAACGTACGTCGTCATCAACTACCAGCGAAAGGTTAA	369	MSSRGFNIKARGLCNNNNGGGGTGAKCGRWNPTVEQVKLLTDLFKAGLRTPSTDQIQKISMELSFYGKIESKNVFYWFQNHKARERQKCRKISTVKFDHRQDTDLSKPRRDNVRRHQLPAKG	122	13997 Da	11.109
		AT5G45980.1	AtWOX8	ATGTCCTCCTCAAACAAAAATTGGCCAAGCATGTTCAAATCCAAACCTTGCAACAATAATCATCATCATCAACATGAAATCGATACTCCATCTTACATGCACTACTCTAATTGCAACCTATCATCTTCCTTTTCCTCAGATCGGATACCAGATCCTAAACCGAGATGGAATCCTAAACCGGAGCAGATTAGGATACTCGAATCAATCTTCAATTCCGGTACTATTAACCCACCTAGAGAGGAGATTCAAAGAATCCGGATCCGGCTTCAAGAATATGGTCAAATCGGTGACGCAAACGTGTTTTACTGGTTTCAAAACCGGAAATCTCGAGCAAAACACAAGCTTCGTGTTCATCACAAAAGCCCTAAAATGTCAAAGAAGGACAAGACGGTTATTCCT…	978	MSSSNKNWPSMFKSKPCNNNHHHQHEIDTPSYMHYSNCNLSSSFSSDRIPDPKPRWNPKPEQIRILESIFNSGTINPPREEIQRIRIRLQEYGQIGDANVFYWFQNRKSRAKHKLRVHHKSPKMSKKDKTVIPSTDADHCFGFVNQETGLYPVQNNELVVTEPAGFLFPVHNDPSAAQSAFGFGDFVVPVVTEEGMAFSTVNNGVNLETNENFDKIPAINLYGGDGNGGGNCFPPLTVPLTINQSQEKRDVGLSGGEDVGDNVYPVRMTVFINEMPIEVVSGLFNVKAAFGNDAVLINSFGQPILTDEFGVTYQPLQNGAIYYLI	325	36311.7 Da	6.3463
		AT2G33880.1	AtWOX9	ATGGCTTCTTCGAATAGACACTGGCCAAGCATGTTCAAGTCCAAACCTCATCCCCATCAATGGCAACATGACATCAACTCTCCTCTCTTGCCTTCTGCTTCTCACCGATCTTCTCCTTTCTCTTCAGGATGTGAAGTGGAGAGGAGTCCAGAGCCAAAACCAAGATGGAATCCAAAGCCAGAGCAGATTCGGATACTTGAAGCAATCTTTAACTCCGGGATGGTGAATCCTCCAAGAGAGGAGATCAGGAGGATTAGGGCTCAGCTTCAAGAATACGGCCAAGTCGGTGATGCTAACGTCTTCTACTGGTTCCAAAACCGTAAGTCCCGTAGTAAACACAAACTCCGCCTCCTCCACAACCACTCCAAACACTCTCTCCCTCAAACGCAACCGCAGCCG…	1137	MASSNRHWPSMFKSKPHPHQWQHDINSPLLPSASHRSSPFSSGCEVERSPEPKPRWNPKPEQIRILEAIFNSGMVNPPREEIRRIRAQLQEYGQVGDANVFYWFQNRKSRSKHKLRLLHNHSKHSLPQTQPQPQPQPSASSSSSSSSSSSKSTKPRKSKNKNNTNLSLGGSQMMGMFPPEPAFLFPVSTVGGFEGITVSSQLGFLSGDMIEQQKPAPTCTGLLLSEIMNGSVSYGTHHQQHLSEKEVEEMRMKMLQQPQTQICYATTNHQIASYNNNNNNNNIMLHIPPTTSTATTITTSHSLATVPSTSDQLQVQADARIRVFINEMELEVSSGPFNVRDAFGEEVVLINSAGQPIVTDEYGVALHPLQHGASYYLI	378	42089.2 Da	9.0578
		AT2G17950.1	AtWUS	ATGGAGCCGCCACAGCATCAGCATCATCATCATCAAGCCGACCAAGAAAGCGGCAACAACAACAACAACAAGTCCGGCTCTGGTGGTTACACGTGTCGCCAGACCAGCACGAGGTGGACACCGACGACGGAGCAAATCAAAATCCTCAAAGAACTTTACTACAACAATGCAATCCGGTCACCAACAGCCGATCAGATCCAGAAGATCACTGCAAGGCTGAGACAGTTCGGAAAGATTGAGGGCAAGAACGTCTTTTACTGGTTCCAGAACCATAAGGCTCGTGAGCGTCAGAAGAAGAGATTCAACGGAACAAACATGACCACACCATCTTCATCACCCAACTCGGTTATGATGGCGGCTAACGATCATTATCATCCTCTACTTCACCATCATCACGGT…	879	MEPPQHQHHHHQADQESGNNNNNKSGSGGYTCRQTSTRWTPTTEQIKILKELYYNNAIRSPTADQIQKITARLRQFGKIEGKNVFYWFQNHKARERQKKRFNGTNMTTPSSSPNSVMMAANDHYHPLLHHHHGVPMQRPANSVNVKLNQDHHLYHHNKPYPSFNNGNLNHASSGTECGVVNASNGYMSSHVYGSMEQDCSMNYNNVGGGWANMDHHYSSAPYNFFDRAKPLFGLEGHQEEEECGGDAYLEHRRTLPLFPMHGEDHINGGSGAIWKYGQSEVRPCASLELRLN	292	33189.5 Da	8.0463
Bathycoccus prasinos	ORCAE	Bathy12g03630	Bathy12g03630	ATGGTTTTAAACGAGAGCGCGCGCGCGGTGTCAGTCTCTTCCTTTCTCTCTTATGTGTGTGTGTGTAACTCTCCAGTCTCACACTCGTTCGAGATCGCGTTTTCTACCTCTCTCGCGGAAACTTCGATGTGTACGTGTGTGCGCGCGTGTGTGTGTGTGTATACTGATGTTTTCTTTAGAGTGCGCGCGCGTCGGACTTTTCCCGAAACGTCGCACCGAGAAGAGAGACTTTTCTATAACTGTTTTTCCAACGACCTTTTCTCTTTTCTCTGGAGTGATGGTCTATACCCTGATCCCAGGACACTAACTCTAATTTCAGTTTTTCACAAAAATCATCGAGCAGAAAATTCGTCCCAAAAACATCTCATCAGCATTCATCATCGCCCTCACAATTTGAAA…	1347	MVLNESARAVSVSSFLSYVCVCNSPVSHSFEIAFSTSLAETSMCTCVRACVCVYTDVFFRVRARRTFPETSHREERLFYNCFSNDLFSFLWSDGLYPDPRTLTLISVFHKNHRAENSSQKHLISIHHRPHNLKRVWKTRETFHHAMSSLAEQPPQAAAQEGAVDTTITTAADAAEKNKNDDDVEMKEANDNIIITTTAPAAPPSAAAAEIDDGAAADEEEEDAGGEKNEQEEKEEKEQEEEEEREKYDPKEGPKILANVPDLPRNAALHMTEQQKYALRQQIASYAHICQQLLQLTHEAALRDLQMSARGEYDRHATHASSAYPREKQPKKEKPHKERKTPASIFSNTGVYSVPGKVRWQPTTAQFERLEQLFAIDTTTPQRENLKQVTEELSALGPIQ…	448	50963.7 Da	5.868
Brachypodium distachyon	JGI(v3.1)	Bradi1g17420.1.p	BradiWOX11a	ATGGAGGGCGGCGGGCAGATGAGCTCGGAGGAGAGCAGCAGGCTAATTCATGGCGGCGGGGAGGCTGCAGTGAGGTCCCGCTGGACTCCGAAGCCGGAGCAGATTTTGATCCTGGAGTCCATCTTCAACAGCGGCATGGTGAACCCGCCGAAAGACGAGACGGTGCGCATCCGCAAGCTGCTCCAGCGCTTCGGCCCCGTCGCCGACGCCAACGTCTTCTACTGGTTCCAGAACCGCCGCTCCCGCTCCCGCCGCCGCCAGCGCCAGCTCCAGCAACAGGCCCAGCAGCTAGCCCAAGCCCACCAAGCCCCTGCTGCTCTCTCGCAATCGGCGCCGGTGGCGGCCCAGTACGGCGGCGGAGGGTACAGCTCGTCCTCGTCTTCCTCCTCCACCTGGCCG…	783	MEGGGQMSSEESSRLIHGGGEAAVRSRWTPKPEQILILESIFNSGMVNPPKDETVRIRKLLQRFGPVADANVFYWFQNRRSRSRRRQRQLQQQAQQLAQAHQAPAALSQSAPVAAQYGGGGYSSSSSSSSTWPPSSPPSAGIMMDGGGGDDLFAISRQMGYGSGSSSSAPAAMAHEQSQMYYGYSYQQQAAGGMNNSMIQVYINGVATEVPRGPVDVRAMFGDDAVLVHAAGGMLPVDDYGVLLHSLQMGESYFLVSRSA	260	27862.1 Da	7.8505
		Bradi1g63680.2.p	BradiWOX11b	ATGGAGGGGAGCAGCAACAGCCCGGACGGCGGGCAGTCGTCGGGCGGCAGCCCGCCGGAGGAGCGCGGCAGATCAGGAGGAGGGCGGGGGGATCAGCCGGTGCGGTCGCGGTGGACGCCCAAGCCGGAGCAGATACTGATCCTGGAGTCCATCTTCAACAGCGGCATGGTGAACCCGCCCAAGGACGAGACCGTCCGCATCCGCAAGCTGCTCGAGCGCTTCGGCGCCGTCGGCGACGCCAACGTCTTCTACTGGTTCCAGAACCGCCGCTCCCGCTCCCGCCGCCGCCAGCGCCAGATGCAGGCCGCTGCGGCAGCCGCCGCTGCCGCCAACAATAACAATACCAGCTCTGCGGCTGCAGCGAGCGCCACCATCGGCGGCCAGCTCCCGTCCGCCATG…	981	MEGSSNSPDGGQSSGGSPPEERGRSGGGRGDQPVRSRWTPKPEQILILESIFNSGMVNPPKDETVRIRKLLERFGAVGDANVFYWFQNRRSRSRRRQRQMQAAAAAAAAANNNNTSSAAAASATIGGQLPSAMAIVGGSACQYEQQASSSSSSGSTGGSSSLGLFAHGAAGVSSSGPGAGVGYQQLLQQQQAASCGASLSALANSGLMVGDVGDSGGGDDLFAISRQMGFVDHSPVGSSNSSAAPSTAVQQQQQYFSCQLPTATITVFINGVPMEVPRGPIDLRAMFGQDVVLVHSTGALLPVNDYGILIQSLQMGESYFLVARQT	326	33596.2 Da	7.4381
		Bradi3g18800.1.p	BradiWOX12	ATGGATCACCAGCAGCACCACTCCCAAGCTCCCACCCAGCGAGCAGGGTGCGGCGAGGGGGCGGAGCCGGCCGCGAGGTCTCGGTGGGCTCCGAAGCCGGAGCAGATCCTGATCCTGGAGTCCATCTTCAACAGCGGCATGGTGAACCCGGCCAAGGACGAGACGGCCCGCATCCGCCGCCTCCTGGAGCGCTTCGGCGCCGTCCGCGACGCCAACGTCTTCTACTGGTTCCAGAACCGCCGCTCCCGCTCCCGCCGCCGCGCACGCCAGCTCCAGCACCAGGCCCAGCTCCACCAGCTCCCCTCCGCCCCCCACGGCATCATGCACTACGGCCAGCTCTCCTGTGGCGGCGGCGGCGTCATGTCGCCGGCTGCCGCGCCCGTCGCATCGGCGCCGGCG…	729	MDHQQHHSQAPTQRAGCGEGAEPAARSRWAPKPEQILILESIFNSGMVNPAKDETARIRRLLERFGAVRDANVFYWFQNRRSRSRRRARQLQHQAQLHQLPSAPHGIMHYGQLSCGGGGVMSPAAAPVASAPAPTAGPHLLADVVGAGDDDLFAIPRQMGLMDHRYTETSQLTYQQPGTIQVFINGAAYDVPSAGPLDLAGTFGHDVMLVHSSGEILPVNEHGVLMKNLQMGECYYMVSRSI	242	26441.9 Da	7.7621
		Bradi2g53390.1.p	BradiWOX13	ATGGAGTGGGACAAGGCCACCGCCGCGGCCGTGGCCGTGGCCGGCGAGCAGGTGGACGAGAGGGGCGGAGTGGAGGCACTGGGGTACGTCAAGGTCATGACTGACGAGCAGATGGAGGTGCTCCGGAAGCAGATCTCCATCTACGCCACCATCTGCGAGCAACTCGTCGAGATGCACCGCGCCCTCACCGCGCACCAGGACTCCATCGCAGGAATGAGGCTTGGTAATATGTATTGTGATCCTCTAATGGTTCATGGTGGTCACAAGATCACAGCGAGGCAGCGTTGGACACCAACCCAGATGCAGCTGCAGATCCTTGAGAGCATTTTTGACCAAGGAAATGGAACACCAAGCAAGCAAAAGATAAAAGATATCACAGCAGAGCTCTCACAGCATGGC…	822	MEWDKATAAAVAVAGEQVDERGGVEALGYVKVMTDEQMEVLRKQISIYATICEQLVEMHRALTAHQDSIAGMRLGNMYCDPLMVHGGHKITARQRWTPTQMQLQILESIFDQGNGTPSKQKIKDITAELSQHGQISETNVYNWFQNRRARSKRKQAASLPNNAESEAEADEESPTEKKPKSDGPLHQNMATRAHNPERISEMHRHLDMEHEQNRGMMYGSNSDNSSKSSGGLGQMSFYANVMSNPRIDQFLGKVETPGSFSQFRPGESFDMYG	273	30624.2 Da	6.3516
		Bradi1g69185.2.p	BradiWOX13_like	ATGGAGGTCATGACTGACGAGCAGATGGAGGTGCTCCGGAAGCAAATCTCCATCTATGCCATCATCTGCGAGCAGCTCGTTGAGATGCACCGCGCCCTCACCGCGCACCAGGACTCCATCGCAGGAATGAGGCTCGGGAATCTGTACTGCGATCCTCTGATGGTTCATGGAGGTCACAAGATCACAGCGAGGCAGCGATGGACACCAACCCAGATGCAGCTGCAGATCCTTGAGAGCATTTTTGACCAAGGAAATGGAACACCAAGCAAGCAAAAGATAAAAGATATTACAGCGGAGCTCTCACAACATGGCCAGATAGAGACTAATGTCTACAACTGGTTCCAAAACAGGCGTGCTCGGTCGAAGCGGAAGCAGGCTGCTTTCCTACCAAATAACACT…	402	MEVMTDEQMEVLRKQISIYAIICEQLVEMHRALTAHQDSIAGMRLGNLYCDPLMVHGGHKITARQRWTPTQMQLQILESIFDQGNGTPSKQKIKDITAELSQHGQIETNVYNWFQNRRARSKRKQAAFLPNNT	133	15367.6 Da	9.2151
		Bradi2g54590.1.p	BradiWOX2	ATGGACATCCTGCAGAAGCACGGCGCCGACGCCCGCAACCGCAACAACAACAACCAGCAAGCGCCCATCCGCCTTTCCCTCTCCCCTCCGGGCCGGGTTCCGGTGTCCCCGCCGATGTCCCCGAACTCGGAGGCGGCGTTGCTGGCGAACGCACGCTGGACGCCGACCCAGGAGCAGCGGGAGCTCCTGGAAGGGCTGTACCGCCAGGGGCTGCACACCCCGAGCGCGGAGCAGATCCAGGGGATCGCGGCCAGGCTGCGGCAGCACGGCCCCGTCGAGGGTAAGAATGTCTTCTACTGGTTCCAGAACTACAAGGCCCGCCAGCGCCAGCGCCAGAGGCTGCAGGGCCTCGCCTACTTCGACAGGGAATTCCGCCGCCCCATGCCGATCCCCGTGCTC…	936	MDILQKHGADARNRNNNNQQAPIRLSLSPPGRVPVSPPMSPNSEAALLANARWTPTQEQRELLEGLYRQGLHTPSAEQIQGIAARLRQHGPVEGKNVFYWFQNYKARQRQRQRLQGLAYFDREFRRPMPIPVLHRFPSPPATAPVPLLPAACNRSEANMYRQPSFFPQTPQAAANATAAHYLQTQPPLLYPGFGNAPALSRYQQPAPNSAGGSGTQQLRGMRFPSASGAANASSGSGTRDRETLQLFPLQPTCWQMREKKKKNCSSTGSGSPSPMTPSSSGSASSSFSLEPESPEVPFYDFFGLQSGGRAD	311	34072.2 Da	10.6196
		Bradi4g45325.1.p	BradiWOX3a	ATGCCGCAGACGCCGTCGACTCGGTGGTGCCCGACGCCGGAGCAGCTGATGATCCTGGAGGAGATGTACCGGAGCGGCGTGAGGACGCCCAACGCGGCGGAGATCCAGCAGATCACGGCGCACCTCGCCTACTACGGCCGCATCGAGGGCAAGAACGTCTTCTACTGGTTCCAGAACCACAAGGCCCGCGAGCGACAGCGCCTCCGCCGCCGCCTCTGCGCACGCCACCAGCAGCAGCCGCCTGCTTCTTCTCCGTCTCCGGTCACACCTCCTCCTCCAAATGCTTCTGCAGGAGCTGTCAATGTGATGCACCCTGCCGTGATGCAGCTTCACCATCACCACCACCACCACCCCTACGCTACCACAACCACCTGCAGCTTCATGCCGCCTCAGGGCTAC…	717	MPQTPSTRWCPTPEQLMILEEMYRSGVRTPNAAEIQQITAHLAYYGRIEGKNVFYWFQNHKARERQRLRRRLCARHQQQPPASSPSPVTPPPPNASAGAVNVMHPAVMQLHHHHHHHPYATTTTCSFMPPQGYSHQQQQDAGGAVPVSGLEFPAAGGGKAHQQQQEWTTQQQQQMMMMENSNNINAGGSSGAGGMTPPPWPCCRPLRTLELFPTKSTGGGLRDECSSSKSSSCSTSTN	238	26234.4 Da	8.8911
		Bradi2g37650.1.p	BradiWOX3b	ATGCCAGCGGCGGCGGCAGTGGCGGCGGTGTCGTCGGCGGCGGCGACGGGGACGACGCGGTGGTGCCCGACGGCGGAGCAGCTGATGGTGCTGGAGGAGATGTACCGGGGCGGGCTGCGCACCCCGAACGCGTCGCAGATCCAGCAGATCACGGCCCACCTGGCCCACTACGGGCGGATCGAGGGGAAGAACGTCTTCTACTGGTTCCAGAACCACAAGGCCCGCGACCGCCAGAAGCTCAGGCGGAGGCTCTGCATGACCCACCACCTTCTCTCCTGCGCCGCCGCCGCCGCCGCGGTCCAGCAGGCCCAGCACCACCACTACTACGCTGCCGCTGCCGCTGCAGGGCAGTTTCTTGGGGGCCCAGCTGGAGGAGGAGCCGGGCATCCCATGGCCCAG…	828	MPAAAAVAAVSSAAATGTTRWCPTAEQLMVLEEMYRGGLRTPNASQIQQITAHLAHYGRIEGKNVFYWFQNHKARDRQKLRRRLCMTHHLLSCAAAAAAVQQAQHHHYYAAAAAAGQFLGGPAGGGAGHPMAQQQQQQYYSAASAMACPAGGFDQHHYQLLPASPMAAACYPAQLQPSSRCAGGVSPVPAPAQPNQFLQYQQQGGGSPEFSLGRLGSFGVVVDQEEADTCRSGYDYQQQLAAARMEAAETTSFCRPPLKTLELFPGASVKDEQLA	275	29364 Da	8.0238
		Bradi5g24080.1.p	BradiWOX4	ATGAGGCTTCAGCATCTGCATGTGGCCTACCTGGAGAACAAGAAAGCGGCCTCCAGCTCTTCCTCTGCGTTGTCGCCGTCTCAAACACCATCCACCTTCCCCTTTGCCTTCCAATGTCTCCGCCCGCTGGCGCCCAAGATCTCGCTGCCGGAGCCGAGGACGAAGGCGCCCGAGTTCGGTCGCGTCAGAACCGCCGCCTCCAAGCTGCTGGCATGCACTGTGCAGGTGGCGGCGGGGGGGACGACGCGGTGGAACCCGTCCACGGAGCAGATAAAGGTGCTGGAGGCGCTGTACCGGGGCGGGATGCGAACCCCGAACGCGGCGCAGATCGAGCGCATCACGGAGGAGCTCGGCAGGCACGGCCGGATCGAAGGGAAGAACGTCTTCTACTGGTTCCAG…	711	MRLQHLHVAYLENKKAASSSSSALSPSQTPSTFPFAFQCLRPLAPKISLPEPRTKAPEFGRVRTAASKLLACTVQVAAGGTTRWNPSTEQIKVLEALYRGGMRTPNAAQIERITEELGRHGRIEGKNVFYWFQNHKARERQKQKRAALLTLATAGTGLDDSSDSPPPPPETTTTTKDGAEKMEAAACADVDVTTSCKRRCKAWGDGGHGGAAETEGGGAADDVTLELFPLRPQGKA	236	25356.6	9.5591
		Bradi2g55270.1.p	BradiWOX5	ATGGAGGTGCTGAGCGGGAGGGTAGGGGTGAAGTGCGGGCGGTGGAACCCGACGGCGGAGCAGGTGAAGGTGCTGACGGAGCTTTTCCGGGCGGGGCTGCGGACGCCGAGCACGGAGCAGATCCAGCGGATCTCCACCCACCTCGGCGCCTTCGGCAAGGTGGAGAGCAAGAACGTCTTCTACTGGTTCCAGAACCACAAGGCCCGCGAGCGCCACCACCACAAGAAGCGCCGCCGCGTCGCCTCCTCCTCCTCCGACAACAGCAGCGCCAGCAACAACAACGACGAAGCAGCAGATCACGGCCGCAGTAGTGCCCGCGAGGACCTCCTGCTGCAGCCTCCCGAGAGCAAGCGCGAGGCCAGAAGCTACAACCACCACCGCCGGCCGATCATGACATAT…	636	MEVLSGRVGVKCGRWNPTAEQVKVLTELFRAGLRTPSTEQIQRISTHLGAFGKVESKNVFYWFQNHKARERHHHKKRRRVASSSSDNSSASNNNDEAADHGRSSAREDLLLQPPESKREARSYNHHRRPIMTYVGYVRDEVEQEVVMWERPTREVETLELFPLKAAYDLEAADRLRYVRGAGEQQCREISFFDVANGRDPPLELRLCSFDI	211	24396.3 Da	8.8159
		Bradi2g46055.1.p	BradiWOX9	ATGGCCTCGCCGAACAGGCAGACTTGGCCGAGCATGTTCCGGTCCAAGCATGCCAGCCAGCTGTGGCAATCGCAGCCTGACATGAGCAGCTCGCCCCCCTCCCTCGTCTCCGGATCCACCGCCGGTCGCACCTTCAAGTCGCCCTTCTCAGGGCCCGAGGAGAGGAACACGGATCCGAAGCCGCGGTGGAACCCGCGGCCGGAGCAGATCCGGATCCTGGAGGCGCTGTTCAACTCCGGCATGGCGAACCCGCCGCGGGACGAGATCCCGCGCATCCGCATGAAGCTGCAGGAGTACGGCCCCGTCGGCGACGCCAACGTCTTCTACTGGTTCCAGAACCGCAAGTCCCGCTCCAAGAACAAGCTGCTACGCGCCGCAGGTTCCGGGGCCGCCTCCCGC…	1542	MASPNRQTWPSMFRSKHASQLWQSQPDMSSSPPSLVSGSTAGRTFKSPFSGPEERNTDPKPRWNPRPEQIRILEALFNSGMANPPRDEIPRIRMKLQEYGPVGDANVFYWFQNRKSRSKNKLLRAAGSGAASRAGAAPARACAPAARQHAAASPYTTPQPKQQQLQAPHVSPTMMAPTSSSSSSSDRSSGSSKPVKPTTAAMDLLSPLAAACHQQMHYQPLGLGLQPATVSAPAATAALEEFVPTATDVEPIFLQYPQGHCLSAGELAAILGAQYMHAPVQQPAPAPASPAGMLLGLCNELAAGPTRSGAWIGAGGLGQHWPSGADQLGLGKSSETFNASAVATDVAHEDATKLGLLHYGFGLSSPPAVNAATTSAPTAVLPLPASSPETGAVTVASAA…	513	53051.8 Da	7.8726
		Bradi2g16444.1.p	BradiWOX8	ATGGCGTCGTCGAACAAGCACTGGCCCAGCATGTTCAGGGCGAACCCGGCCTGCGGCTTCGAGCAGTACCAGCCACAGTCTGACTTGATGAACAACGACAACCCCCACAGCCATGGCTCCTCCCCCTCCTCCCTCCTCAGCGGCTCCAAACCCTCCTTGCTCTCCTCAGGGATGGATCAGGAGGGACGGAGCACGGAGACGAAGGCGCGGTGGAGCCCGCGGCCGGAGCAGATCCGGATCCTGGAGGCGATCTTCAACGCCGGCGTGGTGAACCCGCCGCGCGACGAGATCCGGCGCATCCGGGCGCGGCTGCAGGAGTTCGGCCCCGTCGCCGACGCCAACGTCTTCTACTGGTTCCAGAACCGCAAGTCCCGCACCAAGCACAAGCTCCGCCAAGCC…	1413	MASSNKHWPSMFRANPACGFEQYQPQSDLMNNDNPHSHGSSPSSLLSGSKPSLLSSGMDQEGRSTETKARWSPRPEQIRILEAIFNAGVVNPPRDEIRRIRARLQEFGPVADANVFYWFQNRKSRTKHKLRQAAASAARASSSSSSPAPAPPVTPPPPRKHLVLGSNNSSSSSSSDRSSGSSSGGGKAASVVKPPSAAMAADLFAPLSGCSQLYYNRHPMLTAAPEPQPAPLTLQWPPPSQSQQQYSYYLPATELGGVVLGSGSGHAHAHAQAPSMASPGAAALLDGALGLTQDSIDGMSSYAAVKGPCDTNGQFSINAAAASVGVSDAMMSAAVFTEEEDKASWLGGGRLLHYASAAATSDVVSTAAPLSVNAAPSSALTDQLVLQELLDAGMIGGGG…	470	48594.5 Da	7.1497
		Bradi5g25113.1.p	BradiWUS	ATGGATGGCGCGGCGGCGAACGGGGGGCAGGCGGCGCCGTGCAGGGCGAGCGGGACGCGGTGGACGCCGACGGCGGAGCAGGTGCGGATCCTGCGGGAGCTCTACTACGGCCTCGGGATCCGGTCGCCCAACGCGGAGCAGATCCAGCGGATCGCGGGCAGGCTCAGGCAGTACGGCCGGATCGAGGGGAAGAACGTCTTCTACTGGTTCCAGAACCACAAGGCCCGGGAACGGCACAAGAAGCGCCTCACCACCATCGACGTCTCCCCCAACAACAACGACAGCAACAACAACTGCAGCAACAATGCCTCCATCCTCTCCCTCTCCCCTTCATCAGGTGCGGCGGCCGGCTTGTACGGCGCCGGCAGCAATGGCGGTGGCGGCTCGGCTCATCTGCAG…	888	MDGAAANGGQAAPCRASGTRWTPTAEQVRILRELYYGLGIRSPNAEQIQRIAGRLRQYGRIEGKNVFYWFQNHKARERHKKRLTTIDVSPNNNDSNNNCSNNASILSLSPSSGAAAGLYGAGSNGGGGSAHLQMDANASATCWDVGSNAAMANDRSFMQLLQEQDYMGVRTSTAAMAPTPWPACFPAFSPYQPPPAREPETLPLFPTGGGSSGGHQEIVNGVHGGSYQLLQSNSQQLCWGQQHHHHHQLLLQEQQNYQYSSYSSNNQLMMPTQDAAAAASLELTLSSHYPAGSSM	295	31826.1 Da	7.6394
Zea mays	MaizeSequence(AGPv3.31/5b+)	GRMZM2G010929_P02	GRMZM2G010929_P02	ATGGCCATCCTGGGTGCCCTCAGGCTCGCGCCGTCTCCACCCGCCCTCGCCGGCGCCGCGCCACCGGCGACGTCGCCGTATACGGCTGTACGCTCCTCCGTGCACTTCCGCCTCGCCAATGCCGGCGCCGCCGCGCTCGTCGCCGCCTCGCTCCTCGCCGCCGACCCCGCCGTGGCTTTCATTGGAGGAGGACCGTACGGGAAGCAGGTGACGCGGGGGCAGGACCTCACCGGCAAGGACTTCAGCGGCCAGACACTCATCAAGCAGGACTTCAAGACGTCTATACTGAGGCAGGCGAACTTCAAAGGCGCGAACCTGCTCGGCGCGAGCTTCTTCGATGCAGACCTCACAAGCGCTGATCTCTCTGACGCTGATCTTAGAGGCGCTGATTTGTCGCTG…	1320	MAILGALRLAPSPPALAGAAPPATSPYTAVRSSVHFRLANAGAAALVAASLLAADPAVAFIGGGPYGKQVTRGQDLTGKDFSGQTLIKQDFKTSILRQANFKGANLLGASFFDADLTSADLSDADLRGADLSLANLTKANLSNANLEGALATGNTSFKDFTDVPLRDDQREYLCKIADGWRCLQYITFGTKDQVRFGYLSREVENFHKFLSFVTRGFIIIGSIPKWRGETNLGGAGRWRDRAEEVEADANDSTAIAAASIAHGNPSPARSPALTRESGGAGGGAGGGSGSVVASAVCRPSGSRWTPTLEQIRMLKELYYGCDIRSPSSEQIQRITAMLRQHGKIEGKNVFYWFQNHKARERQKRRLTGSTSWPRGGRGARLERGRDRDGRGVVRGDGGR…	439	46667.2 Da	10.6882
		GRMZM2G162481_P01	GRMZMWOX11a	ATGAGTGTGCAAGTGTGGTTGTCTCCTAAACGGGGTGCCTCTCTTCCAGTCTTCCTCAAGTTATCCACTTCTCTCTCGATCGAAGTCGAAGCACAAACCCTACTGCCCGCCCACCTCCCACGTAGTGTGTGTGCTACTCGATCTTGTGTCCACTCTCGCCCACACACAAACTTCCACACGAACCAAAGATTCCAATCTGAACCAACGTTATTCTGTCGTTCTCCGCCTAACCAGCAAGCAGTCGATCGATCGATGGAGGGAAGCAGAAACAGCCCGGACAGGCAGTCGTCGGGCGGCAGCCCTGAGGAGCGCGGAAGCGGCGGTAGCGGAGGCCGTGGCGCCGGGGAGCCGGTGCGGTCGCGGTGGACGCCGAAGCCGGAGCAGATACTGATCCTCGAG…	1200	MSVQVWLSPKRGASLPVFLKLSTSLSIEVEAQTLLPAHLPRSVCATRSCVHSRPHTNFHTNQRFQSEPTLFCRSPPNQQAVDRSMEGSRNSPDRQSSGGSPEERGSGGSGGRGAGEPVRSRWTPKPEQILILESIFNSGMVNPPKDETVRIRKLLERFGAVGDANVFYWFQNRRSRSRRRQRQMQAAAAAAATAAAASSAANSSPGASATVGLPSGALQYPLVMSGSGTACQYEQQASSSSSSGSTGGSSLGLFALGAGVPSTGGGFFQESCGASSPLATGLMMGDVDRSGGSDDLFAISRQMGFAAASPVASASVAPPSTTAHHQQYYSCQSPTGTITVFINGVPMEVPSGPIDMRAIFGQDVLLVHSTGALLPVDDYGILTQSLQTGESYFLVARPT	399	41806.8 Da	8.8079
		GRMZM2G314064_P01	GRMZMWOX11b	ATGGAGGGGGGCAGCAACAGCCCGGACGGGCAGTCGTCGGGCGGCAGCCCCGAGGAGCGGGGAAGCGGCGGTAGCGGAGGCCGGGGCACCGGGGAGCCGGCGCGGTCGCGGTGGACGCCGAAGCCGGAGCAGATACTGATCCTCGAGTCCATCTTCAACAGCGGCATGGTCAACCCGCCCAAGGATGAAACCGTCCGCATCCGCAAGCTGCTCGAGCGCTTCGGCGCCGTCGGGGACGCCAACGTCTTCTACTGGTTCCAGAACCGCCGCTCCCGCTCGCGCCGCCGCCAGCGCCAGATGCAGGCCGCCGCAGCGGCGGCGGCGGCGGCGGCGGCATCCTCCGCGTCCAACAACAGCTCTCCCGCGGCTAGCGCAACCGTCGGCCTTCCTTCTGGCGCT…	945	MEGGSNSPDGQSSGGSPEERGSGGSGGRGTGEPARSRWTPKPEQILILESIFNSGMVNPPKDETVRIRKLLERFGAVGDANVFYWFQNRRSRSRRRQRQMQAAAAAAAAAAASSASNNSSPAASATVGLPSGALQYPLAMGGTAACQYEQQASSSSSSGSTGGSSLGLFALGAAGVPGTGGGGYFQASCGASSPLATGLMGDVDSSGGSDDLFAISRQMGFAAASTVASASVAPSSNAHHQQYYSCESPAATITVFINGVPMEVPRGPIDLRAMFGQDVMLVHSTGVILPVNDYGILTQTLQLGESYFLVARPT	314	32015.5 Da	6.7779
		GRMZM2G170958_P01	GRMZMWOX12	ATGGGCTCCCACTCCCACCTCGGCCAAGCACTACAAGCCCACCACCACCACCACCACCACCACCGCGGCGGCGAGTGCGAGCCAGCGACGGCGGCGGCGGCGAGGTCGCGGTGGGCGCCCAAGCCGGAGCAGATCCTGATCCTGGAGTCCATCTTCAACAGCGGCATGGTGAACCCGGCCAAGGACGAGACGGCGCGCATCCGCCGCCTGCTCGAGCGCTTCGGCGCCGTCCGCGACGCCAACGTCTTCTACTGGTTCCAGAACCGCCGGTCCCGGTCGCGGCGCCGCGCCCGCCAGCTGCAGCAGCAGCAGGCCGGCTCGGGCCCGCAGCACCCAACCGCCGCCGCAGCCGCCGGCCACGTCCACGGCGCCAACGCCAACGACGGCGTGTCACTCTAC…	885	MGSHSHLGQALQAHHHHHHHHRGGECEPATAAAARSRWAPKPEQILILESIFNSGMVNPAKDETARIRRLLERFGAVRDANVFYWFQNRRSRSRRRARQLQQQQAGSGPQHPTAAAAAGHVHGANANDGVSLYAMHGHAGQQQQARAAGLPAVAPVVLPPAAVASSPRFFGDEIDTDGGDDLFAISRQMGLMSRGGEQHGCGYVANNDASQSHLLSYQPTGTATTAAAAYIQVSINGVVYEVPGAGALLDLAGTFGRDAMLVHSSGEILPVNENGVLMKSLQMGECYYLVSKST	294	31374.1 Da	8.1858
		GRMZM5G805026_P01	GRMZMWOX13a	ATGGACTGGGGGAACAGGACCAAGGCCGCCGCCGCCGCTGCGGCGCCGGACGAGAGGGCCGGGGGAGGGGAAGGGCTCGGAGGATACGTCAAGGTCATGACCGACGAACAGATGGAGGTGCTCCGCAAGCAGATCTCCATCTACGCCACCATCTGCGAGCAGCTTGTCGAGATGCATCGCGTCCTCACCGAGCACCAGGACACCATTGCAGGATTGAGGTTTAGCAATCTGTACTGTGACCCTCTAATCATCCCCGGCGGTCACAAGATCACGGCAAGGCAGCGGTGGCAACCAACACCGATGCAGCTGCAGATCCTGGAGAGCATCTTCGACCAGGGCAACGGGACACCGAGCAAGCAGAAGATAAAGGAGATAACAGCGGAGCTCTCGCAGCACGGC…	849	MDWGNRTKAAAAAAAPDERAGGGEGLGGYVKVMTDEQMEVLRKQISIYATICEQLVEMHRVLTEHQDTIAGLRFSNLYCDPLIIPGGHKITARQRWQPTPMQLQILESIFDQGNGTPSKQKIKEITAELSQHGQISETNVYNWFQNRRARSKRKQAAASLPNNAESEAEADEEPLADKKPKSDRPPPPPPPIQDNTKATGALSADRVSGGTRHLDTGHDQTSGVMYGCNDSGLLRSSGSSGQMSLYENFMSNPRIDRFPAKVESSRSFPHLQQHGEGFGMFG	282	30976.6 Da	6.9565
		GRMZM2G038252_P01	GRMZMWOX13b	ATGGAGTGGGTGGACAGGACCAAGGCCTCCGCCGCCGCCGCCGCAGCGGCGGCGGACGAGAGGGCTGGGGGAGCGGAAGGGCTCGCGGGATACGTCAAGGTCATGACCGACGAACAGATGGAGGTGCTCCGCAAGCAGATCTCCATCTACGCCACCATCTGCGAGCAGCTTGTCGAGATGCACCGCGCCCTCACCGAGCACCAGGACACCATTGCAGGAATTAGGTTTAGTAATCTGTACTGTGATCCTCAAATTATCCCTGGAGGCCACAAGATCACAGCAAGGCAACGATGGCAACCAACACCAATGCAGCTGCAGATCTTGGAGAACATCTTTGACCAAGGCAATGGAACACCAAGCAAGCAGAGGATAAAGGAGATAACGGCAGAGCTCTCGCAC…	822	MEWVDRTKASAAAAAAAADERAGGAEGLAGYVKVMTDEQMEVLRKQISIYATICEQLVEMHRALTEHQDTIAGIRFSNLYCDPQIIPGGHKITARQRWQPTPMQLQILENIFDQGNGTPSKQRIKEITAELSHHGQISETNVYNWFQNRRARSKRKQAASLPNNAESEAEVDEESLTDKKPKSDRSLQDNKAMGAHNADRISGMHHLDTDHDQIGGMMYGCNDNGLRSSGSSGQMSFYGNIMPNPRIDHFPGKVESSRSFSHLQHGEGFDMFG	273	30387.8 Da	6.5109
		GRMZM2G069274_P01	GRMZMWOX13c	ATGCTGTCGCGGGCCGCCTCCCGCATCGCCTCCAACCGGCGTCTGGCAGTGCGGGGGTCATCGGGGATGGAGTGGGTGGACAGGACCAAGGCCTCCGCCGCCGCCGCCGCAGCGGCGGCGGACGAGAGGGCTGGGGGAGCGGAAGGGCTCGCGGGATACGTCAAGGTCATGACCGACGAACAGATGGAGGTGCTCCGCAAGCAGATCTCCATCTACGCCACCATCTGCGAGCAGCTTGTCGAGATGCACCGCGCCCTCACCGAGCACCAGGACACCATTGCAGGAATTAGGTTTAGTAATCTGTACTGTGATCCTCAAATTATCCCTGGAGGCCACAAGATCACAGCAAGGCAACGATGGCAACCAACACCAATGCAGCTGCAGATCTTGGAGAACATC…	888	MLSRAASRIASNRRLAVRGSSGMEWVDRTKASAAAAAAAADERAGGAEGLAGYVKVMTDEQMEVLRKQISIYATICEQLVEMHRALTEHQDTIAGIRFSNLYCDPQIIPGGHKITARQRWQPTPMQLQILENIFDQGNGTPSKQRIKEITAELSHHGQISETNVYNWFQNRRARSKRKQAASLPNNAESEAEVDEESLTDKKPKSDRSLQDNKAMGAHNADRISGMHHLDTDHDQIGGMMYGCNDNGLRSSGSSGQMSFYGNIMPNPRIDHFPGKVESSRSFSHLQHGEGFDMFG	295	32686.5 Da	7.4175
		GRMZM2G108933_P01	GRMZMWOX2	ATGGAGACGCCACAGCAGCAATCCGCCGCCGCCGCCGCCGCCGCCGCCCACGGGCAGGACGACGGCGGGTCGCCGCCGATGTCGCCGGCCTCCGCCGCGGCGGCGGCGCTGGCGAACGCGCGGTGGAACCCGACCAAGGAGCAGGTGGCCGTGCTGGAGGGGCTGTACGAGCACGGCCTGCGCACCCCCAGCGCGGAGCAGATACAGCAGATCACGGGCAGGCTGCGGGAGCACGGCGCCATCGAGGGCAAGAACGTCTTCTACTGGTTCCAGAACCACAAGGCCCGCCAGCGCCAGAGGCAGAAGCAGGACAGCTTCGCCTACTTCAGCAGGCTCCTCCGCCGGCCCCCGCCGCTGCCCGTGCTCTCCATGCCCCCCGCGCCACCGTACCATCACGCC…	975	METPQQQSAAAAAAAAHGQDDGGSPPMSPASAAAAALANARWNPTKEQVAVLEGLYEHGLRTPSAEQIQQITGRLREHGAIEGKNVFYWFQNHKARQRQRQKQDSFAYFSRLLRRPPPLPVLSMPPAPPYHHARVPAPPAIPMPMAPPPPAACNDNGGARVIYRNPFYVAAPQAPPANAAYYYPQPQQQQQQQVTVMYQYPRMEVAGQDKMMTRAAAHQQQQHNGAGQQPGRAGHPSRETLQLFPLQPTFVLRHDKGRAANGSNNDSLTSTSTATATATATATASASISEDSDGLESGSSGKGVEEAPALPFYDFFGLQSSGGR	324	34810.7 Da	9.3962
		GRMZM2G339751_P01	GRMZMWOX2_like	ATGGACATGGAGATCCCACAGCAGCAAGCCGCCCACGGCCAGGACGAGAGCGGGCCGGCGGCGCCGCCGCTGTCCCCGGCCTCCGCCGCGGCGGCCGCGCGGTGGAACCCGACCAAGGAGCAGGTGGCCGTGCTGGAGGGGCTGTACGAGCACGGCCTGCGCAGCCCCAGCGCGGAGCAGATACAGCAGATCGCGGACAGGCTGCGGGAGCACGGGCACGGGCACGGCGCCATCGAGGGCAAGAGCGTCTTCTACTGGTTCCAGAACCACAGGGCCCGCCTGCGCCAGCAGAGGCAGAAGCAGGAAAGCTTCGCCTACTTCACCAGGCTCCTCCGCCGGCCCCCGCCGCTGCCCGTGCTCTCCATGCCCCCCGCGCCACCGTACCGTCACGGCCGTGTC…	477	MDMEIPQQQAAHGQDESGPAAPPLSPASAAAAARWNPTKEQVAVLEGLYEHGLRSPSAEQIQQIADRLREHGHGHGAIEGKSVFYWFQNHRARLRQQRQKQESFAYFTRLLRRPPPLPVLSMPPAPPYRHGRVPSPATITMPAPPPPTPAACYNSGGSR	159	17479.7 Da	10.1006
		GRMZM2G069028_P01	GRMZMWOX3a	ATGCCGCAGACACCTTCGACTCGCTGGTGCCCGACGCCGGAGCAGCTGATGATCCTGGAGGAGATGTACCGGAGCGGCGTGAGGACGCCCAACGCGGCGGAGATCCAGCAGATCACGGCGCACCTGGCCTACTACGGCCGCATCGAGGGCAAGAACGTCTTCTACTGGTTCCAGAACCACAAGGCCCGCGAGCGCCAGCGGCTCCGCCGTCGCCTCTGCGCCCGGCACCAGCAGCAGTACGCGCAGCAGCAGGCCACCGCGGCGGCCCCGGCTTCGAGCCCTAACAGCAGCGCCACCGTTCCGTCCCTCGCAGCAGGTGGCAGCAGCGCCGGTGTGCATCCGGCGGTGATGCAGCTGCACCATCACCAGCACCCGTACGCAACCAACTTCATGCCACAC…	789	MPQTPSTRWCPTPEQLMILEEMYRSGVRTPNAAEIQQITAHLAYYGRIEGKNVFYWFQNHKARERQRLRRRLCARHQQQYAQQQATAAAPASSPNSSATVPSLAAGGSSAGVHPAVMQLHHHQHPYATNFMPHQLGYMGQQVATVPPVLNPAAAGMVDLAAARAGGGNKATAAGSGAYGGGAGLYNSCSSNQLEEWEATDAMEHCDASCGAASGSSDEGGALQLPPCCRRPLKTLDLFPTKSTGLKDECSSSKSSSCSTSTN	262	27836.1 Da	8.1611
		GRMZM2G140083_P01	GRMZMWOX3b	ATGCCGTCGCAGCAGCAGCAGCAGCAGGCGGCGGCGGGGTCGACGCGGTGGTGTCCGACGCCGGAGCAGCTGATGGTCTTGGAGGAGACGTACCGGGGCGGCCTGCGCACGCCCAACGCGTCGCAGATCCAGCAGATCACGGCGCACCTCGCCTGCTACGGCCGCATCGAGGGCAAGAACGTCTTCTACTGGTTCCAGAACCACAAGGCCCGGGACCGCCAGAAGCTGCGCCGCATGCTCTTTATGAGCCAGAGCCACCACCTCCTCTCCTGCGCGCAGTACTACGCTGCGGTACTGGCGCCGCGCCACGGACACCAGTTGTTGCTCTCCCCGTCATCGACGTCGCCCACCCCACCAGCTGCTGCTGCCGCTGCGGCGTACGGCTACTACTACTCCGCC…	663	MPSQQQQQQAAAGSTRWCPTPEQLMVLEETYRGGLRTPNASQIQQITAHLACYGRIEGKNVFYWFQNHKARDRQKLRRMLFMSQSHHLLSCAQYYAAVLAPRHGHQLLLSPSSTSPTPPAAAAAAAYGYYYSATAFAEPASSGGGLVPAEALGRPEYSSLDNFGVALDDVVVSSASAAVEMTPPGFEVVVPPPPAAAFCRPLKTLDLFPCGLKEEQHDVA	220	23792.9 Da	7.1611
		GRMZM2G122537_P01	GRMZMWOX3like	ATGATCCTGGAGGACATGTACCGCGGCGGCCTGCGCACGCCCAACGCGTCGCAGATCCAGCAGATCACGGCGCACCTCGCCTGCTACGGCCGCATCGAGGGCAAGAACGTCTTCTACTGGTTCCAGAACCACAAGGCCCGGGACCGCCAGAAGATGCGCCGCAGGCTCTGCATGAGCCACCACCTCCTCTCCTGCGCGCAGTACTACGCCGCGGCGGCGCACCACGGCCACGCCGCCTTCCTCGCCGCGCCGCCGCCGTACGGGCACCAGCTGCTCTCCCCGTCCACGACGTCGCCCACCCCGGCTGCTGCTGCTGCTGCCGCCGCTGCAGCGTACGGCTACTACTACCCCGCCACGGCCGCCTTCGCTGCACCGGCGAGCCGGTGCGCCGGCAACGCC…	696	MILEDMYRGGLRTPNASQIQQITAHLACYGRIEGKNVFYWFQNHKARDRQKMRRRLCMSHHLLSCAQYYAAAAHHGHAAFLAAPPPYGHQLLSPSTTSPTPAAAAAAAAAAYGYYYPATAAFAAPASRCAGNATPPSPTTQLFHYQGGGGLVPTEALGRPEYSLGKLDNFGVALDDVVVSSTSGAVVDTMGAPPVAGFEVAPPLPAAFSCRPLKTLDLFPGGLEEEQHDVA	231	24470.7 Da	7.6162
		GRMZM2G116063_P01	GRMZMWOX5a	ATGGAGGCGCTGAGCGGGCGGGTAGGCGTCAAGTGCGGGCGGTGGAACCCTACGGCGGAGCAGGTGAAGGTCCTGACGGAGCTCTTCCGCGCGGGGCTGCGGACGCCCAGCACGGAGCAGATCCAGCGCATCTCCACCCACCTCAGCGCCTTCGGCAAGGTGGAGAGCAAGAACGTCTTCTACTGGTTCCAGAACCACAAGGCCCGCGAGCGCCACCACCACAAGAAGCGACGCCGCGGCGCGTCGTCGTCCTCCCCCGACAGCGGCAGCGGCAGGGGAAGCAACAACGAGGAAGACGGCCGTGGTGCCGCCTCGCAGTCGCACGACGCCGACGCCGACGCCGACCTCGTGCTGCAACCGCCAGAGAGCAAGCGGGAGGCCAGAAGCTATGGCCACCAT…	666	MEALSGRVGVKCGRWNPTAEQVKVLTELFRAGLRTPSTEQIQRISTHLSAFGKVESKNVFYWFQNHKARERHHHKKRRRGASSSSPDSGSGRGSNNEEDGRGAASQSHDADADADLVLQPPESKREARSYGHHHRLVTCYVRDVVEQQEASPSWERPTREVETLELFPLKSYGDLEAAEKVRSYVRGSGATSEQCRELSFFDVVSAGRDPPLELRLCSFGP	221	24764.4 Da	8.3453
		GRMZM2G478396_P01	GRMZMWOX5b	ATGGACACGGAGGCGCCGAGCGGGCGGGTGGGCGTCAAGTGCGGGCGGTGGAACCCGACGCCGGAGCAGGTGAAGGTCCTGACGGAGCTCTTCCGCGCGGGGCTGCGGACGCCCAGCACGGACCAGATCCAGCGCATCTCCGCCCACCTCGGCGCCTTCGGCAAGGTGGAGAGCAAGAACGTCTTCTACTGGTTCCAGAACCACAAGGCCCGCGAGCGCCACCACCACAAGAAGAAGAAGCGCCGCCGACGCGGCGCGGCAATGGCATCGTCGTCCTCCCCCGACAGCGGCAGCGGCAGCGGGAGCAGCGAGGAAGACGGCCGTGTTGCCGCCGCCGCCGACGCCGACCTCGTGCTGCAACCATCGCCGGGAAGAAGCAAAAGCAAACGGGAGGCCAGA…	708	MDTEAPSGRVGVKCGRWNPTPEQVKVLTELFRAGLRTPSTDQIQRISAHLGAFGKVESKNVFYWFQNHKARERHHHKKKKRRRRGAAMASSSSPDSGSGSGSSEEDGRVAAAADADLVLQPSPGRSKSKREARRSYGGGHHRRLVTCKQLAHTHRYVRDVVEQQEEDTWERPTREAVETLELFPLKSYVDLEAEKVRRYVVRAGASEQCRDFSFFDVSGGRDPPLLELRLCSFGP	235	26471.7 Da	10.2422
		GRMZM2G419252_P01	GRMZMWOX8-like	ATGGCCCGCGCCCCTACCTGTCGTGGCGAGGAGCGGACCCCGGATCCAAAGCCCCGGTGGAACCCCAGGCCGGAGCAGATCCGGATTCTAGAGGCCATCTTCAACTCCGGCATGGTCAATCCGCCGCGCGAGGAGATCCCCCGCATCCGCATGCGCCTGCAGGAGTACGACCAGCAGCAACCACCAGCGGCGTTACCTGCGGGAGCGTTCTTGGGGCTGTGCAATGAGGTGACAGAGCCGACTGTCACTTGTCACAGGACATGCGCCTGGGGCCCGGCGGGGCTCGGGCAGTTCTGGCCCGTGGGTGGCGCTGATCACCATCAACACCATAAGAACAATACCACCACGGTGACCAACACCGTGGCAAGCGACGCGGCGCACGAGCACAACACGACGCTG…	1137	MARAPTCRGEERTPDPKPRWNPRPEQIRILEAIFNSGMVNPPREEIPRIRMRLQEYDQQQPPAALPAGAFLGLCNEVTEPTVTCHRTCAWGPAGLGQFWPVGGADHHQHHKNNTTTVTNTVASDAAHEHNTTLGLLQYGFGASVAMETTSAAVSLAASRGTATSMATTRLTSFPTSTNVVVVNYDLLQGSFILSVTWRGSQRIFYSHTVLTQKSPLGTVWIAAHFELFEQCQILSSIWWRLKSAVLSMASGANAVESCDTSSIIMQQVGWQCLRADYTELRSRAMKLAELLRQAARVELYERPAARIMADMERALHKAAGMATRCFQSHSRRSHTPFIYPYLLGFSISCFLLRMDYGLWTKNCCSTYNKWDGVLPSKI	378	42142.2 Da	8.7408
		GRMZM2G031882_P01	GRMZMWOX8a	ATGGCTTCCTCGTCCTTCAACAACAGTCACTGGCCGAGCATGTTCAGGTCCAAGCACGCCGCCGAGCCGTGTCAGACGACGCAGCCTGACATCAGCAGCTCACCGCCGTCCCTCCTCTCAGCTGGCGGCGCGAGCACCACCACCACCACCGGCCGCTGCCTCAAACACTCCATCTCAGTAGGCGGCGAGGAGCGGGCCCCGGATCCGAAGCCGCGGTGGAACCCCAGGCCGGAGCAGATCCGGATTCTGGAGGCCATCTTCAACTCCGGCATGGTCAACCCGCCGCGCGACGAGATCCCCCGCATCCGCATGCGCCTGCAGCAGTACGGGCAGGTCGGCGACGCCAACGTCTTCTACTGGTTCCAGAACCGCAAGTCCCGCTCCAAGAACAAGCTCCGC…	1548	MASSSFNNSHWPSMFRSKHAAEPCQTTQPDISSSPPSLLSAGGASTTTTTGRCLKHSISVGGEERAPDPKPRWNPRPEQIRILEAIFNSGMVNPPRDEIPRIRMRLQQYGQVGDANVFYWFQNRKSRSKNKLRSSTAGTGRLGLQGLARAPGRGAAAAPPPVEPPPLVQNQFHMLASPAQAPTSSSSSSSDRSSGSSKPAAEPAMPATAAPMDLLGPLAAACPQMYYQGSPVAPAHKVLDLVASVEPVFQPWPQGYCLSAAEVATILGGQYMHVPVQQQPPAPLPAGALLGLCNDVTEPTAVVTGHKTCAWGPAGLGQSWPCGGADHHQPGKNNNTAARELAHEDDATKLGLLQYGFGATTAMEAAPAVAPLAASPAGGAVTMASVSASTAGLTGFPAS…	515	52826.7 Da	7.4995
		GRMZM2G133972_P01	GRMZMWOX8b	ATGGCCTCCTCCTTCAACAACAAAACCAGTCACTGGCCGAGCATGTTTAGGTCCAAGCACGCCGCTGAGCCGTGGCAGGCGCAGCCTGACATCAGCAGCTCGCCGCCGTCGCTCCTCTCAGGTGGCGGCTCTAGCAGCACCACCACCATCGGCCGCTGCCTCAAGCACCCCCTCTCAGGTTACTCAGGTACGCCACCGTCGTCCCTACTCCTTCCTAGATGTGGCGAGGAGCGGACCCCGGATCCGAAGCCCCGGTGGAACCCCAGGCCGGAGCAGATCCGGATTCTGGAGGCCATCTTCAACTCCGGCATGGTCAACCCGCCGCGCGACGAGATCCCCCGCATCCGCATGCGCCTGCAGGAGTACGGCCAGGTCGGCGACGCCAACGTCTTCTACTGG…	1578	MASSFNNKTSHWPSMFRSKHAAEPWQAQPDISSSPPSLLSGGGSSSTTTIGRCLKHPLSGYSGTPPSSLLLPRCGEERTPDPKPRWNPRPEQIRILEAIFNSGMVNPPRDEIPRIRMRLQEYGQVGDANVFYWFQNRKSRSKNKQRTGQLGLGLARAPGCGAAAPPVTPQPLIQNQFQVLASPAQAPASSSSSSSDRSSGSSKPAPQPMSATAAAMNFPGPLGAACAQMYYQAHPVAPVSALPAHKVQDPVASDEPVFQPWPQGYFLSAAEVASILGGQYRHDVPVQQQPPATLPAGAFLGLYNEVTEPTVTGHRTCAWGPAGLGQFWPVGGADHHQHHKHNTTAATNTVARDAAHEHATTLGLLQYGFEASAAMETASAAVPLAASPGTAASVATAGL…	525	54407.2 Da	7.89
		GRMZM2G409881_P01	GRMZMWOX9	ATGGCGTCCTCGAACAGGCACTGGCCGAGCATGTACAGGTCCAGTCTCGCCTGCAACTTCCAGCAGCCGCAGCCGCAGCCTGACATGAACAACGGCGGCAAGTCCTCACTCATGTCCTCAAGGTGCGAGGAGAACGGCGGAAGGAACCCGGAGCCGAGGCCGCGGTGGAACCCGCGGCCGGAGCAGATCAGGATCCTGGAAGGGATCTTCAACTCCGGCATGGTGAACCCGCCGCGCGACGAGATCCGCCGCATCCGCCTCCAACTGCAGGAGTACGGGCCCGTCGGCGACGCCAACGTCTTCTACTGGTTCCAGAACCGCAAGTCCCGCACCAAGCACAAGCTGCGCGCCGCGGGGCAGCTGCAGCCGTCGGGCTCGGGCCGCTCCGCCCTGCAGGCG…	1521	MASSNRHWPSMYRSSLACNFQQPQPQPDMNNGGKSSLMSSRCEENGGRNPEPRPRWNPRPEQIRILEGIFNSGMVNPPRDEIRRIRLQLQEYGPVGDANVFYWFQNRKSRTKHKLRAAGQLQPSGSGRSALQARACAPAPVTPPRNLQLAAAAPVAPPTSSSSSSSDRSSGSSSSKSVTVTPTTAVALASPAGAAPAAVFRQQGVMPTTAMDLLTPLPSSSAALAARQLYYQYHSQIMAPAAPPMPDTVIASPEQFLPQWQQGGQQHYYLPATELGGVLDGHSHHTHEPPAAIHRPVSLSPSVLFGLCNEALRQDYCADISVVPTKGLGHGHQFWNSTTCGSDMGNSNSKIDAVSAVIRDDEKSRLGLLHYYGLAGATTTAAAAVAPAPLAADAAAGTA…	506	53383 Da	7.6116
		GRMZM2G047448_P01	GRMZMWUS1	ATGGCGGCCAACGTGGGCGCGGGCAGGAGTGCTGGCGGCGGCGGAGCCGGCACTGGCACTGGCACTGCTGCTGGCAGCGGCGGCGTGTCGACGGCCGTGTGCCGCCCTAGCGGCTCGCGGTGGACGCCGACGCCGGAGCAGATCAGGATCCTCAAGGAGCTCTACTACGGCTGCGGCATCCGGTCGCCCAACTCGGAGCAGATCCAGCGCATCACCGCCATGCTGCGGCAGCACGGCAAGATCGAGGGCAAGAACGTCTTCTACTGGTTCCAGAACCACAAGGCCCGCGAGCGCCAGAAGCGCCGCCTCACCAACCTCGACGTCAACGTGCCCGTCGCCGCCGACGACAGCGCCCACCGCCTTGGCGTCCTCTCGTTGTCGCCTTCTTCAGGTTGTTCA…	963	MAANVGAGRSAGGGGAGTGTGTAAGSGGVSTAVCRPSGSRWTPTPEQIRILKELYYGCGIRSPNSEQIQRITAMLRQHGKIEGKNVFYWFQNHKARERQKRRLTNLDVNVPVAADDSAHRLGVLSLSPSSGCSGAAPPSPTLGFYAGGNGSAVMLDTSSDWGSAAAMATEACFMQDYMGVMGGASPWACSSSSSEDPMAALALAPKVTRAPETLPLFPTGGGGDDRQPPRPRQSVPAGEAIRGGSSSSSYLPFWGAAPTPTGSATSVAIQQQHQLMQMQEQYSFYSNAQLLPGTGSQDAAATSLELSLSSWCSPYPAGTM	320	33087.9 Da	8.1132
		GRMZM2G028622_P01	GRMZMWUS2	ATGGCGGCCAATGCGGGCGGCGGTGGAGCGGGAGGAGGCAGCGGCAGCGGCAGCGTGGCTGCGCCGGCGGTGTGCCGCCCCAGCGGCTCGCGGTGGACGCCGACGCCGGAGCAGATCAGGATGCTGAAGGAGCTCTACTACGGCTGCGGCATCCGGTCGCCCAGCTCGGAGCAGATCCAGCGCATCACCGCCATGCTGCGGCAGCACGGCAAGATCGAGGGCAAGAACGTCTTCTACTGGTTCCAGAACCACAAGGCCCGCGAGCGCCAGAAGCGCCGCCTCACCAGCCTCGACGTCAACGTGCCCGCCGCCGGCGCGGCCGACGCCACCACCAGCCAACTCGGCGTCCTCTCGCTGTCGTCGCCGCCTTCAGGCGCGGCGCCTCCCTCGCCCACCCTC…	978	MAANAGGGGAGGGSGSGSVAAPAVCRPSGSRWTPTPEQIRMLKELYYGCGIRSPSSEQIQRITAMLRQHGKIEGKNVFYWFQNHKARERQKRRLTSLDVNVPAAGAADATTSQLGVLSLSSPPSGAAPPSPTLGFYAAGNGGGSAGLLDTSSDWGSSGAAMATETCFLQDYMGVTDTGSSSQWPCFSSSDTIMAAAAAAARVATTRAPETLPLFPTCGDDDDDDSQPPPRPRHAVPVPAGETIRGGGGSSSSYLPFWGAGAASTTAGATSSVAIQQQHQLQEQYSFYSNSTQLAGTGSQDVSASAAALELSLSSWCSPYPAAGSM	325	33171.5 Da	5.6602
Micromonas pusilla CCMP1545	JGI(v3.0)	ID 47224	Micpu 47224	ATGATTCACATGGGAATCACGGAGTGCGCGGACTGGAATCTGCGGGAGTACGTCAGGGGGCTCACGTTGGCGCAGGTAGTCGAGCTGTCTGGGATCCCTAGTGAAGAGCGCGCGAAGACGATGTTGATAAGCTTGGGAATCATGGAGTGCGCAGACTGGAAGCACCTGCCAGATCTGCGGCCGCCGACGAACGACCCGGGGGACGATGATCTCACGGACGAAGACGAGAACGCGCCTTCGACGATGCTGGCACCCGATCTAGGGCGAGACGACGCCGCGGCGACGGAGCGCGACGGGTTTTGGGAGGATATCGCGCCGACCCAGCTCACCGCGCCGGAGGGCGTGGAAGAGGAGGAGGTGGATGATGAGGAGGACCACGCCTTCACGGAGAAGACGAAG…	1746	MIHMGITECADWNLREYVRGLTLAQVVELSGIPSEERAKTMLISLGIMECADWKHLPDLRPPTNDPGDDDLTDEDENAPSTMLAPDLGRDDAAATERDGFWEDIAPTQLTAPEGVEEEEVDDEEDHAFTEKTKTPPVPRLTPEVAKSHTMEQLRDMYNYKYVTHVKMMMSRNGITECADCICVRGFWTPKCTAELAKTLPGRRLAPEVAESHTMEQLRDMYNCNDVAHVKSMMTRNGITECADWICVRGRWTPKCTAGLAKMLTLAEMQVMYDLSEPVVKAALIQRGITQCADWTAPPVQAVATPQPLTLPGKQIEPAAAPRLTIAAAHDKSAGAQPSYQAPVYNKNPDGTKNSILAVDPPLLDFGPIASDDVGDHLVTIKNTNKEMPVDFTAPRIKFF…	581	64247 Da	5.4384
		ID 48125	Micpu 48125	ATGGAGCAGCAAGCGCAGCCCGCGCCATCCCCTGCGCCCTCCCCCGCGCCGCCCGCCGCGGAGGCGCCGCCGCCGCAGTGGCGCCCGACCGCGGAGGACGCCGCGAAGCTCACGCCGACGCAGCTGGACACGCTCCGGCATCAGATCGCGGCGTTCTCGCACGTCTGCAACCAGGCGATCATCTTAGCGCAGCAAAAAGTCGAGGAAGGGAAGTCGTTCAACGCGCCGGGGAACTCGCTCCCCGGGCGAGGCGCGGGCGTCATGCACGCGCTGAGCTCGAGCATGGGCATCTCAGCATCGGGCGCGGGCGCGCAGCCGAGCTACCCGGCGCCGGTGTACAACAAAAATCCAGACGGCCCGCGGGGGCCGTCCGCGCCGCGGTGGAACCCCACGCCCGCG…	609	MEQQAQPAPSPAPSPAPPAAEAPPPQWRPTAEDAAKLTPTQLDTLRHQIAAFSHVCNQAIILAQQKVEEGKSFNAPGNSLPGRGAGVMHALSSSMGISASGAGAQPSYPAPVYNKNPDGPRGPSAPRWNPTPAQLARLEELFLTGMGTPNGELRTQITEELAKLGPINEANVYNWFQNKKARMKKAEREREAALAAGRPPPV	202	21433.2 Da	9.5628
		ID 54493	Micpu 54493	ATGACGCTCACGCAGAACTGGCCTCGGCTGTTCGGCCGCGCGGACGTCCTGGCGACCGCGCTGTCGCTCAGCAAGCGTTTGTTCGCGCTGCACTGGGACGGACGGCAGCTGCGATTGCTTCGGCTCGGCGCCGTGAACGAGATTCGCGTCAAACGCGCAGCGGCTGACGCGTGGAACGACGACCACCCCGGCGAGCTCGTGCGCGTCGACGAGTGGGTCGTCGTGAGACTCGGGGACGTCTTAGAGCTCGCGCCCGGCTTGACGTACGAAGTATCGGACGCGACGATCGCCAGCGTGGACGCGCCGGTCGACGCGCCGACGTTCGAGTGGTGGAAACGCCAGAGAGCGATGGAGGAGAAGCGCAAGACGCAGCTCGTCGTGAAGCTCGCGAGGACGGAG…	1800	MTLTQNWPRLFGRADVLATALSLSKRLFALHWDGRQLRLLRLGAVNEIRVKRAAADAWNDDHPGELVRVDEWVVVRLGDVLELAPGLTYEVSDATIASVDAPVDAPTFEWWKRQRAMEEKRKTQLVVKLARTEDMDTQEDVSAIAASAAAAAPPPPHALTATGKPDGRRRCGACAGCASKGGRCDVLSKRWHANQAKRRRAEAAYLAARKAARESQRGGGDDDDDDESGNATSEEEGGEAVEVGGGDADEPEAEAAAAARAAAALSARRRREDTQNSDGGGGGGGESGGGGGGGGGESGGGGDDDASLTFRGEKTYVDAVVAIEEKERAAATVAACAVLKQRLLGGPRRLLPPRGFADSDDGSDDSDDDASDAGVDARHDWPPRHATASAWRAQRNLVY…	599	63451.5 Da	4.6123
		ID 60637	Micpu 60637	ATGTCGTACAAAGGTAGCGACTCATGTTTGGCCGCGGAGCTCGCGGTGCGCTTGAACGAGCGCGAGTTCGGTGCGCCCCTTCTCGCGGGAGCGGCGGTCATGACGAGCGCGGAAGAGGCGTGGGCGGAGTTCAAGGGCGCGTTCGCCGCGCTCGAGCGGGAGGGCAAGGCGGTGCCCTACTTCATCGCAGAGAGGTTGGGGTTGGACACTGAGAATGCACACTGCCTTGAGACGGTGAGGGGCTGCGTGAAGCAGCTCGACGAGGAGAAGGGCTTCGGAAAGATATATAAGAAGGTATATAAGATAGAGGCACGGGTGTGGGCGAAGTTCAAGACAGCCATCGCCGAGCTCGAGCCGCAGGGCAAGGCACTGCCATATTTCATCGTTCAGAGCATGGGG…	1677	MSYKGSDSCLAAELAVRLNEREFGAPLLAGAAVMTSAEEAWAEFKGAFAALEREGKAVPYFIAERLGLDTENAHCLETVRGCVKQLDEEKGFGKIYKKVYKIEARVWAKFKTAIAELEPQGKALPYFIVQSMGLDTGNHENFDLVKKFLRYYKKELAEREREANVNDAAEPDPDLAPPMNVEESPTNVEVGPRPVAVARANDDDDDDDDGAGDAEIVTAAMIQRAQARLDTMGAVGWKAIARVVAVSPTGDVVARDVADVERILREERVRVGEPRVATPPSSAPAAEDVIAKTIEARVTEMQTEMEAKLTAAVDARVKEKVKEFEANLKSELDAEKEKAKEKAKEPSREPSPPPLRERREQPSKKRSAEKAPTRAGDGKRRREEENDAPREVDRPKRVV…	558	62360 Da	4.9811
Micromonas sp. RCC299	JGI(v3.0)	ID 59370	Mic sp_RCC299	ATGTCGGAGGGGTTGTGCGCGAACGACCCCATCTTCGACGTGCCGCCGCTGCCCACGGATGAGCAGGTGAAGAGGTTCGGCATGGACGGCGACGGTCCGTACCCCACGATCGCCCCGGGCGCGATGACCTGGACACAGCTGGACACCCTGAGGCATCAGATCGCGGCGTTCTCGCACCTCTGCGAGCAGCGCGCTCTGCTGACCCAGCAGATCTACGAGGAGAGCAAGCCCGGGCATCAGCGCTCCCAGACCCTCGCGGCGATCGCCAACTCCATCGGCGTCTCCGCGGCCGGATCCCAGCCCTCCTACCCCGGTCCCGTCTACTCCAAGGGGGGCGACGGGCCCAGGGGCGCGCGTTGGACCCCATCCGCCGCGCAGCTCGCCCGACTCGAGGAACTC…	573	MSEGLCANDPIFDVPPLPTDEQVKRFGMDGDGPYPTIAPGAMTWTQLDTLRHQIAAFSHLCEQRALLTQQIYEESKPGHQRSQTLAAIANSIGVSAAGSQPSYPGPVYSKGGDGPRGARWTPSAAQLARLEELFATGMGTPNGDLRTKITDELAKLGPVNEANVYNWFQNKKARTKKKLLEEQAAKNRSG	190	20595.2 Da	8.2094
Ostreococcus lucimarinus	JGI(v2.0)	ID 27102	Ost lu_27102	ATGCCGCACAACGCGGCGACGGTGACGCGGCCGGGAGAGGGGAAGGCGCCCCCGCGCGGGGCGGCGGTGCACATGACGGAGCGACAGTTGTACGCGTTTCGGCAGCAGATCGCGGCGTACGCGCACATATGTCAACAGTTGTTGCAGATAACGACGGTGAGCGCGACGCAACAGACGCCGAGACAGCGTGAGGCGAGGTACGAGGTGCCGGGATCGGCGGGCGCGCACGCGGGGGCGAACGCGAGCGCGCAGGCGTTCGCGGCGATGGCGGCGAGCGGGACGGCGAACGCGCAGCAGAGAAAGACGTACGAGGAGGGACAGCGCGTCGGACGCGGGGAAGATAAGGGCGTGCGAGGACCGAGATGGAGTGGAACGCCGGATCAGTACAAGATTTTGGAG…	621	MPHNAATVTRPGEGKAPPRGAAVHMTERQLYAFRQQIAAYAHICQQLLQITTVSATQQTPRQREARYEVPGSAGAHAGANASAQAFAAMAASGTANAQQRKTYEEGQRVGRGEDKGVRGPRWSGTPDQYKILEDLFLAGEQPPVRARLTEITKRLQEHGPIQEHNVYNWFQNRRSREKKRLAEERASNDAALDNQPLASRYGVGER	206	22827.4 Da	10.2894
Oryza sativa subsp. japonica	MSU(v7)	Os07g48560.1	OsWOX11a	ATGGACGGCGGCCACAGCCCGGACAGGCATGCGGCGGCGGCGGCGGGGGAGCCGGTGAGGTCGCGGTGGACGCCGAAGCCGGAGCAGATACTCATCCTGGAGTCCATCTTCAACAGCGGCATGGTGAACCCGCCCAAGGACGAGACCGTCCGCATCCGCAAGCTGCTCGAGCGCTTCGGCGCCGTCGGCGACGCCAACGTCTTCTACTGGTTCCAGAACCGCCGCTCGCGCTCCCGCCGCCGCCAGCGCCAGCTGCAGGCGCAGGCGCAGGCGGCCGCGGCCGCCGCCTCGTCGGGATCTCCTCCGACTGCTTCGTCCGGTGGCCTCGCGCCTGGCCACGCCGGCTCGCCGGCTTCGTCGCTCGGGATGTTCGCGCACGGCGCCGCCGGGTACAGCTCC…	789	MDGGHSPDRHAAAAAGEPVRSRWTPKPEQILILESIFNSGMVNPPKDETVRIRKLLERFGAVGDANVFYWFQNRRSRSRRRQRQLQAQAQAAAAAASSGSPPTASSGGLAPGHAGSPASSLGMFAHGAAGYSSSSSSSWPSSPPSVGMMMGDVDYGGGGDDLFAISRQMGYMDGGGGSSSSAAAGQHQQQQLYYSCQPATMTVFINGVATEVPRGPIDLRSMFGQDVMLVHSTGALLPANEYGILLHSLQMGESYFLVTRSS	262	27587.8 Da	8.4515
		Os03g20910.2	OsWOX11b	ATGGAGGGGAGCAGTAATAGCCCGGATAGGCAGTCGTCGGGCGGCAGCCCGCCGGAGGAGCGCGGCGGCGGGGGAAGCGGTGGAGGAGGAGGGCGGAGCGCCGCCGGCGAGCCGGTGCGGTCGCGGTGGACGCCCAAGCCGGAGCAGATACTGATCCTGGAGTCCATCTTCAACAGCGGCATGGTCAACCCGCCCAAGGACGAGACCGTCCGCATCCGCAAGCTGCTCGAGAGGTTCGGCGCCGTCGGCGACGCCAACGTCTTCTACTGGTTCCAGAACCGCCGCTCGCGCTCGCGCCGCCGCCAGCGCCAGATGCAGGCGGCCGCCGCCGCCGCCGCAGCGGCGGCCTCTTCCTCTTCCCCATCCGCCAACACCTCTCCCGCAGCCGCGAGCGCCGCC…	987	MEGSSNSPDRQSSGGSPPEERGGGGSGGGGGRSAAGEPVRSRWTPKPEQILILESIFNSGMVNPPKDETVRIRKLLERFGAVGDANVFYWFQNRRSRSRRRQRQMQAAAAAAAAAASSSSPSANTSPAAASAATVQVGLPPGAVVHTMAMGGSACQYEQQASSSSSSGSTGGSSLGLFAHGAGASGAGGYLQASCGASASASSALAPGLMGDVVDSGGSDDLFAISRQMGFVGSPRCSPASSPATPSSAATAAQQQFYSCQLPAATITVFINGVPMEMPRGPIDLRAMFGQDVMLVHSTGALLPVNDYGILMQSLQIGESYFLVARPP	328	33255.1 Da	8.3203
		Os08g14400.1	OsWOX12	ATGGACCGCACTGCGACTGCAAGCTGGGAGGTCATGAGCCGGCGAGGTGAGCAGCAGCAGCAGCTGATGATGCAAGCTCCGGCCAGCCATAATGGTGGCAGCGGCGGCGGCGAGCCGGCGAGGTCGCGGTGGGCGCCGAAGCCGGAGCAGATCCTGATACTGGAGTCCATCTTCAACAGCGGCATGGTGAACCCGGCCAAGGACGAGACGGCGCGCATCCGCCGCCTCCTCGAGCGCTTCGGCGCCGTCCGCGACGCCAACGTCTTCTACTGGTTCCAGAACCGCCGCTCCCGCTCCCGCCGCCGCGCCCGCCAGCTCCAGCAAGCCTGCGGCGCCGCCCTCCATCAGCTCCCCTCCGCCGCCGCCGCCGCCGGAGCCGGAGGAGGAGGAGATTACTAT…	855	MDRTATASWEVMSRRGEQQQQLMMQAPASHNGGSGGGEPARSRWAPKPEQILILESIFNSGMVNPAKDETARIRRLLERFGAVRDANVFYWFQNRRSRSRRRARQLQQACGAALHQLPSAAAAAGAGGGGDYYHHHHQPSSSPFLMHGGGGGGVVTSTTAAPAVAASGHFLADEVDGGGDDDLFAISRQMGLMARHGGGDHHYSSYADSDATQLSYQPTGTIQVFINGVAYDVPSGGALDMAGTFGRDAMLVHSSGEVLPVDEHGVLINSLQMGECYYLVSKSI	284	30271.6 Da	6.8477
		Os01g60270.1	OsWOX13	ATGGAGTGGGACAAGGCCAAGGCGTCCTCCGGCGAGGCGGTGGACGACAGGGGCGGAGGGGAAGGAGGGCTCGGGTACGTGAAGGTGATGACGGACGAGCAGATGGAGGTGCTCCGGAAGCAGATCTCCATCTACGCCACCATCTGCGAGCAGCTCGTCGAGATGCACCGCGCCCTCACCGCGCAGCAGGACTCCATTGCAGGAATGAGGCTTGGTAATCTGTACTGTGATCCTCTAATGGTTCCCGGAGGTCACAAGATCACAGCAAGGCAGCGATGGACACCAACCCCAATGCAGTTGCAGATTCTTGAGAACATCTTTGACCAAGGCAATGGAACACCAAGCAAGCAAAAGATAAAGGACATAACAGCAGAGCTCTCACAGCATGGCCAGATCTCA…	804	MEWDKAKASSGEAVDDRGGGEGGLGYVKVMTDEQMEVLRKQISIYATICEQLVEMHRALTAQQDSIAGMRLGNLYCDPLMVPGGHKITARQRWTPTPMQLQILENIFDQGNGTPSKQKIKDITAELSQHGQISETNVYNWFQNRRARSKRKQAALPNNNAESEAEADEESPTDKKPKSDRPLHQNIAMRDHNSERISEMHHFDTEHEQIRRMMYASNDSSSRSSGSLGQMSFYDNVMSNPRIDHFLGKVESPGSFPHMRSGESFDMY	267	30238.7 Da	6.3521
		Os01g62310.1	OsWOX2	ATGGAGACGACGACGACGACGTTGGGCGGCGGCGGCGGCGGGCGGGCGGGAGGCTTCTCCGATCCGCCGTCTCCGCTCTCGCCGCCGCTGTCGCCGGCCTCGGCGGCGGCGGCGGCGCTGGCGAACGCGCGGTGGACGCCGACCAAGGAGCAGATCGCGGTGCTGGAGGGGCTGTACCGGCAGGGGCTGCGCACGCCGACCGCCGAGCAGATACAGCAGATCACGGCGAGGCTCCGGGAGCACGGCCACATTGAGGGCAAGAACGTGTTCTACTGGTTCCAGAACCACAAGGCCCGGCAGCGGCAGAAGCAGAAGCAGCAGAGCTTCGACTACTTCAGCAAGCTGTTCCGCCGCCCGCCGCCGCTGCCCGTGCTCCACAGGCCACTCGCGCGGCCCTTC…	942	METTTTTLGGGGGGRAGGFSDPPSPLSPPLSPASAAAAALANARWTPTKEQIAVLEGLYRQGLRTPTAEQIQQITARLREHGHIEGKNVFYWFQNHKARQRQKQKQQSFDYFSKLFRRPPPLPVLHRPLARPFPLAMAPTAMPPPPPPPATTTTAACNAGGVMFRTPSFMPVATNNASYYPQQQTPLLYPGMEVCPHDKSTAQPPATTTMYLQAPPSSAHLAAAAGRGAAEAEGHGRRGGGAGGRETLQLFPLQPTFVLPDHKPLRAGSACAAVSPTTPSASASFSWESESSDSPSSEAPPFYDFFGVHSGGR	313	33206.4 Da	9.9192
		Os11g01130.1	OsWOX3a	ATGCCTCAGACCCCTTCGACGCGGTGGTGCCCGACGCCGGAGCAGCTGATGATCCTGGAGGAGATGTACAGGAGCGGCGTGCGAACGCCCAACGCGGCAGAGATCCAGCAAATCACGGCGCACCTCGCCTACTACGGCCGCATCGAGGGCAAGAACGTCTTCTACTGGTTCCAGAACCACAAGGCCCGCGAGCGCCAGCGCCTCCGCCGCCGCCTCTGCGCGCGGCACCAGCAGCAACCCTCACCGCCCTCCTCCACGGTGCCTCCGGCTCCCACTGCTGCTGCTGCCGGTGCCGTCGTGCAGGTGCACCCCGCGGTGATGCAGCTACACCACCACCACCACCACCATCACCCATACGCTGCGGCCGCCGCTGCCCAAAGTCATCACCTGCAGCAGCAG…	612	MPQTPSTRWCPTPEQLMILEEMYRSGVRTPNAAEIQQITAHLAYYGRIEGKNVFYWFQNHKARERQRLRRRLCARHQQQPSPPSSTVPPAPTAAAAGAVVQVHPAVMQLHHHHHHHHPYAAAAAAQSHHLQQQQQQQAEWPAAVDYCSTASASASATAADMAIPPCCRPLKTLELFPTKSTSGGLKEDCCSSSKSSSCSTSTN	203	22352.1 Da	8.7607
		Os05g02730.1	OsWOX3b	ATGGCGCCGGCGGTGCAGCAGCAGCAGAGCGGCGGCGGCGGCGGATCGACGGGGGCGGCGGCGGTGGGGTCGACGACGCGGTGGTGCCCGACGCCGGAGCAGCTGATGATGCTGGAGGAGATGTACAGGGGAGGGCTCCGGACGCCGAACGCGGCGCAGATACAGCAGATCACGGCGCACCTCTCGACGTACGGCCGCATCGAGGGCAAGAACGTCTTCTACTGGTTCCAGAACCACAAGGCCCGCGACCGCCAGAAGCTCCGCCGCCGCCTCTGCATCTCCCACCACCTCCTCTCCTGCGCCCACTACTACCACCACCACCTCGCCGCCGCCGCCGCCGTCGTTCCGCCGCCGCAGCTTCTGCCGCCGCTGCACCCCTCCTCCTCCTCCTCCTCCTGC…	861	MAPAVQQQQSGGGGGSTGAAAVGSTTRWCPTPEQLMMLEEMYRGGLRTPNAAQIQQITAHLSTYGRIEGKNVFYWFQNHKARDRQKLRRRLCISHHLLSCAHYYHHHLAAAAAVVPPPQLLPPLHPSSSSSSCGGGLIDHANSLLSPTSATTPTSAAAAAAAAAYTTSYYYPFTAAAAPPPPRTSPAASPLFHYNQGGGGVVLPAAEAIGRSSSSSDYSLGKLVDNFGVALEETFPAQPQQPATTMAMTAVVDTTAVAAAAGGFCRPLKTLDLFPGGLKEEQHDVV	286	29893.7 Da	8.2328
		Os04g55590.1	OsWOX4	ATGAGGCTTCACCATCTGCATGTGGCCTACCTGGATCACAAAGCGTCGTCGTCCTCGTCGTCTCCGGCGCCACCATCCATCTCCCCGTCGTCGATCCCCGGATCGGCCGCCTTCCCTGCTTTCTCCTTCAAATGCCTCCGCCCGCTCGCGCCCAAGATCTCGCTGCCGGAGCCGAGGAAGATGATCGCGCCGCCGGACTTCGTCGTCCCTCGCGCCAGAAACGCTTCCAAGCTGCTCAACTACACTGTGCAGGTGCCGGCGGCGGGGACGACGAGGTGGAACCCGTCGGCGGAGCAGATAAAGGTGCTGGAGATGCTGTACCGCGGCGGGATGCGGACGCCGAACTCCGTCCAGATCGAGCGGATCACGGAGGAGCTCGGCAAGTACGGCCGGATCGAG…	711	MRLHHLHVAYLDHKASSSSSSPAPPSISPSSIPGSAAFPAFSFKCLRPLAPKISLPEPRKMIAPPDFVVPRARNASKLLNYTVQVPAAGTTRWNPSAEQIKVLEMLYRGGMRTPNSVQIERITEELGKYGRIEGKNVFYWFQNHKARERQKQKRAALLTLSTLDPSLLPATANETKEAPEKKEKDVEDGLASCKRRCKAWGDGAGDGDAVVATEAAGGCTDEVTLELFPLHPQGKA	236	25783.5 Da	9.7874
		Os01g63510.1	OsWOX5	ATGGAGGCTCTTAGCGGGCGAGTGGGGGTGAAGTGTGGGCGGTGGAACCCGACGGCGGAGCAGGTGAAGGTCCTGACGGAGCTGTTCCGAGCGGGGTTGCGGACGCCGAGCACGGAGCAGATCCAGCGCATCTCCACTCACCTCAGCGCATTCGGCAAGGTGGAGAGCAAGAACGTCTTCTACTGGTTCCAGAACCACAAGGCCCGCGAGCGCCACCACCACAAGAAGCGCCGCCGCGGCGCCTCCTCCCCCGACAGCGGCAGCAACGATGACGATGGCCGCGCCGCAGCCCACGAGGGCGACGCCGACCTCGTCCTGCAGCCTCCTGAGAGCAAGCGGGAGGCCAGAAGCTACGGCCATCATCACCGGCTCATGACATGCTACGTGAGGGATGTGGTG…	603	MEALSGRVGVKCGRWNPTAEQVKVLTELFRAGLRTPSTEQIQRISTHLSAFGKVESKNVFYWFQNHKARERHHHKKRRRGASSPDSGSNDDDGRAAAHEGDADLVLQPPESKREARSYGHHHRLMTCYVRDVVETEAMWERPTREVETLELFPLKSYDLEVDKVRYVRGGGGEQCREISFFDVAAGRDPPLELRLCSFGL	200	22820.6 Da	8.3453
		Os01g47710.1	OsWOX8	ATGGCGTCGTCGAACAGGCACTGGCCGAGCATGTTCAGGTCGAAGCACGCCACGCAGCCGTGGCAGACGCAGCCTGACATGGCCGGGTCGCCGCCCTCCCTCCTCTCCGGCTCCTCCGCCGGCAGCGCCGGCGGCGGCGGCTACTCCCTCAAGTCGTCGCCCTTCTCGTCAGTGGGCGAGGAGAGGGTTCCGGACCCGAAGCCGCGGTGGAACCCGCGGCCGGAGCAGATCCGGATCCTGGAGGCGATCTTCAACTCCGGCATGGTCAACCCGCCGCGCGACGAGATCCCGCGCATCCGCATGCAGCTGCAGGAGTACGGCCAGGTCGGCGACGCCAACGTCTTCTACTGGTTCCAGAACCGCAAGTCCCGCTCCAAGAACAAGCTGCGCTCCGGCGGG…	1602	MASSNRHWPSMFRSKHATQPWQTQPDMAGSPPSLLSGSSAGSAGGGGYSLKSSPFSSVGEERVPDPKPRWNPRPEQIRILEAIFNSGMVNPPRDEIPRIRMQLQEYGQVGDANVFYWFQNRKSRSKNKLRSGGTGRAGLGLGGNRASAPAAAHREAVAPSFTPPPPILPAPQPVQPQQQLVSPVAAPTSSSSSSSDRSSGSSKPARATSTQAMSVTTAMDLLSPLAAACHQQMLYQGQPLESPPAPAPKVHGIVPHDEPVFLQWPQSPCLSAVDLGAAILGGQYMHLPVPAPQPPSSPGAAGMFWGLCNDVQAPNNTGHKSCAWSAGLGQHWCGSADQLGLGKSSAASIATVSRPEEAHDVDATKHGLLQYGFGITTPQVHVDVTSSAAGVLPPVPSSP…	533	54799.5 Da	7.3957
		Os07g34880.1	OsWOX8-like	ATGATGGCCTTAGGCGTGCCACCGCCTCCCTCGCGCGCCTACGTGTCCGGCCCGCTACGCGACGATGACACTTTTGGCGGTGATCGTGTTCGGCGGCGGCGGCGGTGGCTCAAGGAGCAGTGCCCTGCCATCATTGTCCACGGGGGTGGCAGGCGTGGAGGGGTCGGCCACAGGGCCCTGGCTGCCGGAGTCTCTAAAATGCGTCTCCCAGCCCTAAACGCCGCCACCCACCGGATCCCCTCCACCTCGCCCTTAAGTATCCCTCAGACCCTCACCATCACCCGCGATCCTCCCTACCCAATGCTGCCTCGAAGTCACGGCCACCGGACCGGCGGCGGCGGCTTCTCCCTCAAGTCCTCGCCCTTCTCGTCAGTGGGCGAGGAGAGGGTTCCGGACCCG…	921	MMALGVPPPPSRAYVSGPLRDDDTFGGDRVRRRRRWLKEQCPAIIVHGGGRRGGVGHRALAAGVSKMRLPALNAATHRIPSTSPLSIPQTLTITRDPPYPMLPRSHGHRTGGGGFSLKSSPFSSVGEERVPDPKPRRNPRPEQIRILEAIFNSGMVNPPRDEIPRIRMQLQEYGQVGDANVFYWFQNRKSRSKNKLRSGGTGRAGLGLGGNRASEPPAAATAHREAVAPSFTPPPILPPQPVQPQQQLVSPVAAPTSLSSSSSDRSSGSSKPARATLTQAMSVTAAMDLLSPLRRSARPRQEQRHV	306	33095.7 Da	12.1475
		Os05g48990.1	OsWOX9	ATGGCCTCACCGAACAGGCACTGGCCGAGCATGTTCAGGTCCAATCTTGCCTGCAACATCCAGCAGCAGCAGCAGCCTGACATGAACGGCAACGGCAGCTCGTCCTCTTCCTTCCTCCTCTCGCCACCTACTGCTGCGACCACCGGCAACGGCAAGCCCTCCTTGCTCTCCTCAGGGTGTGAGGAGGGGACGAGGAATCCGGAGCCGAAGCCGCGGTGGAACCCGAGGCCGGAGCAGATAAGGATACTGGAGGGGATCTTCAACTCCGGGATGGTGAACCCGCCGCGCGACGAGATCCGCCGCATCCGCCTGCAGCTGCAGGAGTACGGCCAGGTCGGCGACGCCAACGTCTTCTACTGGTTCCAGAACCGCAAGTCCCGCACCAAGAACAAGCTGCGC…	1548	MASPNRHWPSMFRSNLACNIQQQQQPDMNGNGSSSSSFLLSPPTAATTGNGKPSLLSSGCEEGTRNPEPKPRWNPRPEQIRILEGIFNSGMVNPPRDEIRRIRLQLQEYGQVGDANVFYWFQNRKSRTKNKLRAAGHHHHHGRAAALPRASAPPSTNIVLPSAAAAAPLTPPRRHLLAATSSSSSSSDRSSGSSKSVKPAAAALLTSAAIDLFSPAPAPTTQLPACQLYYHSHPTPLARDDQLITSPESSSLLLQWPASQYMPATELGGVLGSSSHTQTPAAITTHPSTISPSVLLGLCNEALGQHQQETMDDMMITCSNPSKVFDHHSMDDMSCTDAVSAVNRDDEKARLGLLHYGIGVTAAANPAPHHHHHHHHLASPVHDAVSAADASTAAMILPF…	515	54610.1 Da	6.9203
		Os04g56780.1	OsWUS	ATGGATCACATGCAGCAGCAGCAGCGGCAGCAGGTGGGTGGAGGGGGAGGAGAGGAGGTGGCGGGGAGGGGTGGTGTGCCGGTGTGCCGGCCGAGCGGGACGAGGTGGACGCCGACGACGGAGCAGATCAAGATCCTGCGGGAGCTGTACTACAGCTGCGGCATCAGGTCGCCCAACTCGGAGCAGATCCAGCGGATCGCCGCCATGCTGCGCCAGTACGGCCGCATCGAGGGCAAGAACGTCTTCTACTGGTTCCAGAACCACAAGGCCCGCGAGCGCCAGAAGAAGCGCCTCACCACGCTCGACGTCACCACCACCACCGCCGCCGCCGCCGACGCCGACGCCAGCCACCTCGCCGTCCTCTCCCTCTCGCCTACAGCAGCTGGCGCGACGGCTCCC…	870	MDHMQQQQRQQVGGGGGEEVAGRGGVPVCRPSGTRWTPTTEQIKILRELYYSCGIRSPNSEQIQRIAAMLRQYGRIEGKNVFYWFQNHKARERQKKRLTTLDVTTTTAAAADADASHLAVLSLSPTAAGATAPSFPGFYVGNGGAVQTDQANVVNWDCTAMAAEKTFLQDYMGVSGVGCAAGAAPTPWAMTTTTREPETLPLFPVVFVGGDGAHRHAVHGGFPSNFQRWGSAAATSNTITVQQHLQQHNFYSSSSSQLHSQDGPAAGTSLELTLSSYYCSCSPYPAGSM	289	30954.5 Da	7.8725
Phyllostachys edulis	Genome V2	PH02Gene09575.t2	PH02Gene09575.t2	ATGCAGGCCGCCGCGGCCGCAGCGGCGGCGGGTGCCTCCTCCTCTGCCGCCAATAGTTCTCCAGCTGCTAGCGCCACCGTGGGCCTTCCGTCCATCGCGGTCCATCCCATGGCCATGGGTGGGAGCGCGTGCCAGTACGAGCAGCAGTCGAGCTCATCGTCATCATCGGGAAGCACAGGAGGGTCGTCGCTGGGGCTGTTCGCGCACGGCGCGGGGGTGTCAGGCGCCGTCGACGGTGGGTACTTGCAGGCATCATGTGGCGCGTCGTCGGTGCTGGCGTCGAGGCTGATGGGGGACGTGGACAGTGGCGGCAGCGATGATCTCTTGGCCATCTCGCGGCAGATGGGGTTTGTGGAAAATCCCCGCGGCTCGTCCTCCGCGGCGCCGAGCATCGCCGCG…	807	MQAAAAAAAAGASSSAANSSPAASATVGLPSIAVHPMAMGGSACQYEQQSSSSSSSGSTGGSSLGLFAHGAGVSGAVDGGYLQASCGASSVLASRLMGDVDSGGSDDLLAISRQMGFVENPRGSSSAAPSIAAQRQYYSGQLPAVLFVCIEVMQNSRRPSLGLLERRGGGGGGGWGAGEPVRSRWTPKQEQVLILESIFNSGMVNPPKEVTVRIHKLLKRFGTVGDANVFYWRGGLAARSQRRRGKRRIMRKTNSQSHLCLTSQPRKR	268	27673.19 Da	10.55
		PH02Gene15929.t1	PheWOX11like2	ATGGTCAACCCGCCCAAGGAGGAGACTGTCCGCATCCGCAAGCTGCTCGAGCGCTTCGGCGCCGTCGGCGACGCCAACGTCTTCTACTGGTTCCAGAACCGCCGCTCCCGCTCGCGCCGCCGCCAGCGTCAGATGCAGGCCGCCGCGGCCGCAGCGGTGGCGGGCGCTTCCTCCTCTGCCGCCAATAGTTCTCCAGCTGCTAGCGCCACCGTGGGCCTTCCGTCCGTCGCGGTCCATCCCATGGCCATGGGTCGGAGCGCGTGCCAGTACGAGCAGCAGGCGAGCTCGTCGTCGTCATCGGGAAGCACGGGAGGGTCGTCGCTGGGGCTGTTCGCGCACGGCGCGGGGGTGTCGGGCGCCGTCGACGGTGGGTACTTGCAGGCGTCGTGTGGCGCGTCG…	759	MVNPPKEETVRIRKLLERFGAVGDANVFYWFQNRRSRSRRRQRQMQAAAAAAVAGASSSAANSSPAASATVGLPSVAVHPMAMGRSACQYEQQASSSSSSGSTGGSSLGLFAHGAGVSGAVDGGYLQASCGASSALASGLMGDVDSGGSDDLFAISRQMGFVENPRGSSSSAPSIAAQRQYYSGQLPAATITVFINGVPMEVPRGQIDLRAMFGQDVMLVHSTGALLPVNGYGILMQSLQMGESYFLVTRTT	252	26100.31 Da	9.34
		PH02Gene44184.t1	PheWOX11	ATGGACGGCGGCCACAGCCCGGACAGGCACTCGGCGGTGGTGGCGGGGGAGCCGGTGCGGTCGCGGTGGACGCCCAAGCCGGAGCAGATACTCATCCTCGAGTCCATCTTCAACAGCGGCATGGTCAACCCGCCCAAGGACGAGACCGTCCGCATCCGCAAGCTCCTCGAGCGCTTCGGCGCCGTCGGCGATGCCAACGTCTTCTACTGGTTCCAGAACCGACGCTCCCGCTCGCGTCGGCGCCAGCGGCAGCTGCAGGCACAGGCGGCCGCCGCCGCCGCCTCGTCCGGCTCGCCCCCCGCGAGCGGTGCCGGCCACGCGCCTGGCCAAGCCGGCTCGGCCTCGTCTCTGGGGCTGTTCGCGCACGGCCCGGCGTACAGCTCGTCCGTGTCCTCGTCG…	768	MDGGHSPDRHSAVVAGEPVRSRWTPKPEQILILESIFNSGMVNPPKDETVRIRKLLERFGAVGDANVFYWFQNRRSRSRRRQRQLQAQAAAAAASSGSPPASGAGHAPGQAGSASSLGLFAHGPAYSSSVSSSWTSSPSSAGLMGDVDCGGGDDLFAISRQMGYMDGGGSGSSSSAAAAQQQQQLYYSCQPATITVFINGVATEVPRGPIDLRSMFGQDVMLVHSTGGLLPVNEYGILMQSLQMGESYFLVTRST	255	26907.03 Da	7.84
		PH02Gene18003.t1	PheWOX11like1	ATGTCCATCGGCACGGTCAACCCGCCCAAGGACGAGACCGTCCGCATCCGCAAGCTCCTCGAGCGCTTCGGCGCCGTCGGCGACGCCAACGTCTTCTACTGGTTCCAGAACCGACGCTCCCGCTCGCGCCGGCGCCAGCGGCAGCTGCAGGCCCAGGCCCAGGCCGCCGCCGCCGCCGCGCCCGGCTCGCCCCCCGCGAGCGGTGCCGGCCACGCGTCTGGCCATGTCAGCTCGGCCTCGTCGCTGGAGCTGTTCGCGCACGGCGCGGCGTACAGCTCGTCCGCGTCCTCGTCGTGGCCGTCCTCGCCGCCGTCCGCGGGGCTGATGGGGGACGTGGACTGCGGGGGCGGCGACGACCTGTTCGCCATCTCGCGGCAGATGGGGTACGTGGACGGTGGG…	657	MSIGTVNPPKDETVRIRKLLERFGAVGDANVFYWFQNRRSRSRRRQRQLQAQAQAAAAAAPGSPPASGAGHASGHVSSASSLELFAHGAAYSSSASSSWPSSPPSAGLMGDVDCGGGDDLFAISRQMGYVDGGGSGSSSSAAAAQQQSYYSCQPATITVFINGVATEVPRGPIDLRSMFGQDVMLVHSTGGLLPVNENGILMQSLQMGESYFLVTRPA	218	22731.32 Da	7.84
		PH02Gene42726.t1	PheWOX12a	ATGGACCACCAGCACGACCAAGCTCCCACCCACCGCGGCGGCGGCGGCGAGGGAGAGCCGACGAGGTCGCGGTGGGCGCCGAAGCCGGAGCAGATCCTGATCCTGGAGTCCATCTTCAACAGCGGCATGGTGAACCCGGCCAAGGACGAGACGACGCGCATCCGCCGCCTCCTCGAGGGCTTCGGCGCCGTCCGCGACGCCAACGTATTCTACTGGTTCCAGAACCGCCGCTCTCGCGCCCGCCGCCGCGCACGCCAGCTCCAGCAGGCCTACGGCGGCGCCCAGCTCCCCGCCACTGCAGCCGGCCACCACGACATCAACACTTCCCCGTTCATCATGCACGGCCAGCTGTGCAGCGGCGTGCCCACCGCGGCGCCTGTGCCATCCGCGGCCGCGGTC…	750	MDHQHDQAPTHRGGGGEGEPTRSRWAPKPEQILILESIFNSGMVNPAKDETTRIRRLLEGFGAVRDANVFYWFQNRRSRARRRARQLQQAYGGAQLPATAAGHHDINTSPFIMHGQLCSGVPTAAPVPSAAAVTAASHFWTDDDIDGGDDLFAISRQMGLMARGGDHHYSYTATDSSQLTYQPTGTIQVFINGTAYEVPSAGALDLAGTFGRDAMLVHSSGEVLPVNEHGVLMKSLQMGECYYLVARSI	249	27068.23 Da	6.24
		PH02Gene37410.t1	PheWOX12b	ATGGACCATCACGACAGCCAAGCTCCCACCCACCGCGGCGAGGGCGAGCCGGCGAGGTCGCGGTGGGCGCCGAAGCCGGAGCAGATCCTGATCCTGGAGTCCATCTTCAACAGCGGCAAGGTGAACCCGGCCAAGGACGATACGGCACGCATCCGCCGCCTTCTCGAGCGCTTCGGCGCCGTCCGCGACGCCAACGCCTGCGGCGGCGCCCAGCTCCCCGCCACCGCCGGCGGCCACGATGTCAGCACTTCTGCCTTCATCATGCACGGCCAGCTGTGCGCCGGCATGTCCACGGCGGCGGCGCCCGTCGTACCATCCGCGGCCGCGTCCTCCCACTTCTGGGCGGGCGACGTCGTCGACGGCGGAGACGACCTCTTCGCCATCTCCCGGCAAATGGGC…	672	MDHHDSQAPTHRGEGEPARSRWAPKPEQILILESIFNSGKVNPAKDDTARIRRLLERFGAVRDANACGGAQLPATAGGHDVSTSAFIMHGQLCAGMSTAAAPVVPSAAASSHFWAGDVVDGGDDLFAISRQMGLMARGGDHHYSCMATDASQLSYQPTGTIQVFINGAAYEVPSAGALDLAGTFGRDAMLVHSSGEILPVNEHGVLVKSLQMGECYYLVSRSI	223	23505.39 Da	5.74
		PH02Gene48393.t1	PheWOX12c	ATGGATCATCACCACAACCAAGCTCCCACCCACCGCGGCGAGGGCGAGCCGGCGAGGTCGCGGTGGGCGCCGAAGCCTGAGCAGATCCTGATCCTGGAGTCCATCTTCAACAGCGGCATGGTGAACCCGGCCAAGGACGATACGGCACGCATCCGCCGCCTCCTCGAGCGCTTCGGCGCCGTCCGCGACGCCAACGCCTGCGGCGGCGCCCAGCTCCCCGCCACCGCCGGCGGCCACGATGTCAGCACTTCTGCCTTCATCATGCACGGCCAGCTGTGCGCCGGCATGTCCACGGCGGCGGCGCCCGTCGTACCATCCGCGGCCGCGTCCTCCCACTTCTGGGCGGGCGACGTCGTCGACGGCGGAGACGACCTCTTCGCCATCTCCCGGCAAATGGGT…	675	MDHHHNQAPTHRGEGEPARSRWAPKPEQILILESIFNSGMVNPAKDDTARIRRLLERFGAVRDANACGGAQLPATAGGHDVSTSAFIMHGQLCAGMSTAAAPVVPSAAASSHFWAGDVVDGGDDLFAISRQMGLMARGGDHHYSYMATDASHLSCQPTGTTIQVFINGAAYEVPSAGALDLAGTFGRDAMLVHSSGEILPVNEHGVLVKSLQMGDCYYLVSRSI	224	23653.58 Da	5.89
		PH02Gene04456.t1	PheWOX13a	ATGGAGTGGGACAATGCCAAGGCCTCCTCCGCCGCGACTGGCGAGTCGGCGGACGAGAGGGGCGGAGGGGAAGGGCTGGGGTACGTCAAGGTGATGACGGACGAGCAGATGGAGGTGCTCCGCAAGCAGATCTCCATTTACGCCACCATCTGCGAGCAGCTCGTCGAGATGCACCGCGCCCTCACCGCGCACCAGGACTCCATTGCAGGAATGAGGCTTGGCAATCTGTACTGTGATCCGCTAATGGTCGCTGGAGGTCACAAGATCACAACAGCAAGGCAGCGATGGACACCAACCCAGATGCAGCTGCAGATCCTTGAGAACATCTTTGACCAAGGCAATGGAACACCAAGCAAGCAAAAGATAAAAGAGATAACAGTGGAGCTCTCACAGCATGGC…	816	MEWDNAKASSAATGESADERGGGEGLGYVKVMTDEQMEVLRKQISIYATICEQLVEMHRALTAHQDSIAGMRLGNLYCDPLMVAGGHKITTARQRWTPTQMQLQILENIFDQGNGTPSKQKIKEITVELSQHGQISETNVYNWFQNRRARSKRKQAASLPNNAESEAEADEESPTDKKPKSDRPLHQNMAVRDHNSERISEMHHFDTEHEQIRGMMYGSNENSSRSSGSLGQMSFYENIMSNPRLDQFLGKVESPGSFSHLRPGESFDMFG	271	30498.88 Da	5.71
		PH02Gene03707.t1	PheWOX13b	ATGGAGTGGGACAAGGCCAAGGCCTCCTCCGCCGCGGCCGGCGAGTCGGCGGACGAGAGGGGCGGAGGGGAAGGGCTGGGGTACGTCAAGGTGATGACGGACGAGCAGATGGAGGTGCTCCGGAAGCAGATCTCCATCTACGCCACCATCTGCGAGCAGCTCGTCGAGATGCACCGCGCCCTCGCCGCGCACCAGGACTCCATTGCAGGAATGAGGCTTGGTAATCTGTACTGTGATCCGCTAATGGTAGCTGGAGGTCACAATATCACAACAGCAAGGCAGCGATGGACACCAACTGCGATGCAGCTGCAGATCCTTGAGAACATCTTTGACCAAGGCAATGGAACACCAAGCAAGCAAAAGATAAAAGAGATAACAGCGGAGCTCTCACAGCATGGC…	816	MEWDKAKASSAAAGESADERGGGEGLGYVKVMTDEQMEVLRKQISIYATICEQLVEMHRALAAHQDSIAGMRLGNLYCDPLMVAGGHNITTARQRWTPTAMQLQILENIFDQGNGTPSKQKIKEITAELSQHGQISETNVYNWFQNRRARSKRKQAASLPNNAESEAEADEESPTDKKLKSDRPPHQNMAVRDHNSERISEMHRFDTDHEQIRGMVYGSNDNSSRSSGSLGQMSFYENIMSNPRLDQFLGKVESPQSFSHLRPGESFDMFG	271	30383.73 Da	5.75
		PH02Gene32607.t1	PheWOX2	ATGCATTCGAATGGATCCACGTGGACGCCGACCAAGGAGCAGATCGCCGTGCTGGAGGGGCTGTACGGCCAGGGGCTGCGCACGCCCACCGCGGAGCAGATACAGCAGATCACGGCCAGGCTGCGGGAGCACGGCCACATCGAGGGCAAGAACGTCTTCTACTGGTTCCAGAACCACAAGGCCCGCCAGCGCCAGAAGCAGAAGCAGCAGAGCTTCGACTATTTCAGCAAGCTACTCCGCCGGCCACCGCCGCTGCCCGTGCTCCACAGGGCCCCCGAACCGCCCTTCCCCGTCCCGCTGCCGGCGCCGCAGATCACGATGCCCCCGCCGGTGTCGGCGCATCCTGCATGCAACAATGGTGTGATGTACAGTCCACCATGCTACATGCCAGCTCCACAG…	699	MHSNGSTWTPTKEQIAVLEGLYGQGLRTPTAEQIQQITARLREHGHIEGKNVFYWFQNHKARQRQKQKQQSFDYFSKLLRRPPPLPVLHRAPEPPFPVPLPAPQITMPPPVSAHPACNNGVMYSPPCYMPAPQAAANAAYYPHPQMPGLYRVQAPTTMYLQPAPNNAGTPLHLFPLQPTFLLSDKARRTGSASLTPTPSASASFSGESESSERPNGEALPFYNFFGVHSGGC	232	25597.05 Da	9.45
		PH02Gene13649.t1	PheWOX3a	ATGCCGCAGACCCCGTCGACGCGGTGGTGCCCGACGCCGGAGCAGCTGATGATCCTGGAGGAGATGTACCGGAGCGGCGTGCGGACGCCCAACGCGGCGGAGATCCAGCAGATCACGGCGCACCTCGCCTACTACGGCCGCATCGAGGGCAAGAACGTCTTCTACTGTGGTGGGAGCGGCGGCGCTGCTGAAGGCAGTGTGCATCCCGCTGTGATGCAGCTGCACCATCACCACCCATACGCTACCACCTTCATGCCGCAGGGGGGCTACTTCCAGCAGGATGCAGCAGCAGTTTCAGGTGGTACGGAGTTTGCAGGTTGCAAGACCGGTGGTGATCCCATAGGAGGAGGAGGAGGCGGATACAGCAACAATAATCAGCAGCAGCAGGATTGGGCGGCG…	558	MPQTPSTRWCPTPEQLMILEEMYRSGVRTPNAAEIQQITAHLAYYGRIEGKNVFYCGGSGGAAEGSVHPAVMQLHHHHPYATTFMPQGGYFQQDAAAVSGGTEFAGCKTGGDPIGGGGGGYSNNNQQQQDWAAQMMMDCGAGGSSDTIPPCCRPLKTLELFPTESTGLKDECSSSKSSSCSTSTN	185	19551.67 Da	5.4
		PH02Gene18943.t1	PheWOX3a_like1	ATGCCGCAGACCCCGTCGACGCGGTGGTGCCCGACGCCGGAGCAGCTGATGATCCTGGAGGAGATGTACCGGAGCGGCGTGCGGACGCCCAACGCGGCGGAGATCCAGCAGATCACGGCGCACCTCGCCTACTACGGCCGCATCGAGGGCAAGAACCTGCTCCTCCTCCTAACGCTGCCAATAATGTTGCTGCCGGCGCCGGTGGCAGTGGTGGGAACGGCGGCGCTGCTGCAGGCGGTGTGCATCCCGCTGTGA	255	MPQTPSTRWCPTPEQLMILEEMYRSGVRTPNAAEIQQITAHLAYYGRIEGKNLLLLLTLPIMLLPAPVAVVGTAALLQAVCIPL	84	9212.02 Da	6.53
		PH02Gene34370.t1	PheWOX3a_like2	ATGCCGCAGACCCCGTCGACCCGGTGGTGCCCGACGCCGGAGCAGCTGATGATCCTGGAGGAGATGTACCGGAGCGGCGTGCGGACTCCAAACGCGGCGGAGATCCAGCAGATCACGGCGCACCTCGCCTACTACGGCCGCATCGAGGGCAAGAACGTCTTCTACTGGTTCCAGAACCACAAGGCCCGCGAGCGCCAGCGCCTCCGCCGCCGCCTCTGCGCTCGCCACCAGCAGCAGTACGCGCAGCAGCAAGCCCCCTCGCCGGCCTCCGCCCTTGCAGCTGCTCCTCCTCCTAACGCTGCCAATAATTCTGCTGCCGCCGGTGGCAGTAGTACTGGGAGCGGCGGCGGCGCTGCTGCAGGTGGTATGCATCCCGCTGTGATGCAGCTGCACCATCAC…	600	MPQTPSTRWCPTPEQLMILEEMYRSGVRTPNAAEIQQITAHLAYYGRIEGKNVFYWFQNHKARERQRLRRRLCARHQQQYAQQQAPSPASALAAAPPPNAANNSAAAGGSSTGSGGGAAAGGMHPAVMQLHHHHPYATSFMPQGGYFQQDATAAALPVVSAGMEFAACKAGDPNGGTGGGAYGGGIILNYGQHKIIGYS	199	21120.66 Da	9.4
		PH02Gene27789.t1	PheWOX3b1	ATGCCGTCTCAGGGCGGTTCGACGCGGTGGTGCCCGACGCCGGAGCAGCTGATGATCCTGGAGGACATGTACCGCGGTGGGCTGCGGACGCCGAACTCGTCTCAGATCCAGCAGATCGCGGCGCACCTCGCCTTCTACGGCCGCATCGAGGGCAAGAACGTCTTCTACTGGTTCCAGAACCACAAGGCCAGGGACCGGCAGAAGCTGCGCCGCCGCCTCTGCATGAGCCACCACTTCCTCTCCTGCGCCCACTACTACGCCGCCGCAGCCGCCGCGGGGCAGCAGCAGCAGCAGCTCCTCGGCACCGCCGCCATTGCTGGTGCCCCCCCTCCTCTTTGTACTCCTCCTCCGGCGCCGCACTACTCCTGCCTCGACCAGCAGGCCGCCGCCGCCCACCTC…	789	MPSQGGSTRWCPTPEQLMILEDMYRGGLRTPNSSQIQQIAAHLAFYGRIEGKNVFYWFQNHKARDRQKLRRRLCMSHHFLSCAHYYAAAAAAGQQQQQLLGTAAIAGAPPPLCTPPPAPHYSCLDQQAAAAHLTTAPAAAYTSYYYPFGAAPASRCTAGAGATPSPPNPLLQYQGGGGRGVLPEAIGRPEYSLGKLGNFGVVEDTSGCPASTVVDIPPPSGYEAAMEAAGEAMSAPSTAFCRPLKTLDLFPGGLKEEQRDVV	262	27839.52 Da	8.1
		PH02Gene07503.t1	PheWOX3b2	ATGCCGTCTCAGGGCGGTTCGACGCGGTGGTGTCCGACGCCGGAGCAGCTGATGATCCTGGAGGAGATGTACCGCGGCGGGCTGCGGACGCCAAACGCGTCGCAGATCCAGCAGATCACGGCGCACCTCGCCTTCTACGGCCGCATCGAGGGCAAGAACGTCTTCTACTGGTTCCAGAACCACAAGGCCAGGGACCGGCAGAAGCTGCGCCGCCGCCTCTGCATGAGCCACCACCTCCTCTCCTGCGCCCAGTACTACGCCGCCGCCGCCGCCGGCCACCACCACCACCAGCTCCTCGGCGCCACAGCCATCGCTGGTGCTCCACCTCATCTTACTCCTCCGGCGCCGCACTACTCGTGCCTCGACCAGCAGGCCGCCGCCGGCCACCTCACGACCGCC…	738	MPSQGGSTRWCPTPEQLMILEEMYRGGLRTPNASQIQQITAHLAFYGRIEGKNVFYWFQNHKARDRQKLRRRLCMSHHLLSCAQYYAAAAAGHHHHQLLGATAIAGAPPHLTPPAPHYSCLDQQAAAGHLTTAPAAAYGSYYYPLGAAAAPASRCTGATPSPPNPLFLYQGGGGGVVLPEYSLGKLDTSGCPASTVVDTPPPLGYEAAMEAAGDAMSVPSTAFCRPLKTLDLFPGGLKEEQRDVV	245	26143.7 Da	8.15
		PH02Gene50667.t1	PheWOX4a	ATGACACATATCCGAATTGATGATCTTTCAGGTCATCTTGGCTCACTGCTGATGTGCCCGGCGCTTAATGCCTTCTATGGGGTTTTTGATGGCCATGGGGGTTCAGATGCAATAGCTTACATGAAAATGTATACGATAATGTTGTTCTTTGAGGATTCTGAATTCCCACAAGCATCACAAGAAGTTGAAACATTTCCTGAATCTGTTGAGAATTCAGTCCGCATAGCGTTCTTAAATGCAGACCTTGCTCTTGCCGATGATTTGGCAGTTAGCCAATCTTTGGAGACCACAACTCTTACAAACCAAAATGTCCCTACAACAAAAAGGATTATTGTCCTAAAGGATACTAGGTACAGTTGCTTTTGCTGGCCGTCGACGGGGCCTGTTTTAGCAGGGGTT…	1050	MTHIRIDDLSGHLGSLLMCPALNAFYGVFDGHGGSDAIAYMKMYTIMLFFEDSEFPQASQEVETFPESVENSVRIAFLNADLALADDLAVSQSLETTTLTNQNVPTTKRIIVLKDTRYSCFCWPSTGPVLAGVQESDIHMEYYCYAVRTGKLFSGAVLLLAVMLIMGNGAVEKLEQDTMQRKIVDSQQHHPIFSLLPLQRILSAEAQVPAAATTTRWNPSPEQIKVLEMLYCGGMRTPNALQIERITEELSKYGRIEGKNVFYWFQNHKARERQKQKRAALLTLSTLDSSSLPETKDGEEKKEMCDDMTSCKRPCKTRGDGHGDAATEVADCTDDVTLELFPLHPQGKA	349	38901.38 Da	5.27
		PH02Gene07680.t1	PheWOX4b	ATGGAGTACTACTGCTATGCAGTGAGGACTGGGAAGCTATTCAGTGGAGCTGTGCTACTGCTGGCTGTGATGCTGATCATGGGCAGCCAGCAACACCATTCTATCTTCAGTCTTCTTCCTCTTCAGCGCATCCTATCTGCGGAGATCTCATTCCCGGAGCCAAAGAAGATAATCGCGCCGCCTGACTTTGCTCGCGTCAGAAATGCTTCCAAGCTGCTTAACTGCACTGCGCAAGTGCCGGCGGCGGCGACGACGACGCGGTGGAACCCGTCGCCGGAGCAGATAAAGGTGCTGGAGATGCTGTACTGCGGCGGGATGCGCACGCCGAACGCGCTCCAGATCGAGCGCATCACGGAGGAGCTCAGCAAGTACGGCCGGATCGAGGGCAAGAACGTCTTC…	663	MEYYCYAVRTGKLFSGAVLLLAVMLIMGSQQHHSIFSLLPLQRILSAEISFPEPKKIIAPPDFARVRNASKLLNCTAQVPAAATTTRWNPSPEQIKVLEMLYCGGMRTPNALQIERITEELSKYGRIEGKNVFYWFQNHKARERQKQKRAALLTLSTLDSSSLPETKDGEEKKEMCDDMTSCKRPCKTRGDGHGDAATEVADCTDDVTLELFPLHPQGKA	220	24649.41 Da	8.43
		PH02Gene00476.t1	PheWOX4c	ATGAGGTTTCAACATTTGCATGTGGCCTACCTGGAGAAAGCGGCCTCCTCTTCATCTCCACCATCCATCTCCCCGTCCTTCCCCTCCTCCACCTTCCCTTTTGCCTTCCAATGCCTCCTCCCGCTCGCGCCGAAGATCTCATTCCCGGAGCCAAAGAAGATGATCGCTCCGCCTGACTTTGGCCGCGTCAGAAATGCTTCGAAGCTGCTAAACTGCACTGTGCAAGTGCCGACGGCGGGAACGACGCGGTGGAACCCGTCGCCGGAGCAGATAAAGGTGCTGGAGATGCTGTACCGCGGCGGGATGCGCACGCCGAACGCGCTCCAGATCGAGCGCATCACGGAGGAGCTCGGCAAGTACGGCCGAATCGAGGGCAAGAACGTCTTCTACTGGTTCCAG…	654	MRFQHLHVAYLEKAASSSSPPSISPSFPSSTFPFAFQCLLPLAPKISFPEPKKMIAPPDFGRVRNASKLLNCTVQVPTAGTTRWNPSPEQIKVLEMLYRGGMRTPNALQIERITEELGKYGRIEGKNVFYWFQNHKARERQKQKRAALLTLSTLDSSALPQTKDGAEKMEVYCDDVASCKRRCKTWGDGHGDAATEVADCTDDVTLELFPLRPRGKA	217	24273.86 Da	9.25
		PH02Gene38765.t1	PheWOX5a	ATGAAGTGCAGGCGGTGGAGCCCGACGGCGGAGCAGGTGAAAGTGCTGACGGCGCTGTTCCGGTCAGGTCTGCGGACGCCGAGCACGGAGCAGATACGCCGGATCTCCGACCACCTCGGCGCGTTCGGCAAGGTGGAGAGCAAGAACGTCTTCTACTGGTTCCAGAACCACAAGGCCCGCGAGCGCCACCACCACCACCATAGGAAGCGCGGCCGGCGCGGCCGCGGCGCCTGCTGGACCGTACAAAACTCTGGCCACGAAGGAGTCGGAGGGGAGGCCAGAACCTACAGCCACCGACTCATGACATGCGACCTGAGGGGAGCAGTACTGGAGCAGGAACCGGACATGTGGGAGAGGCCAATGAGGGAGCTGGAGACGCTGGAGCTGTTCCCGCTCAAT…	537	MKCRRWSPTAEQVKVLTALFRSGLRTPSTEQIRRISDHLGAFGKVESKNVFYWFQNHKARERHHHHHRKRGRRGRGACWTVQNSGHEGVGGEARTYSHRLMTCDLRGAVLEQEPDMWERPMRELETLELFPLNSYTVDVEEAPYTTNGSGVQCRDALLLGAPGRDDPPLALRLSCGGL	178	20290.96 Da	9.3
		PH02Gene11383.t1	PheWOX5b	ATGGAGGCACTGAGCGGCCGGGTCGGGGTGAAGTGCGGGCGGTGGAACCCTACGGCGGAGCAAGTGAAGGTGCTGACGGAGCTGTTCCGCGCGGGGCTGCGGACGCCGAGCACGGAGCAGATCCAGCGGATCTCCACCCACCTCAGCGCGTTCGGCAAGGTGGAGAGCAAGAACGTCTTCTACTGGTTCCAGAACCACAAGGCCCGAGAGCGCCACCACCACAAGAAGCGCCGCCGCGGCGCATCCTCCCCTGACAGCGGCAGCAACGAGGAAGACGGCCGTCCCGCCGCCCGCGAGGCCGAGGCAGACCTCGTGCTGCAGCCTCCCGAGAGCAAGCGCGAGGCCAGAAGCTACAACCACCACCGGCTAATGACATGCTACGTGAGGGACGTGGTGGAG…	603	MEALSGRVGVKCGRWNPTAEQVKVLTELFRAGLRTPSTEQIQRISTHLSAFGKVESKNVFYWFQNHKARERHHHKKRRRGASSPDSGSNEEDGRPAAREAEADLVLQPPESKREARSYNHHRLMTCYVRDVVEQEAMLERPTREVETLELFPLKAYDLEADKVLYVRGGGGGEQCRESSFFDVVAGRDPPLELRLCSFGL	200	22767.64 Da	8.35
		PH02Gene07709.t1	PheWOX5c	ATGGAGGCGCTGAGCAGCCGGGTCGGGGTGAAGTGCGGGCGGTGGAACCCGACGGTGGAGCAAGTGAAGGTGCTGACGGAGCTGTTCCGCGCGGGGCTGCGGACGCCGAGCACGGAGCAGATCCAGCGGATCTCCACCCACCTCGGCGCGTTCGGCAAGGTGGAGAGCAAGAATGTCTTCTACTGGTTCCAGAACCACAAGGCCCGCGAGCGCCACCACCACAAGAAGCGCCGCCGCGGCGCGTCCTCCCCTGACAGCGGCAGCAACGAGGAGGACGGCCGTGCCGCCGCCAGCGAGGCAGAGGCAGACCTCGTGCTGCAGCCTCCCGAGAGCAAGCGGGAGGTCAGAAGCTACAGCCACCACCGGCTTATGACATGCTACGTGAGGGACGTGGTGGAG…	606	MEALSSRVGVKCGRWNPTVEQVKVLTELFRAGLRTPSTEQIQRISTHLGAFGKVESKNVFYWFQNHKARERHHHKKRRRGASSPDSGSNEEDGRAAASEAEADLVLQPPESKREVRSYSHHRLMTCYVRDVVEQEAMSERPTREVETLELFPLKAYDLEADKVRYVRGGGGGGEQCREISFFDVAAVRDPPLELRLCSFGL	201	22815.69 Da	8.35
		PH02Gene47852.t1	PheWOX8	ATGGCCTCCTCCTCATCAAACAGGCACTGGCCGAGCATGTTCAGGTCCAAGCATGCCGCCAGCCGGCCATGGCAACCGCAGCCTGACATGAGCAACTCGCCGCCCTCCCTCGTCTCCGGCTCCGCCACCACCGGCTGCTCCCTCAACCCGTCCCCCTTCTCAGCGGGGTCAGAGGAGAGGAGCTCGGATCCGAAGCCGCGGTGGAACCCGCGGCCGGAACAGATCCGGATCCTGGAGGCCATCTTCAACTCCGGCATGGTCAACCCGCCGCGCGACGAGATCCCCCGCATCCGCATGCAGCTGCAGGAGTACGGCCAGGTCGGCGACGCCAACGTCTTCTACTGGTTCCAGAACCGCAAGTCCCGCTCCAAGAACAAGTTGCGCGCCGCGGCCGGCCGC…	1476	MASSSSNRHWPSMFRSKHAASRPWQPQPDMSNSPPSLVSGSATTGCSLNPSPFSAGSEERSSDPKPRWNPRPEQIRILEAIFNSGMVNPPRDEIPRIRMQLQEYGQVGDANVFYWFQNRKSRSKNKLRAAAGRAAVARACAPAREAAAPFTPPPPSPQQVQPQQLLVSPVAPTSSSSSSDRSSGSSKSVKPAAQAMSVTAAMDLLSPLAAACHQQMHYQGQPVAPAPAPAPNKVQELVATDEAIFLQWPQGSGHCLSAAELAAILGAQYMNVPVQQPPAASPAGMFLGLCNEVAAGSNITGHRNSAGLGQYWTSGADQLVLGKSSAASNTAVAREEAHEDATKLGLLQYGFGVSAPALDAHATSAAAALLPVASAPDAVVTVASLAASTIANGAVANNQ…	491	50647.1 Da	7.65
		PH02Gene47747.t1	PheWOX8like	ATGGTCAACCCGCCGCGTGACGAGATCCCCCGCATCCGCATGCAGCTGCAGGAGTACGGCCAGGTCGGCGATGCCAACGTCTTCTACTGGTTCCAGAACCGTAAGTCCCGCTCCAAGAACAAGCTGCGCGCCGCAGCCGGCCGCGCGCCGCTCACCCGCGCCTGTGCGCCGGCCCGCGAGGCCGCGGCGCCGTTTACGCCGTCCCCACCCCCTCCCAAGCAAGTACAGCCGCAGCAACTGCTCGTCTCGCCAGTGGCGCCCACCTCGTCGTCCTCGTCCTCCTCCGACCGCTCGTCCGGGTCAAGCAAGCCGGTGGAGCCGGCGGCGCAGCCGATGTCCGCGGCGGCGGCCATGGACCAGCTCTCGCCGCTTGCCGCGGCGTGCCACCAGCAGATGCAC…	1200	MVNPPRDEIPRIRMQLQEYGQVGDANVFYWFQNRKSRSKNKLRAAAGRAPLTRACAPAREAAAPFTPSPPPPKQVQPQQLLVSPVAPTSSSSSSSDRSSGSSKPVEPAAQPMSAAAAMDQLSPLAAACHQQMHYHGHPVAPAPVAAPKVQELEATDEPIFLQKPQGHCLSAAELAAILGEQYMHVPVQQPPPASPTGMFLGLYNEVAAGPTTTGHRSCAWDAGLGQYWPSGADQLVLGKSSAASNTAVARQEAHEGATKLGLLQYGFGVSAPTLDATSPAAALLPAASPDDAVTVASLAAGTIANGTGAKNQFQGLADVGYTGAATATTATVAVARGDAVVCIAGTSAFYTVPATHLDVVKMFGEAAVLFRYNGEPVLVDEFGLTVEPLQQGAVYCVLI	399	41312.71 Da	5.98
		PH02Gene04251.t1	PheWOX9like	ATGGTGAACCCGCCGCGCGACGAGATCCGCCGCATCCGCCTGCAGCTGCAGGAGTACGGCCAGGTCGGCGATGCCAACGTATTCTACTGGTTCCAGAACCGAAAATCCCGCAACAAGAACAAGCTGCGCGCGGCAGGGCAGTTGCAGCCGACCGGTCGCGCCGCCCTGGCGCGCGCGTGCGCGCCGCCGTCGACTCCCACGGCGCCTGCTCCCGTGACGCCGCCGCGGCATCTCCTCGCCGCTCCGGTGGCGCCCACCTCCTCGTCCTCCTCCGACCGGTCCTCCGGATCCAGCAAGTCAGTGAAGCTGGCCGCTCTGACGTCTGCTACGGCGGCCGCCCAGGGGATGCTGCCGGCGACTGCCATCGACCTGTTCTCGCCCGCACCGTCGCCGGCGCTG…	1206	MVNPPRDEIRRIRLQLQEYGQVGDANVFYWFQNRKSRNKNKLRAAGQLQPTGRAALARACAPPSTPTAPAPVTPPRHLLAAPVAPTSSSSSDRSSGSSKSVKLAALTSATAAAQGMLPATAIDLFSPAPSPALSACQLYYHSHPMAPTPTAPVRELTYPEPLLLQWPQSQYLPATELGGVLGSHAHTPAMNPAVSPSVLLGLCNEEPGQEIINMTCSSMALGQYRNTTCGTELSNKTDAVATMIREDEKARLGLLQCGFGVTAATSVPLAAPAHAAADDVSTAVLPSAAPSNAVTSAVLTDQLQGLLDVGLIGGTAPPTATVVAFARDAVMCTSTAQYSFPAMMHLDVKLFGEAAVLLRHTGEPVLVDESGVTVEPLQQGAVYYVLVSSLSRNIAVSCG…	401	41799.72 Da	6.45
		PH02Gene01359.t1	PheWOX9	ATGGCCTCTTCAAACAGGCACTGGCCGAGCATGTTCAGGTCCAATCCTGCCTGTGATGTCCAGCAGACGCAGCAGCCTGACATGAACAACAGCAGCTCGTCCCTCTCCCTCTTCTCATCACCTGGCAGCGGCAAACCCTCCTTGATCTCCTCAGGGTGTGAGGAGAGCACAAGGAGCCCGGAGCCGAAGCCGCGGTGGAACCCGCGGCCGGAGCAGATCAAGATCCTGGAGGGGATCTTCAACTCTGGGATGGTGAACCCGCCGCGCGACGAGATCCACCGCATCCGCCTGCAGCTGCAGGAGTACGGCCAGGTCGGCGACGCCAACGTCTTCTACTGGTTCCAGAACCGAAAGTCCCGCACCAAGAACAAGCTGCGCGCGGCTGGGCAGCTGCAGCCG…	1422	MASSNRHWPSMFRSNPACDVQQTQQPDMNNSSSSLSLFSSPGSGKPSLISSGCEESTRSPEPKPRWNPRPEQIKILEGIFNSGMVNPPRDEIHRIRLQLQEYGQVGDANVFYWFQNRKSRTKNKLRAAGQLQPAGRAALARACASPSTPTSPAPVTPPRHLLAAPRSSGSSKSVKLTALTYAPAAAQGMLPATAIDLFSPTPSPALSACQLYYHSHPMPTPMVPVREFTSPEPLLLQWPQSQYLPATELGGVLGSHAHMPAMHPAVSTGVLLGLCNEELGQEAIDMSCSSKAIGQYLNTTCSTEPNIKTDAVSTVIREDEKARLGFLHYGFGVTTAAAAAVATSAPPAAPVHAAVASADDVSTAVLPCAAPSNVATGAVLTDQLQGLLDDGLIGGTAPP…	473	49884.72 Da	6.18
		PH02Gene00399.t1	PheWUS	ATGGATCACACTAACATTCGCATGCAGCAGCAGAGGCAGATCAATGGAGGAGAAGGCGCGGCGGCCAATGTGGGTGGCAGGAGTGGCGGTGGTGGAGGAGGCGACGGAGCAGGTGGTGGCAGTGTGTCGGTGTGCCGGCCGAGCGGGACGCGGTGGACGCCGACGTCGGAGCAGGTCAGGATCCTGCGGGAGCTCTACTACAACTGCGGCATCCGGTCGCCCAACTCGGAGCAGATCCAGCGCATCACCGCCATGCTGCGCCAGTACGGCAGGATCGAGGGCAAGAACGTCTTCTATTGGTTCCAGAACCACAAGGCCCGCGAGCGACAGAAGAAGCGCCTCACCACCCTCGACGTCAACACCTCCTCCGTCGCCGCCGGCGCCGCCGACGTTAACCAC…	624	MDHTNIRMQQQRQINGGEGAAANVGGRSGGGGGGDGAGGGSVSVCRPSGTRWTPTSEQVRILRELYYNCGIRSPNSEQIQRITAMLRQYGRIEGKNVFYWFQNHKARERQKKRLTTLDVNTSSVAAGAADVNHLGVLSLSPSGAAAPSSPGLYSGNGASAVQQLEASTNCWDSSTAMATKRSFLQVISRATSTDTLQYRSCTPIEFP	207	22101.56 Da	9.69
		PH02Gene46245.t1	PheWUS_like	ATGCTGCGCCAGTACGGCAGGATCGAGGGCAAGAACGTCTTCTACTGGTTCCAGAACCACAAGGCCCGCGAGCGACAGAAGAAGCGCCTCACCACCCTCGACGTCAACACCTCCTCCCTCGCCGCCGCCGACGTCAACCACCTCGGCGCCCTCTCGCTGTCGCCTTCAGGTGCGACCGCTCCCTCCTCCCCCGGCTTGTACGCCGGCAATGGAGCCTCAGCTGTGCAGCAGCTGGAGGCAAGTACTAATTGTTGGGACAGCACTGCCATGACCACCGAGAGAAGCTTCCTGCAGCAGGAGTATAATCTCTACCACTGCCAGTTTTTCATTTCAGCCTTTCAGAATGTCATACATTGA	357	MLRQYGRIEGKNVFYWFQNHKARERQKKRLTTLDVNTSSLAAADVNHLGALSLSPSGATAPSSPGLYAGNGASAVQQLEASTNCWDSTAMTTERSFLQQEYNLYHCQFFISAFQNVIH	118	13161.69 Da	8.66
Populus trichocarpa	JGI(v3.0)	Potri.013G066900.1	PotriWOX11a	ATGGAAGATAATCAAGGCCAAGACCCTAATAGTCCAAGCAACCATGCCACCGAAAGAAGCGAACCGGTGAGGTCACGGTGGACTCCAAAGCCAGAGCAAATATTGATACTTGAGTCCATCTTTAACAGTGGAATGGTAAACCCACCAAAGGATGAAACTGTGAGAATAAGGAAACTTCTAGAAAAATTTGGTTCTGTTGGTGATGCAAATGTCTTCTACTGGTTTCAAAACCGACGATCAAGATCTCGCCGCCGGCAACGCCAGATGCAGGCTAGTCTGGTTGCAGGAGAGCAAACAAATAATCAACAGGCACAAGCTAGTGGTGGTGCAATTCAATATAAAGGTTGTAACACTTCTATTGGGTTTGCAAATTCTCCTTCTTTTGTTCAATCCCCGTCT…	768	MEDNQGQDPNSPSNHATERSEPVRSRWTPKPEQILILESIFNSGMVNPPKDETVRIRKLLEKFGSVGDANVFYWFQNRRSRSRRRQRQMQASLVAGEQTNNQQAQASGGAIQYKGCNTSIGFANSPSFVQSPSSYLVGSSSSYGVVDEDHGGESLYSFSNQMAFQEVEQTSGVTSILYPSETSNLHYQTAGFITVFINGIPTEVPRGPLDIKAMFGQDVVLVHSSGVPVPTNEFGFLMQSLHHGESYFLVIISGA	255	28091.2 Da	5.9412
		Potri.019G040800.1	PotriWOX11b	ATGGAAGATAATCAAGGCCAAGACCATAACAGTCAAAGCAACCATGGAACTGAAAGAAGTGAGCCAGTGAGGTCAAGATGGACTCCAAAGCCAGAGCAAATATTGATACTTGAGTCCATCTTTAACAGTGGAATGGTAAATCCACCAAAAAATGAGACTGTGAGAATAAGGAAGCTTCTTGAAAAATTTGGCTCCGTTGGTGATGCAAATGTTTTCTACTGGTTCCAAAACCGACGATCAAGATCTCGCCGCCGGCAACGCCAGATGCAAGCTAGTGGTGGCACTTCTAATGGGTTTGCAAATTCTCCATCTTCTTATCTTGTTGGTGCCTCTTCTTCTTGTGGAGTTGTTGGTGAAGATCATGGTGTAGAGAGCTTGTTTTCTTTCTCTAACCAGATG…	681	MEDNQGQDHNSQSNHGTERSEPVRSRWTPKPEQILILESIFNSGMVNPPKNETVRIRKLLEKFGSVGDANVFYWFQNRRSRSRRRQRQMQASGGTSNGFANSPSSYLVGASSSCGVVGEDHGVESLFSFSNQMGFQEFEQTSGVTSIVCPSETSSLHYQTAGFITIFINGVPTEVPRVPLDVKAMFGQDVMLVHSSGVPVPTNEFGFLVQILHHGESYFLVNISAV	226	25005.9 Da	6.6293
		Potri.005G101800.2	PotriWOX13c	ATGGACTGGGACAACAATCAAGAAAATCACCAGGACAGTCATCAAAATCAAAGAGAGTGTAGAAATGGGATTAACGGGACTAATGTGAATGTGAATGGAGGCAGGCTGGGGAATCTATACTGTGACCCATTGATGGCATCTGGGGGTCACAAAATTACTGCCAGACAGCGGTGGACTCCAACACCTGTGCAGCTTCAAATTCTTGAGCGGATCTTTGATCAAGGAAATGGAACTCCAAGCAAGCAAAAGATTAAGGAGATAACATCTGAACTCAGTCAGCATGGACAAATTTCTGAGACAAACGTCTATAATTGGTTCCAAAATAGGCGTGCTCGATCAAAAAGAAAGCAGTTAGTTGCATCATCCAACAATGCTGAATCAGAAGTGGAGACAGAAGTT…	600	MDWDNNQENHQDSHQNQRECRNGINGTNVNVNGGRLGNLYCDPLMASGGHKITARQRWTPTPVQLQILERIFDQGNGTPSKQKIKEITSELSQHGQISETNVYNWFQNRRARSKRKQLVASSNNAESEVETEVDSLNEKKKPEIFHAQQNPPRAEDLCFQSPEISSELHFLGDDHLTGKMGVPGNYNLYDQAEDYGMAG	199	22552.7 Da	5.8848
		Potri.005G252800.1	PotriWOX13a	ATGGAGGATGGAAAGTTTCAAAATGGAGGTGGGTTAGGTGTTAAAGTGATGACTGATGAGCAAATGGAGATGCTGAGGAAACAAATTTCTGTTTATGCCACTATCTGTGAGCAGCTTGTTGAGATGCACAAGGCTCTCTCTGTCCACCAGGATTTTGCTGGCATGCGACTTGGGAATCCATACTTTTGCGATCCATTACTGTCATCTTCTGTCCACAAGATAGGGTCGAGGCAGCGGTGGACTCCAAAACCAGCGCAACTTGAAATCCTTGAGCAGATTTTCAAACAATGCAATGCGACTCCAGGCAGGCAGAAGATCAAAGATATAACCAAGGAACTTGCACAACATGGCCAGATTTCTGAAACAAATGTCTATAATTGGTTCCAAAATAGGAGAGCT…	651	MEDGKFQNGGGLGVKVMTDEQMEMLRKQISVYATICEQLVEMHKALSVHQDFAGMRLGNPYFCDPLLSSSVHKIGSRQRWTPKPAQLEILEQIFKQCNATPGRQKIKDITKELAQHGQISETNVYNWFQNRRARSKRKQSALLPNSGESEVETEIEPFKEKKTKPEDNQPDEDATPVSDHMYLHSPDIGIDQLVGKMESPGSCIPYWQLEQYDLFG	216	24642.9 Da	5.9628
		Potri.002G008800.1	PotriWOX13b	ATGGAGGAGGGGAGGTTTCAGAATGGTGGAGGGTTAGGTGTGAAAGTGATGACTGATGAGCAAATGGAGATGTTGAGGAAGCAAATCTCTGTCTATGCCACTATTTGTGAGCAGCTTGTTGAGATGCACAAGGCTCTCTCTGCCCAACAGGACTTTGCTGGCATGGGACTTGGGAATCCGTACTGTGATCCATTACTGTCATCTGCTGTCCACAAGATAGGGTCGAGGCAGCGGTGGACACCGAAACCAGCGCAACTTCAAATCCTTGAGCAGATTTTCGAACAATGCAATGCGACTCCAGGCAGGCAGAAGATCAAAGATATAACCAGGGAACTTGCACAACATGGCCAAATTTCTGAAACAAATGTCTATAATTGGTTCCAAAACAGGAGAGCTCGT…	648	MEEGRFQNGGGLGVKVMTDEQMEMLRKQISVYATICEQLVEMHKALSAQQDFAGMGLGNPYCDPLLSSAVHKIGSRQRWTPKPAQLQILEQIFEQCNATPGRQKIKDITRELAQHGQISETNVYNWFQNRRARSKRKQSAVVPNNGESEMETDIESLKEKKTRAEDSQPDENTTPMADHMYFNSPDIGFDQLMGKIESPGSCIPYWQMEQYDLFG	215	24483.6 Da	5.1489
		Potri.012G047700.1	PotriWOX1a	ATGTGGATGATGGGTTACAATGATAGTGGTGACTTCGACATGCCAGATTCTTTCAATGACAGGAAGCTTAAGACTCTAGTTCCGAGGCCACTACCCTCCACAAACAACACTTCAACTGCCTCTGGCCATCCTTGCCCTGGCAGCCGTCTTCATAGTACCGATTTTCTTGCTCTAAATCAGTACCATCTGGGACTGGCAAGTATGGTTGATCAAGGCATAAGAGAGTTCAACACACAGCCAGTTGTAATGAGCTCAAGATGGAATCCAACACCAGAACAGTTAAGGACCCTCGAGGAGTTGTATCGAAGAGGGACTAGAACACCCTCAACTGACCAGATTCAAGACATAACTGCACAGCTTCGTAGATATGGAAGAATTGAAGGAAAGAATGTGTTCTAC…	1164	MWMMGYNDSGDFDMPDSFNDRKLKTLVPRPLPSTNNTSTASGHPCPGSRLHSTDFLALNQYHLGLASMVDQGIREFNTQPVVMSSRWNPTPEQLRTLEELYRRGTRTPSTDQIQDITAQLRRYGRIEGKNVFYWFQNHKARERQKRRRQMESDSLDDHQQNGHGVEMFERKEPGASMTGYEGEQTRNWAPSTNCSTLSEESVSISKATKAAMAEYYRPDGWIEFDEGEIMQHRRNLIERNATWEMMPFSCPSPTHLLNTISSATATTIATTSASTQGAATVRTMDPTKLMNAHDLNIFIAPYIENGYHGARINHFNNSVINEGGEYCRDGNDESQTLQLFPIRSGGNGNNIERINERETEVSVSATETLNANDFSPCQFFEFLPLRI	387	43971.7 Da	5.7976
		Potri.015G039100.1	PotriWOX1b	ATGTGGATGATGGGTTATAATGATGGTGGTGAATTCAACATATCAGATTCTTTCAATGGCAGGAAGCTTAGGCCACTAGTTCCAAGGCCAATACCCTCTACAAACAACACTCCAACTGCCTCTAGTCCTCCTTGCCTTGGCAGTCGCCTTCATAACACCGATTTCTTTGCACTCAATCAGTATCATCTGGCAAGTATGGCTGATCAAAACAAAAGAGAATTCAACACACAGCCAGTTGTAATGAGCTCAAGATGGAATCCAACACCGGAGCAGTTAAGGACCCTTGAAGATTTGTATCGAAGAGGGACTAGAACACCCTCAACTGACCAAATTCAAGACATAACCGCACAGCTTCGTAGATATGGAAGGATTGAAGGAAAGAATGTGTTTTACTGGTTT…	1125	MWMMGYNDGGEFNISDSFNGRKLRPLVPRPIPSTNNTPTASSPPCLGSRLHNTDFFALNQYHLASMADQNKREFNTQPVVMSSRWNPTPEQLRTLEDLYRRGTRTPSTDQIQDITAQLRRYGRIEGKNVFYWFQNHKARERQKRRRQMESDSFDGHLQNGHGIEIFERKESEASRTGYEGEQTKNWAPSTNCSTLSEESVSISRATKGAMAEYCRPDGWMQLDEGELQHRRNFIERNATWEMMQLSCPSPTHQRNTISSTSSTTTMSKQGAAAAKLIKAHDLNVFIAPYRENGHHGALINQFNSSVINDGDESRGGTGESQTLQLFPLRSGGDGNNNIESINERESEVSVSAAEALNANNFAPCQFFEFLPLKH	374	42333.8 Da	7.1031
		Potri.009G029200.1	PotriWOX2a	ATGGATAGTGATGATATGGACGTGGCTGGTTCTGGTGGAGCTCCAGGGAATTCAAGATGGAACCCAACAAAGGAGCAGATTAGCATGCTTGAGAGCTTCTACAGCCAAGGTATACGGACCCCAAGTACTGAAATGATAGAGCAAATAACGAGCAGGCTTAAAGCTTATGGTCACATAGAAGGAAAGAATGTATTTTACTGGTTTCAAAATCACAAGGCAAGACAAAGACAGAAGCAGAAACAAGAGAGCATGGCTTATATCAATAACTATCTTCACAAGGTTCATCAACCTGTGTTTGCACCTCCTTGCGCAAATGTTGTCTGCAGCCCATACTTCCCACAACAGAGCGAAGTAATGGGGTTTTGTCAACAACATCCGAAAATGCTACTCCCTAGTAAT…	741	MDSDDMDVAGSGGAPGNSRWNPTKEQISMLESFYSQGIRTPSTEMIEQITSRLKAYGHIEGKNVFYWFQNHKARQRQKQKQESMAYINNYLHKVHQPVFAPPCANVVCSPYFPQQSEVMGFCQQHPKMLLPSNFKMRPRSEARTYAFNGYEPAAPYGYHNRITMNKGERTLVTINHKSSSDQATLPLFPLHPTGTLEGATSICPVGSTDPAENSTNTPSSSEITTGIEEHSGDCKPFFDFFYGKDS	246	27605.8 Da	7.2634
		Potri.001G237900.1	PotriWOX2b	ATGGACGTGTCTAGTTCTGGTGGAGCTTCAGTGAATTCAAGATGGAGCCCAACAAAGGAGCAGATTAGCATGCTTGAGAGCTTCTACAGCCAAGGTATACGGACCCCGAGCACTGAAATGATAGAACAAATAGCAAGCAGGCTCAAAGCCTATGGTCACATAGAAGGGAAAAATGTATTTTACTGGTTTCAAAATCACAAGGCAAGGCAAAGACAGAAGCAGAAACAAGAGAACATGGCTTATATCAATAAGTATCTTCACAAGGCTCATCAACCTGTGTTTGCACCTCCTTGCAGAAATGTTGTAAACAGCCCATGCTACCTGCCAAAGAGCGATATAATGGGGTTGTGTCAACAACATCAGAACATGCTACTCCCAGGTAATTTCAAGAGGAGGTCG…	738	MDVSSSGGASVNSRWSPTKEQISMLESFYSQGIRTPSTEMIEQIASRLKAYGHIEGKNVFYWFQNHKARQRQKQKQENMAYINKYLHKAHQPVFAPPCRNVVNSPCYLPKSDIMGLCQQHQNMLLPGNFKRRSRSETISYAFKGYDQEAVLREYHNHITKNKFERSPVTIDKSSSDQETLPLFPLHPTGILEGASPIFSHGSTSAENSINTPISSEITHGIGEHSADHKPFFDFFSEKDPFESSH	245	27882.2 Da	8.4647
		Potri.002G124100.1	PotriWOX4-2	ATGGGAAGCATGAAGGTGCATCAGTTGGCACGTGGATTTTGGGAGCACGAACCCTTTCTTACGCTGGGTTTCAAGCGTTTACGCCCTCTCGCTCCCAAGCTGGCCAACACAGATCATAGTGCTGCCTCTTTCGATCTCAAGAGCTTCATTAGACCCGACAGTGGCCCTAGAAATCTTGCCTCTTCTGACGAGAAGAAAGATTCCCCTCAGGGGGAGACGCACCCGGGAGGGACACGTTGGAACCCAACGCAAGAGCAGATAGGTATACTAGAGATGTTGTATAGGGGAGGAATGAGAACTCCTAATGGGCAACAAATAGAAGATATCACTGCACAACTAAGCAGATACGGCAAGATTGAAGGGAAGAATGTTTTTTACTGGTTCCAAAATCACAAAGCC…	642	MGSMKVHQLARGFWEHEPFLTLGFKRLRPLAPKLANTDHSAASFDLKSFIRPDSGPRNLASSDEKKDSPQGETHPGGTRWNPTQEQIGILEMLYRGGMRTPNGQQIEDITAQLSRYGKIEGKNVFYWFQNHKARERQKQKRNSLGLSHSPRTPSPVTIISLDTRGEVEGEEDSPYKRKCRSWTFECLELEDSRSCREKGDRTLELFPLHPEGR	213	24421.5 Da	9.4734
		Potri.014G025300.1	PotriWOX4-1	ATGGGAAGCATGAAGGTGCATCAGTTGGCACGTGGATTTTGGGAGCACGAACCCTCTCTTACGCTTGGTTGCAAGCGTTTACGCCCTCTTGCTCCCAAGCTGGCCAACACAGATCATAGTGTAACCTCTTTCGATCTCAAGAGCTTCATCAGACCCGATAGCGGTCCTAGAAAGCTTGCCTCCTCTGACGAGAAGAAAGATTCCCCTCAGGGGGAAACGCACCCGGGAGGGACACGGTGGAACCCGACACAAGAGCAGATAGGGATACTAGAGATGTTGTATAGGGGAGGAATGAGAACTCCTAATGGGCAACAAATAGAAGATATCACAGCACAACTAAGCAGATACGGCAAGATTGAAGGGAAGAACGTTTTTTACTGGTTCCAAAACCACAAAGCC…	642	MGSMKVHQLARGFWEHEPSLTLGCKRLRPLAPKLANTDHSVTSFDLKSFIRPDSGPRKLASSDEKKDSPQGETHPGGTRWNPTQEQIGILEMLYRGGMRTPNGQQIEDITAQLSRYGKIEGKNVFYWFQNHKARERQKQKRNSLGLSHSPRTPSPITIISLDTRGEVEKDEDSPYKRKCRSWSFECFELEESRSCKEEGDRTLELFPLHPEGR	213	24467.5 Da	9.2089
		Potri.010G192100.1	PotriWOX5a	ATGGAAGAGAGAATGTCAGGCTTTTGTATCACAAAAGCTGGACGTGGTGGTGGCAGTGGCAATAACTGTGGCACAGGAACTAAATGTGGGCGTTGGAATCCTACTACCGAACAAGTTAAACTTCTAACTGACTTGTTCAGGTCTGGGCTTCGAACCCCAAGTACTGATGAGATCCAGAACATCTCCACCCAGCTTAGTTTTTATGGCAAGATCGAGAGCAAGAACGTTTTTTACTGGTTTCAAAATCATAAAGCTAGAGAAAGACAGAAGCGGCGCAGGGTTTCTGTTGATGAGAAGGATGCCATGATTCATTTTACTGAGATCAATCATGTGAACGAACCAGAAAGAGTGATTGAGACTCTTCAACTTTTCCCTTTAAACTCCTTTGATGAAGCGGGA…	516	MEERMSGFCITKAGRGGGSGNNCGTGTKCGRWNPTTEQVKLLTDLFRSGLRTPSTDEIQNISTQLSFYGKIESKNVFYWFQNHKARERQKRRRVSVDEKDAMIHFTEINHVNEPERVIETLQLFPLNSFDEAGPEKFRFQANECNEAAAAFSYKFGTEMDHPHLDLRLSFV	171	19618 Da	7.5066
		Potri.008G065400.1	PotriWOX5b	ATGGAAGAGAGAATGTCAGGCTTTTGTACCACAAAAGCAGGGCGTGGTGGGAGCAGTGGCAATAACTATGCCTCAGGAACTAAATGCGGGCGTTGGAATCCTACTATCGAACAAGGTAAACTTCTAACTGACTTGTTCAGGTCTGGTGTTCGAACCCCAAGTACTGATGAGATCCAAAACATCTCCACTCGGCTTAGTTTTTATGGCAAGATCGAGAGCAAGAACGTTTTCTACTGGTTTCAAAATCATAAAGCTAGGGAAAGACAGAAGAGGCGCAGAGTTTCTGTCGATGAGAAGGATGTCATGATTCGTCGAGATGACAAATTTTCTTCTGCGCGATATTTTACTGAAATAGGTCAGGTGAACGAACGAGAACAAGTGATTGAGACTCTTCAACTT…	546	MEERMSGFCTTKAGRGGSSGNNYASGTKCGRWNPTIEQGKLLTDLFRSGVRTPSTDEIQNISTRLSFYGKIESKNVFYWFQNHKARERQKRRRVSVDEKDVMIRRDDKFSSARYFTEIGQVNEREQVIETLQLFPLKSFDEVESEKFRLQANECNEAAAAFSYKFGTEMDRPQLDLRLSFL	181	21012.6 Da	9.1486
		Potri.010G111400.1	PotriWOX6	ATGTGGATGATAAATGGTGGTGACAGCAATGAGCCTAGCATGAACGATTTCTTCAACCCAAAGCCCAACACTACTACACTTTGCACATATACTACTGCAACTCCTCTCACCTATGTAGGACTAAAACATCATCTCGCCAAAACAAGTGAGCAAAGCAGGGGGAGAAAACTCAAAGAGCAAGCAGAAGCAACGAGAAGTTCGAGATGGAACCCAACAGCAGAGCAGCTACTAGCACTAGAAGAAAAGTACAGTTGCGGAGTTCGAACTCCAACAACTAACCAAATCCAACAAATAACTTCAGAGCTTCGAAGGTTTGGGAAGATTGAAGGGAAGAATGTGTTTTACTGGTTTCAAAACCACAAGGCAAGAGAAAGACAAAAACACCGTCAAGTACAACAA…	951	MWMINGGDSNEPSMNDFFNPKPNTTTLCTYTTATPLTYVGLKHHLAKTSEQSRGRKLKEQAEATRSSRWNPTAEQLLALEEKYSCGVRTPTTNQIQQITSELRRFGKIEGKNVFYWFQNHKARERQKHRQVQQKHNNTDHESSNKMKESGPRRTVLGVDQTNNLAPHSKCSTDHVEGPVSVNGAAIAESGTHGWSEFEERELQQMKSISLDMHAMWQTMDLSSSTPVHRLTSTMTTTASKFSSLEEHSSLLRPTKTATHANHDGEIREVQTLQLFPLCSDDGNGANGTNNDRNVPIRTINTTFTPSQFFEFLPLKN	316	35705.7 Da	8.3624
		Potri.011G061400.1	PotriWOX9a	ATGGCTTCATCAAACAGACACTGGCCTAGTTTGTTTAAGTCGAAACCTTGCAACCCTCACCACCACCAATGGCAGCATGACATCAACCCTTCATCTCTCATGTCAACTGGTTGCCACAGAAACCCCTACGCATCAGTTCCTGGATGTGAAGAGAGAAGTCCAGAGCCAAAGCCGAGATGGAACCCAAAACCTGAGCAGATTCGCATTTTGGAAGCAATCTTCAATTCTGGGATGGTTAATCCACCAAGGGATGAGATACGGAAGATCAGAGCTCAGTTACAAGAGTATGGCCAAGTTGGTGATGCCAACGTCTTTTACTGGTTTCAAAACAGAAAATCAAGAAGCAAACACAAGCTGAGAAATCTTCAAAACTCAAAACAACAAATTACCCCTTCAACC…	1134	MASSNRHWPSLFKSKPCNPHHHQWQHDINPSSLMSTGCHRNPYASVPGCEERSPEPKPRWNPKPEQIRILEAIFNSGMVNPPRDEIRKIRAQLQEYGQVGDANVFYWFQNRKSRSKHKLRNLQNSKQQITPSTTKPVTASLTAPSSLSSSSEKSSPKVSKRTLSLSSPPFIDASNSPNSSVSQTYFQAQNEFVSEPFFFPVQQTGGETVAFTQGFCFSELSNVVHVQDHTVGPCPSLLLSEITNSSASKKANHEERNLKMQPQLSYTATSPVTHSIDLAPPLPLSANTSTVSIQSTISQIQGLGVSGGNERSTVFINDVAFEVAMGPFNVREAFGDDILLIHSSGQPVLTNEWGITLDSLQHGALYYLVPLSISEHI	377	41608.6 Da	7.986
		Potri.004G051600.1	PotriWOX9b	ATGGCTTCATCAAACAAACACTGGCCAAGTATGTTTAAGTCCAAACCTTGCAACCCTCACGACCACCAATGGCAGCATGACATCAATCCTTCATCTATCATATCAACTGGTTGCCACAGAACCCCTTACACATCAGTTCCTGGATGTGACGAGAGAAGTCCGGAACCAAAGCCAAGATGGAACCCAAAACCTGATCAAATTCGCATATTGGAGGCAATCTTCAATTCTGGAATGGTAAATCCACCAAGGGATGAGATAAGGAAGATCAGAGTTCAATTACAAGAGTATGGACAAGTTGGGGATGCCAATGTCTTTTACTGGTTCCAAAACAGAAAATCAAGAAGCAAACACAGGCTGAGAAACCTTCAAAACTCAAAACAACATAGCTCACAACAACAA…	1173	MASSNKHWPSMFKSKPCNPHDHQWQHDINPSSIISTGCHRTPYTSVPGCDERSPEPKPRWNPKPDQIRILEAIFNSGMVNPPRDEIRKIRVQLQEYGQVGDANVFYWFQNRKSRSKHRLRNLQNSKQHSSQQQKITSPTTKPVTANLAAPSSSSSSSEKSSPKGSKRTLSLSSPTFIDASNSPTSSVNKTYFQAHNEFVPEPFFFHSQQTGGGGTGAFAQGFCFSELSNMVHVQDHTVGPCSRLLLSEIMNSSASKKVNHEERNLKMQPQLCYTPVSPVTGSIGLAPPLTPSTDTSTFAFQTTINQIQGLGQSSGTTMLTVFINDVAFEVTMGPFNVREAFGDDVLLIQSSGQPVLTNECGVTLQSLQHGAFYYLVPFSMSEHILKKNGK	390	43080.4 Da	9.2161
		Potri.005G114700.1	PotriWUS1	ATGGAACCTCAACAACAACAACACCAAAACCAACAACAACCAAATGAGGATAATAATGGTGGTGCCAAAGGAAACTTTATTTGCAGGCAAACCAGTACAAGGTGGACTCCCACTACTGACCAGATAAGAATATTGAAGGAACTGTACTACATCAAAGGTGTTAGGTCCCCAAATGGAGCTGAGATTCAGCAGATCTCTGCTAGGCTTAGAAAGTACGGCAAGATTGAAGGCAAGAATGTCTTTTATTGGTTTCAGAACCATAAAGCTCGTGAGAGGCAGAAGAAAAGGTTCACCAATGATGTCCCCACGCAACAAAGAACTACCTTGAAACCTGAAGATTATTACTCTTACAAGTACTCCGGTAGCAATAATAATCCTGGGTTTTCTTCTGCTTCTTCA…	795	MEPQQQQHQNQQQPNEDNNGGAKGNFICRQTSTRWTPTTDQIRILKELYYIKGVRSPNGAEIQQISARLRKYGKIEGKNVFYWFQNHKARERQKKRFTNDVPTQQRTTLKPEDYYSYKYSGSNNNPGFSSASSSSNTGAVTVGQADNYGYGSVTMQEKKNWDCSVPAGGESMNNINYGSRGGIYPYSSSYTVFDQDQEAAEKIETLPLFPMHGEDISTSFNINNVNPDFYYSSWYGSDDYGNATTSRTSLELSLYSYNGQQQDY	264	30043.6 Da	6.7887
		Potri.007G012100.1	PotriWUS2	ATGGAACCTCACCAACAACAACCAAATGAGGATAATAACGGTGGCGCCAAAGGGAACTTTCTTTGCAGGCAAACCAGTACAAGGTGGAATCCCACTACTGACCAGATAAGAATATTGAAGGAACTGTACTACATCAAAGGTGTTAGGTCCCCAAATGGAGCTGAGATTCAGCAGATCTCTGCTAGGCTTAGAAAGTACGGCAAGATTGAAGGCAAGAATGTATTTTATTGGTTTCAGAACCATAAAGCTCGTGAGAGGCAAAAGAAAAGACTCACCAATGAAGTCCCCATGCAACAAAGAACTGCCTGGAAACCTGAAGATTATTACTCTTACAAGTACTCCAACAGTAATAATAATCCTGGGTTTTCTTCGGCTTCTTCATCTGCAAATACCGGTGTG…	795	MEPHQQQPNEDNNGGAKGNFLCRQTSTRWNPTTDQIRILKELYYIKGVRSPNGAEIQQISARLRKYGKIEGKNVFYWFQNHKARERQKKRLTNEVPMQQRTAWKPEDYYSYKYSNSNNNPGFSSASSSANTGVVTVGQTDSHGYGSVTMQEKNSWDCSAPAGGSNGAGSGSMSNINYGSGVDINSHSSSYAVFGQEQEAAAKIETLPLFPMLGEDISSSFNINNINPDFYYSSGCGYGDYGNDTSSRTSLDLSLYSYNGQPQDY	264	29279.8 Da	6.9304
