# Supplementary material for: Identification and Evolution of the WUSCHEL-Related Homeobox Protein Family in Bambusoideae
Source: Biomolecules. 2020 May 9;10(5):739. doi: 10.3390/biom10050739 (PMC7278010; doi:10.3390/biom10050739)
Supplement: Supplementary file 1 [file biomolecules-10-00739-s001.zip › biomolecules-742176 - for proof supple/Table S3.xlsx]

## Sheet: Monocots and Dicots
	Sequence 1	Sequence 2	Numbers of Synonymous sites	Numbers of Nonsynonymous sites	Ka/Ks	dN±SE	dS±SE	P-values
WOX13	BrWOX13	AtWOX13	120.7	389.3	0.1905	0.3977±0.0406	2.0876±0.6724	1.65046e-18		t
	OsWOX13	AtWOX13	124.1	385.9	0.1926	0.3889±0.0399	2.0188±0.6076	1.57006e-19
	OsWOX13	BradiWOX13	118.7	391.3	0.1137	0.0571±0.0125	0.5022±0.1027	5.14384e-10
	PhWOX13a	AtWOX13	123.4	386.6	0.2554	0.3863±0.0398	1.5126±0.3225	4.42262e-15
	PhWOX13a	BradiWOX13	115	395	0.1123	0.0417±0.0105	0.3712±0.0778	7.48783e-08
	PhWOX13a	OsWOX13	122	388	0.1424	0.0493±0.0116	0.3461±0.0742	2.58005e-07
	PhWOX13b	AtWOX13	123.2	386.8	0.2477	0.3876±0.0399	1.5646±0.3445	3.62885e-15
	PhWOX13b	BradiWOX13	117.6	392.4	0.1636	0.0584±0.0126	0.3567±0.0735	4.38779e-07
	PhWOX13b	OsWOX13	123.8	386.2	0.1684	0.0607±0.0129	0.3604±0.074	2.06935e-07
	PhWOX13b	PhWOX13a	121.4	388.6	0.3332	0.0262±0.0083	0.0786±0.0268	0.0379314
	PhWOX13c	AtWOX13	122.2	387.8	0.1019	0.1835±0.0243	1.8013±0.4652	3.3726e-24
	PhWOX13c	BradiWOX13	123.5	386.5	0.1567	0.3242±0.0348	2.0696±0.6497	3.42412e-23
	PhWOX13c	OsWOX13	126.1	383.9	0.1923	0.3331±0.0355	1.7323±0.4199	8.61451e-21
	PhWOX13c	PhWOX13a	125.8	384.2	0.1772	0.3254±0.035	1.8364±0.9933	4.69899e-16
	PhWOX13c	PhWOX13b	125.9	384.1	0.2317	0.333±0.0355	1.4374±0.4487	6.12819e-14
	PotriWOX13a	AtWOX13	123	387	0.1278	0.3706±0.0382	2.9003±1.9037	2.17212e-22
	PotriWOX13a	BradiWOX13	123.3	386.7	0.1602	0.3355±0.0356	2.0941±0.6706	1.38061e-23
	PotriWOX13a	OsWOX13	126.2	383.8	0.1246	0.3374±0.0358	2.7074±1.4612	8.63056e-28
	PotriWOX13a	PhWOX13a	125.8	384.2	0.1628	0.3361±0.0357	2.064±0.639	5.9721e-24
	PotriWOX13a	PhWOX13b	126.2	383.8	0.1952	0.3503±0.0368	1.794±0.4535	5.25154e-21
	PotriWOX13a	PhWOX13c	125.8	384.2	0.2661	0.3569±0.0373	1.341±0.4243	3.24084e-11
	PotriWOX13b	AtWOX13	121	389	0.1358	0.3799±0.0388	2.7968±1.6765	1.34096e-21
	PotriWOX13b	BradiWOX13	118.7	391.3	0.1358	0.328±0.0349	2.4154±1.0317	1.14077e-23
	PotriWOX13b	OsWOX13	123.2	386.8	0.1832	0.3434±0.0361	1.874±0.5076	1.00084e-21
	PotriWOX13b	PhWOX13a	121.8	388.2	0.1982	0.3311±0.0352	1.6703±0.3953	2.277e-19
	PotriWOX13b	PhWOX13b	122.7	387.3	0.2344	0.3456±0.0363	1.4747±0.3085	6.27093e-17
	PotriWOX13b	PhWOX13c	124	386	0.365	0.3572±0.0372	0.9786±0.2017	1.02904e-08
	PotriWOX13b	PotriWOX13a	125.1	384.9	0.3159	0.0752±0.0145	0.2379±0.0534	0.000273083
	GRMZMWOX13a	AtWOX13	120.3	389.7	0.108	0.3943±0.0402	3.6509±5.174	1.12226e-20
	GRMZMWOX13a	BradiWOX13	99.7	410.3	0.1006	0.1089±0.0173	1.0823±0.3529	1.02935e-10
	GRMZMWOX13a	OsWOX13	110.7	399.3	0.1005	0.1123±0.0179	1.1168±0.3728	1.5724e-12
	GRMZMWOX13a	PhWOX13a	105.4	404.6	0.116	0.0951±0.0162	0.8197±0.2154	6.60441e-10
	GRMZMWOX13a	PhWOX13b	110.4	399.6	0.1169	0.1037±0.0171	0.8867±0.233	3.37557e-11
	GRMZMWOX13a	PhWOX13c	120.8	389.2	0.0916	0.3293±0.0351	3.5958±4.7987	1.12462e-25
	GRMZMWOX13a	PotriWOX13a	119.4	390.6	0.1024	0.3672±0.0378	3.5871±4.7712	1.92088e-26
	GRMZMWOX13a	PotriWOX13b	113.5	396.5	0.1063	0.3773±0.0384	3.5486±4.6523	2.83994e-21
	GRMZMWOX13b	AtWOX13	123.6	386.4	0.1933	0.4123±0.0417	2.1335±0.7043	1.44634e-19
	GRMZMWOX13b	BradiWOX13	113.1	396.9	0.2166	0.1113±0.0178	0.5141±0.103	1.42434e-07
	GRMZMWOX13b	OsWOX13	120.5	389.5	0.2086	0.1077±0.0176	0.5161±0.104	2.44052e-08
	GRMZMWOX13b	PhWOX13a	117.4	392.6	0.2097	0.0864±0.0155	0.412±0.0854	7.49034e-07
	GRMZMWOX13b	PhWOX13b	120.2	389.8	0.2394	0.0929±0.0162	0.388±0.077	1.38868e-06
	GRMZMWOX13b	PhWOX13c	125.5	384.5	0.1759	0.3515±0.0369	1.9985±0.5887	1.81616e-22
	GRMZMWOX13b	PotriWOX13a	125.2	384.8	0.2066	0.3833±0.0393	1.8554±0.4919	1.06906e-20
	GRMZMWOX13b	PotriWOX13b	121	389	0.2678	0.3815±0.0389	1.4247±0.292	4.55395e-15
	GRMZMWOX13b	GRMZMWOX13a	101.8	408.2	0.085	0.0509±0.0115	0.5984±0.1537	1.53734e-08
	GRMZMWOX13c	AtWOX13	123.6	386.4	0.1933	0.4123±0.0417	2.1335±0.7043	1.44634e-19
	GRMZMWOX13c	BradiWOX13	113.1	396.9	0.2166	0.1113±0.0178	0.5141±0.103	1.42434e-07
	GRMZMWOX13c	OsWOX13	120.5	389.5	0.2086	0.1077±0.0176	0.5161±0.104	2.44052e-08
	GRMZMWOX13c	PhWOX13a	117.4	392.6	0.2097	0.0864±0.0155	0.412±0.0854	7.49034e-07
	GRMZMWOX13c	PhWOX13b	120.2	389.8	0.2394	0.0929±0.0162	0.388±0.077	1.38868e-06
	GRMZMWOX13c	PhWOX13c	125.5	384.5	0.1759	0.3515±0.0369	1.9985±0.5887	1.81616e-22
	GRMZMWOX13c	PotriWOX13a	125.2	384.8	0.2066	0.3833±0.0393	1.8554±0.4919	1.06906e-20
	GRMZMWOX13c	PotriWOX13b	121	389	0.2678	0.3815±0.0389	1.4247±0.292	4.55395e-15
	GRMZMWOX13c	GRMZMWOX13a	101.8	408.2	0.085	0.0509±0.0115	0.5984±0.1537	1.53734e-08
WOX11	AtWOX11	PheWOX11	129.8	455.2	0.0844	0.3081±0.0308	3.6496±4.9711	1.7013e-30
	OsWOX11a	PheWOX11	80.6	504.4	0.0435	0.0557±0.0108	1.2806±0.3285	1.43574e-09
	OsWOX11a	AtWOX11	132.6	452.4	0.0829	0.3038±0.0305	3.6658±5.0241	6.2203e-27
	BradiWOX11a	PheWOX11	77.2	507.8	0.0503	0.1641±0.0196	3.2599±3.8529	1.1188e-07
	BradiWOX11a	AtWOX11	130	455	0.0036	0.3567±0.0341	99.0000±3.8529	1.83256e-38
	BradiWOX11a	OsWOX11a	83.4	501.6	0.0554	0.1838±0.0211	3.3180±4.0015	4.1665e-06
	BradiWOX11b	PheWOX11	80.6	504.4	0.0518	0.1013±0.0149	1.9543±1.0390	4.15606e-08
	BradiWOX11b	AtWOX11	132.7	452.3	0.0905	0.3318±0.0325	3.6660±5.0248	1.45706e-28
	BradiWOX11b	OsWOX11a	88.1	496.9	0.0867	0.1237±0.0168	1.4268±0.3948	3.90204e-07
	BradiWOX11b	BradiWOX11a	84.5	500.5	0.0573	0.1906±0.0216	3.3273±4.0259	2.88173e-10
	GRMZMWOX11a	PheWOX11	92	493	0.0842	0.1217±0.0167	1.4440±0.3618	1.90771e-08
	GRMZMWOX11a	AtWOX11	139	446	0.0887	0.3281±0.0324	3.7009±5.1415	2.1086e-26
	GRMZMWOX11a	OsWOX11a	99.4	485.6	0.0479	0.1312±0.0176	2.7404±1.7190	6.69174e-12
	GRMZMWOX11a	BradiWOX11a	95.6	489.4	0.0594	0.2032±0.0227	3.4204±4.2778	5.47892e-12
	GRMZMWOX11a	BradiWOX11b	98.2	486.8	0.113	0.0820±0.0135	0.7251±0.1718	3.04715e-06
	GRMZMWOX11b	PheWOX11	85.8	499.2	0.0491	0.1223±0.0167	2.4927±1.6400	7.78437e-09
	GRMZMWOX11b	AtWOX11	136.3	448.7	0.0917	0.3379±0.0330	3.6859±5.0912	1.78392e-26
	GRMZMWOX11b	OsWOX11a	93.6	491.4	0.0381	0.1298±0.0174	3.4041±4.2325	6.14827e-12
	GRMZMWOX11b	BradiWOX11a	89.8	495.2	0.0602	0.2030±0.0226	3.3730±4.1475	5.37052e-11
	GRMZMWOX11b	BradiWOX11b	92.1	492.9	0.0872	0.0787±0.0132	0.9023±0.2476	1.00045e-06
	GRMZMWOX11b	GRMZMWOX11a	103.7	481.3	0.2278	0.0318±0.0083	0.1398±0.0407	0.0320203
	PotriWOX11a	PheWOX11	136.1	448.9	0.0029	0.2874±0.0296	99.0000±0.0407	8.07899e-39
	PotriWOX11a	AtWOX11	127.7	457.3	0.0476	0.1732±0.0213	3.6375±4.9318	5.31476e-25
	PotriWOX11a	OsWOX11a	138.9	446.1	0.0805	0.2980±0.0304	3.7002±5.1392	2.22191e-35
	PotriWOX11a	BradiWOX11a	136.2	448.8	0.0942	0.3472±0.0338	3.6854±5.0892	5.16883e-34
	PotriWOX11a	BradiWOX11b	138.6	446.4	0.0854	0.3158±0.0316	3.6986±5.1336	9.65978e-33
	PotriWOX11a	GRMZMWOX11a	144.3	440.7	0.0839	0.3131±0.0316	3.7292±5.2380	1.41483e-26
	PotriWOX11a	GRMZMWOX11b	142.2	442.8	0.0835	0.3103±0.0313	3.7177±5.1985	2.68498e-30
	PotriWOX11b	PheWOX11	132.7	452.3	0.0029	0.2890±0.0296	99.0000±5.1985	8.86311e-38
	PotriWOX11b	AtWOX11	128	457	0.0556	0.2025±0.0234	3.6393±4.9375	9.52381e-23
	PotriWOX11b	OsWOX11a	136.1	448.9	0.0791	0.2913±0.0298	3.6852±5.0886	6.63306e-36
	PotriWOX11b	BradiWOX11a	133.2	451.8	0.0973	0.3568±0.0344	3.6690±5.0348	2.93305e-26
	PotriWOX11b	BradiWOX11b	135.4	449.6	0.0903	0.3323±0.0326	3.6809±5.0745	1.63963e-36
	PotriWOX11b	GRMZMWOX11a	141.5	443.5	0.0875	0.3250±0.0323	3.7141±5.1864	6.34234e-30
	PotriWOX11b	GRMZMWOX11b	138.9	446.1	0.0844	0.3125±0.0314	3.7006±5.1404	9.72814e-34
	PotriWOX11b	PotriWOX11a	128.8	456.2	0.1058	0.0410±0.0097	0.3875±0.0771	9.54115e-08
	OsWOX11b	PheWOX11	83.8	501.2	0.0488	0.1036±0.0152	2.1231±1.0532	2.05144e-08
	OsWOX11b	AtWOX11	133.9	451.1	0.0943	0.3465±0.0335	3.6729±5.0476	2.5316e-30
	OsWOX11b	OsWOX11a	90.4	494.6	0.0468	0.1274±0.0172	2.7208±2.6841	7.01325e-09
	OsWOX11b	BradiWOX11a	87	498	0.0601	0.2014±0.0224	3.3492±4.0837	7.03096e-11
	OsWOX11b	BradiWOX11b	90.5	494.5	0.1566	0.0785±0.0131	0.5013±0.1052	0.000841459
	OsWOX11b	GRMZMWOX11a	102	483	0.0805	0.0723±0.0127	0.8987±0.2180	1.01144e-07
	OsWOX11b	GRMZMWOX11b	95.9	489.1	0.0666	0.0734±0.0127	1.1020±0.3320	1.22466e-07
	OsWOX11b	PotriWOX11a	139.8	445.2	0.0837	0.3100±0.0312	3.7053±5.1563	1.56228e-33
	OsWOX11b	PotriWOX11b	136.9	448.1	0.0829	0.3060±0.0308	3.6896±5.1036	8.84296e-41
WOX9	BradiWOX9	AtWOX9	231.4	749.6	0.1716	0.7008±0.0464	4.0832±6.6155	6.28806e-14
	GRMZMWOX9	AtWOX9	229.6	751.4	0.1635	0.6667±0.0442	4.0772±6.5892	2.11178e-17
	GRMZMWOX9	BradiWOX9	173.5	807.5	0.118	0.4562±0.0308	3.8673±5.7366	0.00569688
	OsWOX9	AtWOX9	216.9	764.1	0.1449	0.5846±0.0390	4.0345±6.4059	4.71649e-15
	OsWOX9	BradiWOX9	157.7	823.3	0.1045	0.3968±0.0274	3.7954±5.4714	0.00708533
	OsWOX9	GRMZMWOX9	151.5	829.5	0.186	0.2278±0.0187	1.2248±0.2502	0.00878857
	PheWOX9	AtWOX9	228.9	752.1	0.1606	0.6546±0.0438	4.0750±6.5798	1.06944e-17
	PheWOX9	BradiWOX9	177.5	803.5	0.1543	0.4545±0.0307	2.9446±2.9529	0.0165418
	PheWOX9	GRMZMWOX9	171.6	809.4	0.2184	0.2123±0.0182	0.9724±0.1738	0.000414128
	PheWOX9	OsWOX9	155.7	825.3	0.1653	0.1714±0.0158	1.0369±0.2294	0.000100879
	PotriWOX9a	AtWOX9	236.2	744.8	0.0927	0.3798±0.0278	4.0985±6.6829	2.37225e-27
	PotriWOX9a	BradiWOX9	243.7	737.3	0.1916	0.7897±0.0528	4.1218±6.7867	2.36957e-19
	PotriWOX9a	GRMZMWOX9	243.1	737.9	0.1762	0.7258±0.0485	4.1200±6.7786	3.4e-21
	PotriWOX9a	OsWOX9	230.7	750.3	0.1782	0.7274±0.0484	4.0810±6.6058	2.90783e-14
	PotriWOX9a	PheWOX9	241.3	739.7	0.1832	0.7537±0.0508	4.1144±6.7533	1.82652e-14
	PotriWOX9b	AtWOX9	232.6	748.4	0.0941	0.3844±0.0280	4.0872±6.6328	2.20314e-24
	PotriWOX9b	BradiWOX9	244.6	736.4	0.1883	0.7769±0.0521	4.1247±6.7994	1.87363e-19
	PotriWOX9b	GRMZMWOX9	244.3	736.7	0.1823	0.7516±0.0501	4.1237±6.7950	3.75787e-22
	PotriWOX9b	OsWOX9	232.1	748.9	0.1791	0.7316±0.0496	4.0853±6.6246	4.93471e-17
	PotriWOX9b	PheWOX9	241.7	739.3	0.1762	0.7252±0.0494	4.1158±6.7595	1.56003e-14
	PotriWOX9b	PotriWOX9a	228.1	752.9	0.2537	0.0877±0.0113	0.3455±0.0510	2.44728e-08
WOX8	AtWOX8	PheWOX8	218.9	657.1	0.1603	0.6480±0.0459	4.0415±6.4358	1.53659e-22
	BradiWOX8	PheWOX8	148.2	727.8	0.1073	0.4057±0.0297	3.7824±5.6796	0.0162604
	BradiWOX8	AtWOX8	223.9	652.1	0.1992	0.8086±0.0582	4.0584±6.5081	2.51936e-19
	OsWOX8	PheWOX8	136.6	739.4	0.1044	0.1348±0.0145	1.2913±0.5162	3.03979e-06
	OsWOX8	AtWOX8	215.5	660.5	0.1598	0.6439±0.0459	4.0296±6.3853	6.46526e-22
	OsWOX8	BradiWOX8	138.3	737.7	0.1121	0.4143±0.0299	3.6972±5.1292	0.175581
	GRMZMWOX8a	PheWOX8	148.6	727.4	0.1852	0.2017±0.0186	1.0894±0.2174	0.00031573
	GRMZMWOX8a	AtWOX8	222.6	653.4	0.1672	0.6778±0.0485	4.0542±6.4899	3.26778e-21
	GRMZMWOX8a	BradiWOX8	150.7	725.3	0.1666	0.4216±0.0306	2.5310±2.5275	0.239378
	GRMZMWOX8a	OsWOX8	138.6	737.4	0.1484	0.2150±0.0191	1.4490±0.3351	0.000364673
	GRMZMWOX8b	PheWOX8	150.6	725.4	0.179	0.2118±0.0192	1.1833±0.2947	6.68186e-05
	GRMZMWOX8b	AtWOX8	222.1	653.9	0.165	0.6685±0.0477	4.0522±6.4815	2.27557e-21
	GRMZMWOX8b	BradiWOX8	152.3	723.7	0.1146	0.4321±0.0311	3.7695±5.3790	0.00641996
	GRMZMWOX8b	OsWOX8	140.4	735.6	0.1466	0.2414±0.0206	1.6464±0.4691	0.000335584
	GRMZMWOX8b	GRMZMWOX8a	153.3	722.7	0.2045	0.0684±0.0101	0.3347±0.0646	0.00039512
WOX1	PotriWOX1a	AtWOX1	257.8	747.2	0.2444	0.6073±0.0413	2.4851±0.7662	2.36006e-22
	PotriWOX1b	AtWOX1	255.7	749.3	0.309	0.5855±0.0398	1.8946±0.3617	9.52168e-19
	PotriWOX1b	PotriWOX1a	242.8	762.2	0.413	0.0841±0.0110	0.2035±0.0346	0.000134217
WOX2	PotriWOX2b	PotriWOX2a	115.4	442.6	0.4488	0.1107±0.0168	0.2466±0.0561	0.018597
	PheWOX2	PotriWOX2a	127.8	430.2	0.1753	0.6379±0.0562	3.6381±4.9336	6.22098e-19
	PheWOX2	PotriWOX2b	126.5	431.5	0.1894	0.6875±0.0601	3.6301±4.9077	5.7673e-19
	OsWOX2	PotriWOX2a	120.9	437.1	0.1712	0.6158±0.0539	3.5962±4.7997	3.25145e-27
	OsWOX2	PotriWOX2b	119.3	438.7	0.1786	0.6404±0.0558	3.5860±4.7678	9.74145e-23
	OsWOX2	PheWOX2	92.3	465.7	0.1263	0.1328±0.0181	1.0517±0.2932	7.08203e-06
	GRMZMWOX2	PotriWOX2a	122	436	0.1827	0.6585±0.0574	3.6030±4.8214	1.33997e-18
	GRMZMWOX2	PotriWOX2b	120	438	0.1897	0.6810±0.0592	3.5909±4.7831	6.68776e-22
	GRMZMWOX2	PheWOX2	96.5	461.5	0.2501	0.2684±0.0279	1.0728±0.2747	0.0304864
	GRMZMWOX2	OsWOX2	81.9	476.1	0.0967	0.2324±0.0251	2.4017±2.6919	0.00169371
	BradiWOX2	PotriWOX2a	125.1	432.9	0.2148	0.7778±0.0690	3.6221±4.8820	7.81414e-21
	BradiWOX2	PotriWOX2b	123.7	434.3	0.2096	0.7573±0.0662	3.6135±4.8546	1.43553e-19
	BradiWOX2	PheWOX2	104.9	453.1	0.3478	0.3668±0.0348	1.0545±0.2246	0.20363
	BradiWOX2	OsWOX2	90.9	467.1	0.1433	0.3240±0.0315	2.2603±1.3576	0.0108575
	BradiWOX2	GRMZMWOX2	93.9	464.1	0.1924	0.3447±0.0331	1.7913±0.5933	0.0447956
	AtWOX2	PotriWOX2a	115.8	442.2	0.134	0.4774±0.0432	3.5637±4.6987	8.08825e-26
	AtWOX2	PotriWOX2b	116.3	441.7	0.1419	0.5061±0.0452	3.5671±4.7092	1.18628e-23
	AtWOX2	PheWOX2	127.2	430.8	0.1662	0.6041±0.0532	3.6341±4.9206	5.12631e-12
	AtWOX2	OsWOX2	120	438	0.165	0.5926±0.0519	3.5906±4.7824	1.53284e-15
	AtWOX2	GRMZMWOX2	120.5	437.5	0.1528	0.5492±0.0487	3.5935±4.7914	1.03109e-13
	AtWOX2	BradiWOX2	124.2	433.8	0.2006	0.7254±0.0640	3.6162±4.8631	1.82706e-06
WOX3	AtWOX3	BradiWOX3a	69.2	266.8	0.1051	0.3340±0.0425	3.1782±3.6537	2.93535e-14
	AtWOX3	BradiWOX3b	63.2	272.8	0.1267	0.3942±0.0475	3.1099±3.4954	1.03248e-11
	BradiWOX3a	BradiWOX3b	45.2	290.8	0.1212	0.3463±0.0417	2.8577±2.9716	0.0495104
	AtWOX3	GRMZMWOX3a	65.5	270.5	0.1389	0.4355±0.0519	3.1364±3.5561	2.91228e-12
	BradiWOX3a	GRMZMWOX3a	48.9	287.1	0.0938	0.1983±0.0292	2.1139±1.4228	0.00738318
	BradiWOX3b	GRMZMWOX3a	41.9	294.1	0.1252	0.3508±0.0420	2.8009±2.8656	0.156968
	AtWOX3	GRMZMWOX3b	68.7	267.3	0.1441	0.4572±0.0534	3.1727±3.6408	3.03468e-10
	BradiWOX3a	GRMZMWOX3b	51.9	284.1	0.1971	0.3331±0.0412	1.6898±0.7590	0.58047
	BradiWOX3b	GRMZMWOX3b	44.4	291.6	0.0867	0.2466±0.0332	2.8450±2.9476	0.032121
	GRMZMWOX3a	GRMZMWOX3b	48.7	287.3	0.131	0.3817±0.0450	2.9143±3.0815	0.342093
	AtWOX3	OsWOX3a	74.3	261.7	0.1052	0.3400±0.0434	3.2316±3.7825	5.62605e-15
	BradiWOX3a	OsWOX3a	59.2	276.8	0.0814	0.1285±0.0231	1.5779±0.6880	2.59041e-06
	BradiWOX3b	OsWOX3a	51.4	284.6	0.0998	0.2947±0.0378	2.9544±3.1620	0.00248945
	GRMZMWOX3a	OsWOX3a	55.8	280.2	0.0756	0.1727±0.0274	2.2832±1.4910	5.50284e-06
	GRMZMWOX3b	OsWOX3a	58.9	277.1	0.3582	0.3144±0.0401	0.8776±0.2180	0.437399
	AtWOX3	OsWOX3b	70.7	265.3	0.1536	0.4907±0.0569	3.1941±3.6917	4.5463e-10
	BradiWOX3a	OsWOX3b	55.5	280.5	0.2254	0.4035±0.0475	1.7899±0.7815	0.299051
	BradiWOX3b	OsWOX3b	46.7	289.3	0.0922	0.2658±0.0350	2.8835±3.0211	0.0126188
	GRMZMWOX3a	OsWOX3b	52	284	0.145	0.4297±0.0495	2.9629±3.1793	0.128784
	GRMZMWOX3b	OsWOX3b	54.3	281.7	0.1099	0.2058±0.0302	1.8730±0.7635	0.00240441
	OsWOX3a	OsWOX3b	62.1	273.9	0.1455	0.3646±0.0446	2.5052±2.0667	0.0135357
	AtWOX3	PheWOX3a	66.5	269.5	0.114	0.3590±0.0445	3.1475±3.5816	7.15827e-16
	BradiWOX3a	PheWOX3a	51.4	284.6	0.0816	0.1615±0.0260	1.9807±1.6635	0.000261843
	BradiWOX3b	PheWOX3a	43.6	292.4	0.1296	0.3669±0.0434	2.8306±2.9205	0.187138
	GRMZMWOX3a	PheWOX3a	48.5	287.5	0.1307	0.0996±0.0196	0.7623±0.2321	0.00284234
	GRMZMWOX3b	PheWOX3a	50.5	285.5	0.2161	0.3721±0.0443	1.7215±0.8467	0.794299
	OsWOX3a	PheWOX3a	57.5	278.5	0.1645	0.1845±0.0285	1.1216±0.3296	0.00144851
	OsWOX3b	PheWOX3a	53.5	282.5	0.2197	0.4052±0.0475	1.8444±1.0344	0.380393
	AtWOX3	PheWOX3b1	66.6	269.4	0.1497	0.4716±0.0547	3.1494±3.5861	3.32416e-09
	BradiWOX3a	PheWOX3b1	49	287	0.1227	0.3581±0.0433	2.9181±3.0891	0.122207
	BradiWOX3b	PheWOX3b1	40.9	295.1	0.0875	0.2435±0.0329	2.7837±2.8344	0.0550307
	GRMZMWOX3a	PheWOX3b1	45.8	290.2	0.1322	0.3791±0.0446	2.8679±2.9910	0.261141
	GRMZMWOX3b	PheWOX3b1	48.2	287.8	0.0397	0.1575±0.0255	3.9713±41.7995	0.000581315
	OsWOX3a	PheWOX3b1	55.6	280.4	0.114	0.3066±0.0391	2.6900±2.1518	0.0331451
	OsWOX3b	PheWOX3b1	50.9	285.1	0.1819	0.2291±0.0322	1.2595±0.6803	0.126607
	PheWOX3a	PheWOX3b1	47.8	288.2	0.1308	0.3792±0.0448	2.9003±3.0538	0.494882
	AtWOX3	PheWOX3b2	66.6	269.4	0.1414	0.4453±0.0523	3.1485±3.5840	7.74278e-09
	BradiWOX3a	PheWOX3b2	48.6	287.4	0.1839	0.3366±0.0413	1.8306±0.7654	0.254887
	BradiWOX3b	PheWOX3b2	40.3	295.7	0.0826	0.2291±0.0316	2.7727±2.8145	0.0117929
	GRMZMWOX3a	PheWOX3b2	45.2	290.8	0.1243	0.3553±0.0426	2.8588±2.9737	0.222188
	GRMZMWOX3b	PheWOX3b2	47.7	288.3	0.1011	0.1474±0.0244	1.4568±0.5122	0.00773346
	OsWOX3a	PheWOX3b2	55	281	0.1499	0.2884±0.0375	1.9233±0.9188	0.041042
	OsWOX3b	PheWOX3b2	50.3	285.7	0.1267	0.2069±0.0301	1.6338±0.5878	0.00803032
	PheWOX3a	PheWOX3b2	47.2	288.8	0.126	0.3642±0.0435	2.8906±3.0350	0.446514
	PheWOX3b1	PheWOX3b2	44.3	291.7	0.043	0.0220±0.0088	0.5111±0.1966	0.00073983
WOX4	AtWOX4	BradiWOX4	112.4	421.6	0.1754	0.6213±0.0560	3.5418±4.6317	2.04721e-07
	AtWOX4	OsWOX4	107.2	426.8	0.1601	0.5613±0.0504	3.5062±4.5250	1.17271e-08
	BradiWOX4	OsWOX4	85	449	0.1904	0.1681±0.0212	0.8828±0.2208	0.00327318
	AtWOX4	PheWOX4a	110.8	423.2	0.1563	0.5520±0.0501	3.5309±4.5987	1.3094e-09
	BradiWOX4	PheWOX4a	93.5	440.5	0.1468	0.2852±0.0297	1.9422±1.2066	0.00141734
	OsWOX4	PheWOX4a	87.3	446.7	0.1679	0.2433±0.0266	1.4493±0.5573	0.00546066
	AtWOX4	PheWOX4b	110.6	423.4	0.1491	0.5264±0.0479	3.5297±4.5950	1.02595e-08
	BradiWOX4	PheWOX4b	92.4	441.6	0.1802	0.2539±0.0276	1.4090±0.6370	0.00338564
	OsWOX4	PheWOX4b	86.3	447.7	0.1831	0.1978±0.0234	1.0807±0.4158	0.00837018
	PheWOX4a	PheWOX4b	93.2	440.8	0.4303	0.1004±0.0160	0.2334±0.0568	0.438691
	AtWOX4	PheWOX4c	117.3	416.7	0.2538	0.5588±0.0507	2.2020±0.7893	1.33253e-06
	BradiWOX4	PheWOX4c	100.8	433.2	0.1654	0.1352±0.0190	0.8173±0.1812	9.9174e-06
	OsWOX4	PheWOX4c	94	440	0.1567	0.1054±0.0164	0.6727±0.1579	6.50708e-05
	PheWOX4a	PheWOX4c	101.8	432.2	0.4847	0.2206±0.0254	0.4552±0.0879	0.471254
	PheWOX4b	PheWOX4c	100.9	433.1	0.4962	0.1620±0.0211	0.3265±0.0723	0.33034
	AtWOX4	PotriWOX4-2	121.1	412.9	0.11	0.2225±0.0262	2.0231±0.6182	3.68024e-19
	BradiWOX4	PotriWOX4-2	121.4	412.6	0.1587	0.5714±0.0522	3.5993±4.8094	9.82332e-11
	OsWOX4	PotriWOX4-2	115.9	418.1	0.1518	0.5413±0.0494	3.5647±4.7016	2.45584e-15
	PheWOX4a	PotriWOX4-2	117.2	416.8	0.1681	0.6006±0.0553	3.5726±4.7261	3.4258e-11
	PheWOX4b	PotriWOX4-2	116.7	417.3	0.1657	0.5916±0.0538	3.5700±4.7180	1.67784e-12
	PheWOX4c	PotriWOX4-2	124.7	409.3	0.1547	0.5601±0.0514	3.6197±4.8743	8.10228e-17
	AtWOX4	PotriWOX4-1	122	412	0.1075	0.2283±0.0267	2.1239±0.7004	5.59402e-21
	BradiWOX4	PotriWOX4-1	124.5	409.5	0.1612	0.5832±0.0534	3.6185±4.8707	9.8223e-11
	OsWOX4	PotriWOX4-1	119.3	414.7	0.1602	0.5745±0.0522	3.5863±4.7687	8.82184e-16
	PheWOX4a	PotriWOX4-1	120.4	413.6	0.1766	0.6346±0.0586	3.5932±4.7905	3.96066e-11
	PheWOX4b	PotriWOX4-1	120	414	0.1745	0.6267±0.0570	3.5909±4.7830	2.04078e-10
	PheWOX4c	PotriWOX4-1	127	407	0.161	0.5850±0.0536	3.6333±4.9182	1.62015e-16
	PotriWOX4-2	PotriWOX4-1	124.5	409.5	0.1781	0.0325±0.0091	0.1824±0.0427	0.000149271
WOX5	AtWOX5	BradiWOX5	78.6	335.4	0.004	0.3954±0.0429	99.0000±3.8858	3.94661e-16
	AtWOX5	GRMZMWOX5a	80.8	333.2	0.0041	0.4023±0.0435	99.0000±3.9393	1.0959e-18
	BradiWOX5	GRMZMWOX5a	41.3	372.7	0.0877	0.0792±0.0152	0.9039±0.3360	0.00916447
	AtWOX5	GRMZMWOX5b	80.7	333.3	0.004	0.3935±0.0428	99.0000±0.3360	8.17719e-21
	BradiWOX5	GRMZMWOX5b	41.3	372.7	0.0681	0.0874±0.0161	1.2823±0.5417	0.0133481
	GRMZMWOX5a	GRMZMWOX5b	42.3	371.7	0.1323	0.0523±0.0122	0.3952±0.1388	0.0610457
	AtWOX5	OsWOX5	82.8	331.2	0.004	0.3951±0.0431	99.0000±0.1388	5.86532e-25
	BradiWOX5	OsWOX5	47.3	366.7	0.0647	0.0689±0.0142	1.0642±0.4159	0.000286671
	GRMZMWOX5a	OsWOX5	49	365	0.0249	0.0453±0.0114	1.8204±1.4192	3.1934e-07
	GRMZMWOX5b	OsWOX5	49.2	364.8	0.0337	0.0696±0.0143	2.0686±1.8913	4.44717e-06
	AtWOX5	PheWOX5a	86	328	0.1562	0.5218±0.0539	3.3411±4.0620	5.74263e-16
	BradiWOX5	PheWOX5a	50.8	363.2	0.1274	0.2184±0.0276	1.7150±2.9259	0.567739
	GRMZMWOX5a	PheWOX5a	52	362	0.0881	0.2227±0.0280	2.5273±2.3945	0.0748709
	GRMZMWOX5b	PheWOX5a	52.1	361.9	0.0938	0.2202±0.0277	2.3468±1.8232	0.0439882
	OsWOX5	PheWOX5a	58.1	355.9	0.0894	0.2284±0.0286	2.5536±18.7677	0.198657
	AtWOX5	PheWOX5b	81.1	332.9	0.0041	0.4070±0.0439	99.0000±18.7677	4.07819e-20
	BradiWOX5	PheWOX5b	43.1	370.9	0.112	0.0560±0.0127	0.4998±0.1590	0.0228683
	GRMZMWOX5a	PheWOX5b	44.6	369.4	0.0411	0.0449±0.0113	1.0933±0.4050	6.77433e-05
	GRMZMWOX5b	PheWOX5b	44.8	369.2	0.0567	0.0768±0.0150	1.3549±0.4401	0.000196511
	OsWOX5	PheWOX5b	50.6	363.4	0.0113	0.0280±0.0089	2.4764±19.2660	2.90239e-07
	PheWOX5a	PheWOX5b	53.9	360.1	0.1714	0.2171±0.0276	1.2663±0.5780	0.179251
	AtWOX5	PheWOX5c	79.9	334.1	0.0039	0.3881±0.0424	99.0000±0.5780	3.41016e-19
	BradiWOX5	PheWOX5c	41.3	372.7	0.1125	0.0557±0.0126	0.4952±0.1717	0.0383391
	GRMZMWOX5a	PheWOX5c	43	371	0.0324	0.0477±0.0116	1.4716±0.8718	6.56409e-05
	GRMZMWOX5b	PheWOX5c	43.2	370.8	0.0268	0.0683±0.0141	2.5548±4.7233	0.000137555
	OsWOX5	PheWOX5c	49.1	364.9	0.0292	0.0308±0.0093	1.0523±0.3856	1.73968e-06
	PheWOX5a	PheWOX5c	52.3	361.7	0.1483	0.2231±0.0280	1.5040±1.4936	0.399583
	PheWOX5b	PheWOX5c	44.8	369.2	0.1814	0.0276±0.0088	0.1522±0.0663	0.265383
	AtWOX5	PotriWOX5a	85.8	328.2	0.0653	0.2182±0.0290	3.3393±4.0575	3.5915e-29
	BradiWOX5	PotriWOX5a	87.6	326.4	0.0042	0.4137±0.0449	99.0000±4.0575	1.77595e-32
	GRMZMWOX5a	PotriWOX5a	88.7	325.3	0.0039	0.3847±0.0426	99.0000±4.1229	6.08495e-26
	GRMZMWOX5b	PotriWOX5a	88.5	325.5	0.0039	0.3874±0.0428	99.0000±4.1229	9.03611e-37
	OsWOX5	PotriWOX5a	90.8	323.2	0.004	0.3925±0.0434	99.0000±4.1704	1.63716e-29
	PheWOX5a	PotriWOX5a	93.3	320.7	0.0051	0.5012±0.0527	99.0000±4.1704	6.02206e-32
	PheWOX5b	PotriWOX5a	89.7	324.3	0.1217	0.4106±0.0448	3.3725±4.1461	2.04421e-25
	PheWOX5c	PotriWOX5a	88.8	325.2	0.004	0.3932±0.0433	99.0000±4.1461	6.26762e-30
	AtWOX5	PotriWOX5b	87.6	326.4	0.071	0.2383±0.0308	3.3546±4.0981	1.55236e-22
	BradiWOX5	PotriWOX5b	89.3	324.7	0.0044	0.4331±0.0467	99.0000±4.0981	8.56454e-27
	GRMZMWOX5a	PotriWOX5b	90	324	0.1184	0.3997±0.0440	3.3751±4.1533	4.05914e-23
	GRMZMWOX5b	PotriWOX5b	89.7	324.3	0.004	0.4008±0.0440	99.0000±4.1533	3.99191e-34
	OsWOX5	PotriWOX5b	92.4	321.6	0.1219	0.4139±0.0453	3.3945±4.2061	9.51591e-26
	PheWOX5a	PotriWOX5b	94.6	319.4	0.1629	0.5559±0.0577	3.4123±4.2554	1.42343e-22
	PheWOX5b	PotriWOX5b	91.3	322.7	0.1279	0.4330±0.0468	3.3855±4.1815	5.05913e-22
	PheWOX5c	PotriWOX5b	90.4	323.6	0.0041	0.4032±0.0443	99.0000±4.1815	7.48752e-25
	PotriWOX5a	PotriWOX5b	85.2	328.8	0.2287	0.0583±0.0138	0.2548±0.0681	0.00209076
WUS	AtWUS	BradiWUS	84.5	371.5	0.1979	0.6586±0.0627	3.3274±4.0259	4.30799e-06
	AtWUS	GRMZMWUS1	89.2	366.8	0.1903	0.6409±0.0614	3.3680±4.1341	0.000648789
	BradiWUS	GRMZMWUS1	63	393	0.1084	0.3368±0.0353	3.1068±3.4885	0.102765
	AtWUS	GRMZMWUS2	85.3	370.7	0.195	0.6505±0.0624	3.3349±4.0456	0.000446785
	BradiWUS	GRMZMWUS2	57.1	398.9	0.1056	0.3205±0.0340	3.0337±3.3277	0.674447
	GRMZMWUS1	GRMZMWUS2	63	393	0.1852	0.0808±0.0150	0.4363±0.1167	0.0399315
	AtWUS	OsWUS	83.7	372.3	0.1789	0.5940±0.0567	3.3203±4.0073	9.10813e-05
	BradiWUS	OsWUS	55.3	400.7	0.1601	0.2970±0.0321	1.8554±0.7403	0.642128
	GRMZMWUS1	OsWUS	61.4	394.6	0.0831	0.2276±0.0273	2.7397±2.1844	0.0467255
	GRMZMWUS2	OsWUS	55.6	400.4	0.1883	0.2205±0.0267	1.1705±0.3137	0.571168
	AtWUS	PheWUS	96.7	359.3	0.1801	0.6176±0.0600	3.4284±4.3003	0.00014476
	BradiWUS	PheWUS	73.2	382.8	0.2066	0.3340±0.0355	1.6164±0.6408	0.29326
	GRMZMWUS1	PheWUS	78.9	377.1	0.2665	0.2293±0.0281	0.8604±0.1953	0.163613
	GRMZMWUS2	PheWUS	74	382	0.3115	0.2174±0.0272	0.6977±0.1590	0.448255
	OsWUS	PheWUS	72.2	383.8	0.1471	0.1601±0.0223	1.0883±0.3298	0.00298324
	AtWUS	PotriWUS1	105.2	350.8	0.1774	0.6194±0.0626	3.4920±4.4829	6.46306e-09
	BradiWUS	PotriWUS1	102.5	353.5	0.1831	0.6357±0.0628	3.4727±4.4269	2.07223e-15
	GRMZMWUS1	PotriWUS1	106.3	349.7	0.1785	0.6248±0.0614	3.4999±4.5063	1.40991e-12
	GRMZMWUS2	PotriWUS1	105.5	350.5	0.1851	0.6467±0.0634	3.4943±4.4899	1.56279e-16
	OsWUS	PotriWUS1	102.9	353.1	0.1724	0.5992±0.0591	3.4756±4.4351	3.01514e-12
	PheWUS	PotriWUS1	112	344	0.1826	0.6463±0.0643	3.5389±4.6229	3.05064e-12
	AtWUS	PotriWUS2	105.2	350.8	0.2458	0.6414±0.0645	2.6093±1.4088	1.42437e-07
	BradiWUS	PotriWUS2	98.8	357.2	0.187	0.6440±0.0630	3.4445±4.3459	4.53551e-11
	GRMZMWUS1	PotriWUS2	103	353	0.1838	0.6389±0.0624	3.4760±4.4364	6.0836e-12
	GRMZMWUS2	PotriWUS2	101.3	354.7	0.1907	0.6606±0.0643	3.4637±4.4007	9.03842e-12
	OsWUS	PotriWUS2	99	357	0.1863	0.6419±0.0631	3.4463±4.3509	3.49415e-09
	PheWUS	PotriWUS2	109.1	346.9	0.1861	0.6549±0.0652	3.5191±4.5632	2.97951e-09
	PotriWUS1	PotriWUS2	102	354	0.2701	0.0463±0.0118	0.1713±0.0472	0.00622766
