# Supplementary material for: Identification and Evolution of the WUSCHEL-Related Homeobox Protein Family in Bambusoideae
Source: Biomolecules. 2020 May 9;10(5):739. doi: 10.3390/biom10050739 (PMC7278010; doi:10.3390/biom10050739)
Supplement: Supplementary file 1 [file biomolecules-10-00739-s001.zip › biomolecules-742176 - for proof supple/Table S4.xlsx]

## Sheet: Sheet1
Species	Sequence 1	Sequence 2	Ks	Ka	Ka/Ks	Mya
Bonia amplexicaulis	BamWOX13a1	BamWOX13a2	0.2515	0.0461	0.1833	19.3462
	BamWOX2-1	BamWOX2-2	0.0193	0	0	1.48462
	BamWOX2-3	BamWOX2-4	0.0763	0.0238	0.311927	5.86923
	BamWOX2-2	BamWOX2-3	0.0973	0.0379	0.389517	7.48462
	BamWOX2-1	BamWOX2-3	0.1085	0.0378	0.348387	8.34615
	BamWOX2-2	BamWOX2-5	0.1126	0.0505	0.44849	8.66154
	BamWOX2-1	BamWOX2-5	0.1239	0.0505	0.407587	9.53077
	BamWOX2-3	BamWOX2-5	0.1689	0.0639	0.37833	12.9923
	BamWOX2-2	BamWOX2-4	0.1835	0.0631	0.343869	14.1154
	BamWOX2-1	BamWOX2-4	0.1962	0.063	0.321101	15.0923
	BamWOX2-4	BamWOX2-5	0.2052	0.0713	0.347466	15.7846
	BamWOX3a1	BamWOX3b1	0.8126	0.5969	0.734556	62.5077
	BamWOX3a1	BamWOX3b2	0.8362	0.5954	0.712031	64.3231
	BamWOX3b1	BamWOX3b2	0.1685	0.0352	0.208902	12.9615
	BamWOX4a	BamWOX4b	0.2072	0.062	0.299228	15.9385
	BamWOX4a	BamWOX4c	0.2447	0.0588	0.240294	18.8231
	BamWOX4b	BamWOX4c	0.1684	0.0434	0.25772	12.9538
	BamWOX5a	BamWOX5b1	0.3717	0.2529	0.680387	28.5923
	BamWOX5a	BamWOX5b2	0.2494	0.2631	1.05493	19.1846
	BamWOX5b1	BamWOX5b2	0.1767	0.0342	0.193548	13.5923
	BamWOX9a	BamWOX9b	0.2096	0.1048	0.5	16.1231
Guadua angustifolia	GanWOX11a1	GanWOX11a2	0.2094	0.0418	0.199618	16.1077
	GanWOX11a1	GanWOX11b1	0.4911	0.2207	0.449399	37.7769
	GanWOX11a1	GanWOX11b2	0.4782	0.2269	0.474488	36.7846
	GanWOX11a2	GanWOX11b1	0.4664	0.2133	0.457333	35.8769
	GanWOX11a2	GanWOX11b2	0.454	0.216	0.475771	34.9231
	GanWOX11b1	GanWOX11b2	0.2171	0.0625	0.287886	16.7
	GanWOX13a	GanWOX13b	0.2963	0.074	0.249747	22.7923
	GanWOX2-1	GanWOX2-2	0.4442	0.1376	0.30977	34.1692
	GanWOX3a	GanWOX3b	0.7918	0.5528	0.698156	60.9077
	GanWOX4a	GanWOX4b	0.2638	0.0449	0.170205	20.2923
	GanWOX8a	GanWOX8b	0.2675	0.0957	0.357757	20.5769
	GanWOX9a	GanWOX9b	0.2444	0.085	0.347791	18.8
Phyllostachys edulis	PheWOX12a	PheWOX12b	0.1683	0.0818	0.486037	12.9462
	PheWOX12a	PheWOX12c	0.1915	0.0796	0.415666	14.7308
	PheWOX12b	PheWOX12c	0.0307	0.014	0.456026	2.36154
	PheWOX13a	PheWOX13b	0.0831	0.024	0.288809	6.39231
	PheWOX3a	PheWOX3b1	0.6699	0.5497	0.82057	51.5308
	PheWOX3a	PheWOX3b2	0.6037	0.5113	0.846944	46.4385
	PheWOX3b1	PheWOX3b2	0.1546	0.0439	0.283959	11.8923
	PheWOX4a	PheWOX4b	0.1283	0.0982	0.765394	9.86923
	PheWOX4a	PheWOX4c	0.3256	0.2396	0.735872	25.0462
	PheWOX4b	PheWOX4c	0.2396	0.1876	0.782972	18.4308
	PheWOX5a	PheWOX5b	0.4224	0.2878	0.681345	32.4923
	PheWOX5a	PheWOX5c	0.3767	0.2859	0.758959	28.9769
	PheWOX5b	PheWOX5c	0.1091	0.028	0.256645	8.39231
Olyra latifolia	OlaWOX3a	OlaWOX3b	0.6319	0.5199	0.822757	48.6077
Raddia guianensis	RguWOX11a	RguWOX11b	0.9621	0.3477	0.361397	74.0077
