# Supplementary material for: Identification and Evolution of the WUSCHEL-Related Homeobox Protein Family in Bambusoideae
Source: Biomolecules. 2020 May 9;10(5):739. doi: 10.3390/biom10050739 (PMC7278010; doi:10.3390/biom10050739)
Supplement: Supplementary file 1 [file biomolecules-10-00739-s001.zip › biomolecules-742176 - for proof supple/Table S5.xlsx]

## Sheet: Bamboo
TF Gene_id	TF Family	Motif ID	Datasource_ID	sub-family	sequence name	start	stop	strand	score	p-value	q-value	matched sequence
PH02Gene17238.t1	bHLH	MP00035	transfer from AT4G36930(Arabidopsis thaliana)	WOX13	BamWOX13a_2	-620	-612	+	13.4388	8.36e-06	1	CCCACGTGA
PH02Gene36805.t1	NAC	MP00059	transfer from AT5G04410(Arabidopsis thaliana)	WOX13	BamWOX13a_2	-1033	-1022	-	12.7959	3.22e-06	0.266	CAACAAGCCACA
PH02Gene07629.t1	bHLH	MP00074	transfer from AT2G20180(Arabidopsis thaliana)	WOX13	BamWOX13a_2	-619	-606	-	17.4533	1.28e-07	0.0312	AGGGTGTCACGTGG
PH02Gene39580.t2	MYB superfamily	MP00174	transfer from AT1G32240(Arabidopsis thaliana)	WOX13	BamWOX13a_2	-116	-102	-	14.4857	6.86e-06	0.848	TCTAGAATATTCTAC
PH02Gene19250.t1	HSF	MP00187	transfer from AT1G46264(Arabidopsis thaliana)	WOX13	BamWOX13a_2	-114	-100	+	13.7333	5.01e-06	0.315	AGAATATTCTAGAGT
PH02Gene22062.t1	HSF	MP00187	transfer from AT1G46264(Arabidopsis thaliana)	WOX13	BamWOX13a_2	-114	-100	+	13.7333	5.01e-06	0.316	AGAATATTCTAGAGT
PH02Gene01251.t1	bHLH	MP00219	transfer from AT1G69010(Arabidopsis thaliana)	WOX13	BamWOX13a_2	-618	-604	+	15.5538	3.57e-06	0.885	CACGTGACACCCTTG
PH02Gene05655.t1	C2H2	MP00229	transfer from AT1G72050(Arabidopsis thaliana)	WOX13	BamWOX13a_2	-655	-637	+	19	1.77e-07	0.00227	TTTCCCCCTCCTCAACCTC
PH02Gene05655.t1	C2H2	MP00229	transfer from AT1G72050(Arabidopsis thaliana)	WOX13	BamWOX13a_2	-658	-640	+	16.2339	1.21e-06	0.0072	TCTTTTCCCCCTCCTCAAC
PH02Gene05655.t1	C2H2	MP00229	transfer from AT1G72050(Arabidopsis thaliana)	WOX13	BamWOX13a_2	-652	-634	+	13.4677	6.85e-06	0.0164	CCCCCTCCTCAACCTCTGA
PH02Gene05655.t1	C2H2	MP00229	transfer from AT1G72050(Arabidopsis thaliana)	WOX13	BamWOX13a_2	-472	-454	+	12.8306	9.94e-06	0.0179	CCCCTTCCTCTCCTTCACC
PH02Gene42198.t1	MYB superfamily	MP00252	transfer from AT2G01060(Arabidopsis thaliana)	WOX13	BamWOX13a_2	-117	-105	+	14.7538	6.28e-06	0.442	AGTAGAATATTCT
PH02Gene09030.t2	MYB superfamily	MP00261	transfer from AT2G03500(Arabidopsis thaliana)	WOX13	BamWOX13a_2	-114	-104	+	15.1385	3.92e-06	0.325	AGAATATTCTA
PH02Gene09030.t2	MYB superfamily	MP00261	transfer from AT2G03500(Arabidopsis thaliana)	WOX13	BamWOX13a_2	-115	-105	-	15.1385	3.92e-06	0.325	AGAATATTCTA
PH02Gene38600.t1	MYB superfamily	MP00296	transfer from AT2G38090(Arabidopsis thaliana)	WOX13	BamWOX13a_2	-208	-188	+	16.284	1.81e-06	0.165	TATAAACAGGATAAATATAAG
PH02Gene38600.t1	MYB superfamily	MP00296	transfer from AT2G38090(Arabidopsis thaliana)	WOX13	BamWOX13a_2	-547	-527	-	14.7654	5.75e-06	0.291	ACGTGAGTGGATAAGAAGCAG
PH02Gene26040.t3	C2C2	MP00369	transfer from AT3G21175(Arabidopsis thaliana)	WOX13	BamWOX13a_2	-1048	-1034	+	11.4308	3.83e-06	0.207	TCATCTTCATTTTCA
PH02Gene06729.t1	HSF	MP00371	transfer from AT3G22830(Arabidopsis thaliana)	WOX13	BamWOX13a_2	-114	-100	+	15.3231	3.5e-06	0.762	AGAATATTCTAGAGT
PH02Gene30851.t1	HSF	MP00379	transfer from AT3G24520(Arabidopsis thaliana)	WOX13	BamWOX13a_2	-113	-103	-	15.1077	5.28e-06	0.83	CTAGAATATTC
PH02Gene10895.t1	C2H2	MP00487	transfer from AT5G04390(Arabidopsis thaliana)	WOX13	BamWOX13a_2	-138	-128	-	11.9692	8.37e-06	0.692	AAGTGAAGTGG
PH02Gene16295.t1	C2H2	MP00487	transfer from AT5G04390(Arabidopsis thaliana)	WOX13	BamWOX13a_2	-138	-128	-	11.9692	8.37e-06	0.694	AAGTGAAGTGG
PH02Gene10199.t1	MYB superfamily	MP00544	transfer from AT5G45580(Arabidopsis thaliana)	WOX13	BamWOX13a_2	-117	-104	+	14.8308	4.52e-06	0.344	AGTAGAATATTCTA
PH02Gene07229.t1	HSF	MP00575	transfer from AT5G62020(Arabidopsis thaliana)	WOX13	BamWOX13a_2	-113	-102	+	15.6154	2.91e-06	0.723	GAATATTCTAGA
PH02Gene06000.t1	SBP	MP00633	transfer from PK06791.1(Cannabis sativa)	WOX13	BamWOX13a_2	-281	-273	-	11.7315	2.37e-06	0.589	CTGTACGGC
PH02Gene34890.t1	SBP	MP00634	transfer from PK22320.1(Cannabis sativa)	WOX13	BamWOX13a_2	-282	-273	-	12.2959	5.88e-06	0.488	CTGTACGGCC
PH02Gene27949.t2	bZIP	MP00087	transfer from AT1G49720(Arabidopsis thaliana)	WOX2	BamWOX2_1	-388	-370	-	14.5618	3.02e-06	0.188	GCACGCGTGGCCAGCAAGG
PH02Gene14168.t1	AP2/ERF	MP00204	transfer from AT1G53910(Arabidopsis thaliana)	WOX2	BamWOX2_1	-720	-700	-	13.9692	7.41e-06	0.0391	GGGAGTAAGCGGCTGCGGAGG
PH02Gene17229.t1	MYB superfamily	MP00442	transfer from AT4G18770(Arabidopsis thaliana)	WOX2	BamWOX2_1	-448	-434	-	14.4615	7.78e-06	0.964	GATACGTAACGGCCG
PH02Gene40564.t1	AP2/ERF	MP00458	transfer from AT4G28140(Arabidopsis thaliana)	WOX2	BamWOX2_1	-382	-363	-	14.4769	6.71e-06	0.0295	GACGGTGGCACGCGTGGCCA
PH02Gene37045.t5	B3 superfamily	MP00461	transfer from AT4G30080(Arabidopsis thaliana)	WOX2	BamWOX2_1	-414	-394	-	4.13415	7.81e-06	0.241	GTTACGTTTTTACCTGGAAAT
PH02Gene20626.t1	B3 superfamily	MP00468	transfer from AT4G33280(Arabidopsis thaliana)	WOX2	BamWOX2_1	-1290	-1270	-	9.34286	1.35e-06	0.111	GTCGATTTTTTTGCGGAAAAT
PH02Gene03889.t1	AP2/ERF	MP00542	transfer from AT5G44210(Arabidopsis thaliana)	WOX2	BamWOX2_1	-717	-697	-	14.8615	3.27e-06	0.0136	TGCGGGAGTAAGCGGCTGCGG
PH02Gene03889.t1	AP2/ERF	MP00542	transfer from AT5G44210(Arabidopsis thaliana)	WOX2	BamWOX2_1	-720	-700	-	14.3692	4.37e-06	0.0147	GGGAGTAAGCGGCTGCGGAGG
PH02Gene02896.t1	AP2/ERF	MP00549	transfer from AT5G47230(Arabidopsis thaliana)	WOX2	BamWOX2_1	-720	-706	+	14.8615	3.91e-06	0.0197	CCTCCGCAGCCGCTT
PH02Gene05075.t1	MYB superfamily	MP00652	transfer from LOC_Os01g51154(Oryza sativa subsp. japonica)	WOX2	BamWOX2_1	-740	-731	+	11.5	5.92e-06	0.184	AACCCTAGCT
PH02Gene27949.t2	bZIP	MP00087	transfer from AT1G49720(Arabidopsis thaliana)	WOX2	BamWOX2_3	-386	-368	-	14.5618	3.02e-06	0.188	GCACGCGTGGCCAGCAAGG
PH02Gene14168.t1	AP2/ERF	MP00204	transfer from AT1G53910(Arabidopsis thaliana)	WOX2	BamWOX2_3	-712	-692	-	13.9692	7.41e-06	0.0391	GGGAGTAAGCGGCTGCGGAGG
PH02Gene23445.t1	BBR-BPC	MP00253	transfer from AT2G01930(Arabidopsis thaliana)	WOX2	BamWOX2_3	-657	-634	-	5.36364	9.45e-06	0.00534	GAAAAGGAGCGAGTAAGTGAGTGT
PH02Gene17229.t1	MYB superfamily	MP00442	transfer from AT4G18770(Arabidopsis thaliana)	WOX2	BamWOX2_3	-446	-432	-	14.4615	7.78e-06	0.964	GATACGTAACGGCCG
PH02Gene40564.t1	AP2/ERF	MP00458	transfer from AT4G28140(Arabidopsis thaliana)	WOX2	BamWOX2_3	-380	-361	-	14.4769	6.71e-06	0.0295	GACGGTGGCACGCGTGGCCA
PH02Gene37045.t5	B3 superfamily	MP00461	transfer from AT4G30080(Arabidopsis thaliana)	WOX2	BamWOX2_3	-412	-392	-	4.13415	7.81e-06	0.241	GTTACGTTTTTACCTGGAAAT
PH02Gene20626.t1	B3 superfamily	MP00468	transfer from AT4G33280(Arabidopsis thaliana)	WOX2	BamWOX2_3	-1282	-1262	-	9.34286	1.35e-06	0.111	GTCGATTTTTTTGCGGAAAAT
PH02Gene03889.t1	AP2/ERF	MP00542	transfer from AT5G44210(Arabidopsis thaliana)	WOX2	BamWOX2_3	-709	-689	-	14.8615	3.27e-06	0.0136	TGCGGGAGTAAGCGGCTGCGG
PH02Gene03889.t1	AP2/ERF	MP00542	transfer from AT5G44210(Arabidopsis thaliana)	WOX2	BamWOX2_3	-712	-692	-	14.3692	4.37e-06	0.0147	GGGAGTAAGCGGCTGCGGAGG
PH02Gene02896.t1	AP2/ERF	MP00549	transfer from AT5G47230(Arabidopsis thaliana)	WOX2	BamWOX2_3	-712	-698	+	14.8615	3.91e-06	0.0197	CCTCCGCAGCCGCTT
PH02Gene05075.t1	MYB superfamily	MP00652	transfer from LOC_Os01g51154(Oryza sativa subsp. japonica)	WOX2	BamWOX2_3	-732	-723	+	11.5	5.92e-06	0.184	AACCCTAGCT
PH02Gene01651.t2	bHLH	MP00034	transfer from AT4G00050(Arabidopsis thaliana)	WOX2	BamWOX2_4	-699	-692	+	14.898	8.36e-06	1	CCACGTGC
PH02Gene17901.t1	BES1/BZR1	MP00073	transfer from AT1G19350(Arabidopsis thaliana)	WOX2	BamWOX2_4	-701	-691	-	14.8272	6.72e-06	1	TGCACGTGGCC
PH02Gene23951.t1	MADS	MP00076	transfer from AT2G45660(Arabidopsis thaliana)	WOX2	BamWOX2_4	-840	-820	+	17.1618	6.46e-07	0.00147	CTCCACTTTGTCTCTCTTTTT
PH02Gene23951.t1	MADS	MP00076	transfer from AT2G45660(Arabidopsis thaliana)	WOX2	BamWOX2_4	-832	-812	+	16.8676	8.57e-07	0.00189	TGTCTCTCTTTTTCACTTTTT
PH02Gene23951.t1	MADS	MP00076	transfer from AT2G45660(Arabidopsis thaliana)	WOX2	BamWOX2_4	-828	-808	+	16.4265	1.29e-06	0.00252	TCTCTTTTTCACTTTTTCTCC
PH02Gene23951.t1	MADS	MP00076	transfer from AT2G45660(Arabidopsis thaliana)	WOX2	BamWOX2_4	-838	-818	+	13.8676	9.81e-06	0.0118	CCACTTTGTCTCTCTTTTTCA
PH02Gene15521.t1	MADS	MP00080	transfer from AT5G20240(Arabidopsis thaliana)	WOX2	BamWOX2_4	-568	-555	+	13.8462	9.18e-06	0.183	ATAAAAATAGAAAA
PH02Gene27949.t2	bZIP	MP00087	transfer from AT1G49720(Arabidopsis thaliana)	WOX2	BamWOX2_4	-1018	-1000	-	14.6404	2.92e-06	0.188	CGACGCGTGGCGCTGCCGA
PH02Gene27949.t2	bZIP	MP00087	transfer from AT1G49720(Arabidopsis thaliana)	WOX2	BamWOX2_4	-708	-690	-	11.6517	8.57e-06	0.42	GTGCACGTGGCCAGCGGGA
PH02Gene10304.t1	C3H	MP00113	transfer from AT3G12130(Arabidopsis thaliana)	WOX2	BamWOX2_4	-821	-808	-	13.1538	9.17e-06	0.271	GGAGAAAAAGTGAA
PH02Gene26398.t2	bHLH	MP00135	transfer from AT1G10120(Arabidopsis thaliana)	WOX2	BamWOX2_4	-707	-687	+	14.3467	8.61e-06	1	CCCGCTGGCCACGTGCACGCA
PH02Gene14168.t1	AP2/ERF	MP00204	transfer from AT1G53910(Arabidopsis thaliana)	WOX2	BamWOX2_4	-1027	-1007	-	13.8	8.13e-06	0.0406	TGGCGCTGCCGACGGCGGCAG
PH02Gene27646.t1	bHLH	MP00207	transfer from AT1G59640(Arabidopsis thaliana)	WOX2	BamWOX2_4	-275	-255	-	14.3385	8.36e-06	1	AAAGTCGCACGTGAATTTCAG
PH02Gene10736.t1	LBD (AS2/LOB)	MP00211	transfer from AT1G65620(Arabidopsis thaliana)	WOX2	BamWOX2_4	-1027	-1007	+	15.0462	3.17e-06	0.0207	CTGCCGCCGTCGGCAGCGCCA
PH02Gene24683.t1	AP2/ERF	MP00227	transfer from AT1G71450(Arabidopsis thaliana)	WOX2	BamWOX2_4	-1026	-1007	+	15.8939	1.72e-06	0.00616	TGCCGCCGTCGGCAGCGCCA
PH02Gene30834.t1	Trihelix	MP00243	transfer from AT1G76880(Arabidopsis thaliana)	WOX2	BamWOX2_4	-456	-441	+	15.3538	1.87e-06	0.155	ATAGTAAAAAATAAAT
PH02Gene23445.t1	BBR-BPC	MP00253	transfer from AT2G01930(Arabidopsis thaliana)	WOX2	BamWOX2_4	-832	-809	-	20.0152	2.14e-08	2.61e-05	GAGAAAAAGTGAAAAAGAGAGACA
PH02Gene23445.t1	BBR-BPC	MP00253	transfer from AT2G01930(Arabidopsis thaliana)	WOX2	BamWOX2_4	-830	-807	-	13.6364	3.93e-07	0.000358	TGGAGAAAAAGTGAAAAAGAGAGA
PH02Gene23445.t1	BBR-BPC	MP00253	transfer from AT2G01930(Arabidopsis thaliana)	WOX2	BamWOX2_4	-834	-811	-	13.197	4.73e-07	0.000421	GAAAAAGTGAAAAAGAGAGACAAA
PH02Gene23445.t1	BBR-BPC	MP00253	transfer from AT2G01930(Arabidopsis thaliana)	WOX2	BamWOX2_4	-838	-815	-	13.1818	4.76e-07	0.000422	AAGTGAAAAAGAGAGACAAAGTGG
PH02Gene23445.t1	BBR-BPC	MP00253	transfer from AT2G01930(Arabidopsis thaliana)	WOX2	BamWOX2_4	-828	-805	-	10.1364	1.63e-06	0.00121	TATGGAGAAAAAGTGAAAAAGAGA
PH02Gene23445.t1	BBR-BPC	MP00253	transfer from AT2G01930(Arabidopsis thaliana)	WOX2	BamWOX2_4	-842	-819	-	6.66667	5.96e-06	0.00358	GAAAAAGAGAGACAAAGTGGAGCA
PH02Gene40590.t1	NAC	MP00257	transfer from AT2G02450(Arabidopsis thaliana)	WOX2	BamWOX2_4	-71	-53	+	14.7385	4.93e-06	0.521	CGCGCCGTACACGGCACAG
PH02Gene18189.t1	MYB superfamily	MP00259	transfer from AT2G02820(Arabidopsis thaliana)	WOX2	BamWOX2_4	-77	-63	+	14.3538	7.16e-06	0.357	ATCACACGCGCCGTA
PH02Gene15563.t1	AP2/ERF	MP00302	transfer from AT2G40340(Arabidopsis thaliana)	WOX2	BamWOX2_4	-1025	-1005	-	15.4	2.22e-06	0.00973	CGTGGCGCTGCCGACGGCGGC
PH02Gene39376.t2	AP2/ERF	MP00302	transfer from AT2G40340(Arabidopsis thaliana)	WOX2	BamWOX2_4	-1025	-1005	-	15.4	2.22e-06	0.00978	CGTGGCGCTGCCGACGGCGGC
PH02Gene24793.t1	C2C2	MP00405	transfer from AT3G52440(Arabidopsis thaliana)	WOX2	BamWOX2_4	-821	-811	-	14.1385	8.41e-07	0.115	GAAAAAGTGAA
PH02Gene34453.t1	C2C2	MP00407	transfer from AT3G55370(Arabidopsis thaliana)	WOX2	BamWOX2_4	-829	-809	+	17.2879	5.33e-07	0.019	CTCTCTTTTTCACTTTTTCTC
PH02Gene34453.t1	C2C2	MP00407	transfer from AT3G55370(Arabidopsis thaliana)	WOX2	BamWOX2_4	-570	-550	-	16.8636	7.89e-07	0.019	TTTATTTTTCTATTTTTATTT
PH02Gene42704.t1	CAMTA	MP00435	transfer from AT4G16150(Arabidopsis thaliana)	WOX2	BamWOX2_4	-75	-58	-	15.5077	1.76e-06	0.433	CCGTGTACGGCGCGTGTG
PH02Gene14508.t1	AP2/ERF	MP00456	transfer from AT4G27950(Arabidopsis thaliana)	WOX2	BamWOX2_4	-1027	-1007	+	18.1429	3.91e-07	0.00315	CTGCCGCCGTCGGCAGCGCCA
PH02Gene03750.t1	MYB superfamily	MP00490	transfer from AT5G06100(Arabidopsis thaliana)	WOX2	BamWOX2_4	-1380	-1370	+	13.0769	9.3e-06	1	ATAACCGTATT
PH02Gene14474.t3	BBR-BPC	MP00540	transfer from AT5G42520(Arabidopsis thaliana)	WOX2	BamWOX2_4	-829	-809	+	13.1867	4.65e-07	0.000433	CTCTCTTTTTCACTTTTTCTC
PH02Gene14474.t3	BBR-BPC	MP00540	transfer from AT5G42520(Arabidopsis thaliana)	WOX2	BamWOX2_4	-839	-819	+	10.2	1.43e-06	0.00117	TCCACTTTGTCTCTCTTTTTC
PH02Gene14474.t3	BBR-BPC	MP00540	transfer from AT5G42520(Arabidopsis thaliana)	WOX2	BamWOX2_4	-837	-817	+	10.16	1.45e-06	0.00119	CACTTTGTCTCTCTTTTTCAC
PH02Gene03889.t1	AP2/ERF	MP00542	transfer from AT5G44210(Arabidopsis thaliana)	WOX2	BamWOX2_4	-1027	-1007	-	19.1692	1.81e-07	0.00277	TGGCGCTGCCGACGGCGGCAG
PH02Gene06298.t1	MYB superfamily	MP00565	transfer from AT5G56840(Arabidopsis thaliana)	WOX2	BamWOX2_4	-869	-855	+	15.1846	3.82e-06	0.315	AACATTATCCTATAC
PH02Gene22025.t1	C2C2	MP00580	transfer from AT5G62940(Arabidopsis thaliana)	WOX2	BamWOX2_4	-823	-803	-	17.2308	2.95e-07	0.0214	AATATGGAGAAAAAGTGAAAA
PH02Gene49769.t1	LBD (AS2/LOB)	MP00581	transfer from AT5G63090(Arabidopsis thaliana)	WOX2	BamWOX2_4	-1025	-1005	+	15.4462	2.1e-06	0.00885	GCCGCCGTCGGCAGCGCCACG
PH02Gene49769.t1	LBD (AS2/LOB)	MP00581	transfer from AT5G63090(Arabidopsis thaliana)	WOX2	BamWOX2_4	-1028	-1008	+	14.0154	4.93e-06	0.0147	CCTGCCGCCGTCGGCAGCGCC
PH02Gene43753.t1	C2C2	MP00593	transfer from AT5G66940(Arabidopsis thaliana)	WOX2	BamWOX2_4	-833	-805	+	20.6769	1.85e-08	0.00222	TTGTCTCTCTTTTTCACTTTTTCTCCATA
PH02Gene43753.t1	C2C2	MP00593	transfer from AT5G66940(Arabidopsis thaliana)	WOX2	BamWOX2_4	-148	-120	-	14.3385	6.11e-06	0.051	GTTCTTTTTTTTTTTAGTTTTAGCTACAA
PH02Gene43753.t1	C2C2	MP00593	transfer from AT5G66940(Arabidopsis thaliana)	WOX2	BamWOX2_4	-580	-552	-	14.1231	7.12e-06	0.0511	TATTTTTCTATTTTTATTTTTTAATTTAA
PH02Gene39489.t3	MADS	MP00609	transfer from AT4G18960(Arabidopsis thaliana)	WOX2	BamWOX2_4	-1400	-1382	-	14.2	6.5e-06	0.402	ATACTGCCATTTTTGTAAA
PH02Gene06000.t1	SBP	MP00633	transfer from PK06791.1(Cannabis sativa)	WOX2	BamWOX2_4	-68	-60	-	11.6296	6.55e-06	0.8	GTGTACGGC
PH02Gene11502.t1	bHLH	MP00660	transfer from Pp3c6_9520(Physcomitrella patens)	WOX2	BamWOX2_4	-699	-692	+	14.9796	8.36e-06	1	CCACGTGC
PH02Gene44702.t1	B3 superfamily	MP00083	transfer from AT3G24650(Arabidopsis thaliana)	WOX2	BamWOX2_5	-1038	-1030	+	14.9856	3.09e-06	0.0507	CTGCATGCA
PH02Gene10736.t1	LBD (AS2/LOB)	MP00211	transfer from AT1G65620(Arabidopsis thaliana)	WOX2	BamWOX2_5	-850	-830	+	13.5385	7.96e-06	0.0301	TCCCAGCCGCTTCCTCCACCA
PH02Gene24683.t1	AP2/ERF	MP00227	transfer from AT1G71450(Arabidopsis thaliana)	WOX2	BamWOX2_5	-849	-830	+	15.9697	1.63e-06	0.00616	CCCAGCCGCTTCCTCCACCA
PH02Gene05655.t1	C2H2	MP00229	transfer from AT1G72050(Arabidopsis thaliana)	WOX2	BamWOX2_5	-979	-961	-	20.2903	6.77e-08	0.00107	GATCCTCCTCTTCCTCCTC
PH02Gene05655.t1	C2H2	MP00229	transfer from AT1G72050(Arabidopsis thaliana)	WOX2	BamWOX2_5	-982	-964	-	15.6129	1.82e-06	0.00917	CCTCCTCTTCCTCCTCGGG
PH02Gene05655.t1	C2H2	MP00229	transfer from AT1G72050(Arabidopsis thaliana)	WOX2	BamWOX2_5	-976	-958	-	15.4355	2.04e-06	0.00967	TCCGATCCTCCTCTTCCTC
PH02Gene38600.t1	MYB superfamily	MP00296	transfer from AT2G38090(Arabidopsis thaliana)	WOX2	BamWOX2_5	-695	-675	-	16.7407	1.22e-06	0.165	AAAATTTAAGATAAAAATCAT
PH02Gene15563.t1	AP2/ERF	MP00302	transfer from AT2G40340(Arabidopsis thaliana)	WOX2	BamWOX2_5	-848	-828	-	12.9429	9.04e-06	0.0223	AATGGTGGAGGAAGCGGCTGG
PH02Gene39376.t2	AP2/ERF	MP00302	transfer from AT2G40340(Arabidopsis thaliana)	WOX2	BamWOX2_5	-848	-828	-	12.9429	9.04e-06	0.0224	AATGGTGGAGGAAGCGGCTGG
PH02Gene18682.t1	MYB superfamily	MP00388	transfer from AT3G30210(Arabidopsis thaliana)	WOX2	BamWOX2_5	-1370	-1357	-	13.9692	7.74e-06	1	AATGTTAGGTACTG
PH02Gene03889.t1	AP2/ERF	MP00542	transfer from AT5G44210(Arabidopsis thaliana)	WOX2	BamWOX2_5	-850	-830	-	13.4615	7.36e-06	0.0205	TGGTGGAGGAAGCGGCTGGGA
PH02Gene49769.t1	LBD (AS2/LOB)	MP00581	transfer from AT5G63090(Arabidopsis thaliana)	WOX2	BamWOX2_5	-983	-963	-	14.1692	4.51e-06	0.014	TCCTCCTCTTCCTCCTCGGGA
PH02Gene23951.t1	MADS	MP00076	transfer from AT2G45660(Arabidopsis thaliana)	WOX3	BamWOX3a_1	-1012	-992	-	19.3676	5.51e-08	0.000212	TCTCTCTCTCTCTCTCTCTCT
PH02Gene23951.t1	MADS	MP00076	transfer from AT2G45660(Arabidopsis thaliana)	WOX3	BamWOX3a_1	-1010	-990	-	19.3676	5.51e-08	0.000212	TCTCTCTCTCTCTCTCTCTCT
PH02Gene23951.t1	MADS	MP00076	transfer from AT2G45660(Arabidopsis thaliana)	WOX3	BamWOX3a_1	-1008	-988	-	19.3676	5.51e-08	0.000212	TCTCTCTCTCTCTCTCTCTCT
PH02Gene23951.t1	MADS	MP00076	transfer from AT2G45660(Arabidopsis thaliana)	WOX3	BamWOX3a_1	-1006	-986	-	19.3676	5.51e-08	0.000212	TCTCTCTCTCTCTCTCTCTCT
PH02Gene23951.t1	MADS	MP00076	transfer from AT2G45660(Arabidopsis thaliana)	WOX3	BamWOX3a_1	-1004	-984	-	19.3676	5.51e-08	0.000212	TCTCTCTCTCTCTCTCTCTCT
PH02Gene23951.t1	MADS	MP00076	transfer from AT2G45660(Arabidopsis thaliana)	WOX3	BamWOX3a_1	-1002	-982	-	19.3676	5.51e-08	0.000212	TCTCTCTCTCTCTCTCTCTCT
PH02Gene23951.t1	MADS	MP00076	transfer from AT2G45660(Arabidopsis thaliana)	WOX3	BamWOX3a_1	-414	-394	+	19.3676	5.51e-08	0.000212	TCTCTCTCTCTCTCTCTCTCT
PH02Gene23951.t1	MADS	MP00076	transfer from AT2G45660(Arabidopsis thaliana)	WOX3	BamWOX3a_1	-412	-392	+	19.3676	5.51e-08	0.000212	TCTCTCTCTCTCTCTCTCTCT
PH02Gene23951.t1	MADS	MP00076	transfer from AT2G45660(Arabidopsis thaliana)	WOX3	BamWOX3a_1	-410	-390	+	19.3676	5.51e-08	0.000212	TCTCTCTCTCTCTCTCTCTCT
PH02Gene23951.t1	MADS	MP00076	transfer from AT2G45660(Arabidopsis thaliana)	WOX3	BamWOX3a_1	-1014	-994	-	18.3235	1.92e-07	0.000588	TCTCTCTCTCTCTCTCTCTCG
PH02Gene23951.t1	MADS	MP00076	transfer from AT2G45660(Arabidopsis thaliana)	WOX3	BamWOX3a_1	-408	-388	+	18.0735	2.53e-07	0.000728	TCTCTCTCTCTCTCTCTCTGT
PH02Gene23951.t1	MADS	MP00076	transfer from AT2G45660(Arabidopsis thaliana)	WOX3	BamWOX3a_1	-406	-386	+	16.3676	1.36e-06	0.00263	TCTCTCTCTCTCTCTCTGTGT
PH02Gene23951.t1	MADS	MP00076	transfer from AT2G45660(Arabidopsis thaliana)	WOX3	BamWOX3a_1	-780	-760	-	16.0294	1.83e-06	0.0032	CCTCAGCCTTTTTTTTTTTCT
PH02Gene23445.t1	BBR-BPC	MP00253	transfer from AT2G01930(Arabidopsis thaliana)	WOX3	BamWOX3a_1	-1013	-990	+	43.6515	2.88e-15	1.91e-11	GAGAGAGAGAGAGAGAGAGAGAGA
PH02Gene23445.t1	BBR-BPC	MP00253	transfer from AT2G01930(Arabidopsis thaliana)	WOX3	BamWOX3a_1	-1011	-988	+	43.6515	2.88e-15	1.91e-11	GAGAGAGAGAGAGAGAGAGAGAGA
PH02Gene23445.t1	BBR-BPC	MP00253	transfer from AT2G01930(Arabidopsis thaliana)	WOX3	BamWOX3a_1	-1009	-986	+	43.6515	2.88e-15	1.91e-11	GAGAGAGAGAGAGAGAGAGAGAGA
PH02Gene23445.t1	BBR-BPC	MP00253	transfer from AT2G01930(Arabidopsis thaliana)	WOX3	BamWOX3a_1	-1007	-984	+	43.6515	2.88e-15	1.91e-11	GAGAGAGAGAGAGAGAGAGAGAGA
PH02Gene23445.t1	BBR-BPC	MP00253	transfer from AT2G01930(Arabidopsis thaliana)	WOX3	BamWOX3a_1	-1005	-982	+	43.6515	2.88e-15	1.91e-11	GAGAGAGAGAGAGAGAGAGAGAGA
PH02Gene23445.t1	BBR-BPC	MP00253	transfer from AT2G01930(Arabidopsis thaliana)	WOX3	BamWOX3a_1	-414	-391	-	43.6515	2.88e-15	1.91e-11	GAGAGAGAGAGAGAGAGAGAGAGA
PH02Gene23445.t1	BBR-BPC	MP00253	transfer from AT2G01930(Arabidopsis thaliana)	WOX3	BamWOX3a_1	-1003	-980	+	40.1364	4.37e-14	2.55e-10	GAGAGAGAGAGAGAGAGAGAGAGT
PH02Gene23445.t1	BBR-BPC	MP00253	transfer from AT2G01930(Arabidopsis thaliana)	WOX3	BamWOX3a_1	-412	-389	-	39.1061	9.52e-14	5.07e-10	CAGAGAGAGAGAGAGAGAGAGAGA
PH02Gene23445.t1	BBR-BPC	MP00253	transfer from AT2G01930(Arabidopsis thaliana)	WOX3	BamWOX3a_1	-416	-393	-	36.5152	7.67e-13	3.12e-09	GAGAGAGAGAGAGAGAGAGAGATT
PH02Gene23445.t1	BBR-BPC	MP00253	transfer from AT2G01930(Arabidopsis thaliana)	WOX3	BamWOX3a_1	-1015	-992	+	34.3788	3.68e-12	1.24e-08	ACGAGAGAGAGAGAGAGAGAGAGA
PH02Gene23445.t1	BBR-BPC	MP00253	transfer from AT2G01930(Arabidopsis thaliana)	WOX3	BamWOX3a_1	-410	-387	-	34.1061	4.55e-12	1.42e-08	CACAGAGAGAGAGAGAGAGAGAGA
PH02Gene23445.t1	BBR-BPC	MP00253	transfer from AT2G01930(Arabidopsis thaliana)	WOX3	BamWOX3a_1	-408	-385	-	33.0152	1e-11	2.83e-08	GACACAGAGAGAGAGAGAGAGAGA
PH02Gene23445.t1	BBR-BPC	MP00253	transfer from AT2G01930(Arabidopsis thaliana)	WOX3	BamWOX3a_1	-1001	-978	+	32.6061	1.37e-11	3.65e-08	GAGAGAGAGAGAGAGAGAGAGTCG
PH02Gene23445.t1	BBR-BPC	MP00253	transfer from AT2G01930(Arabidopsis thaliana)	WOX3	BamWOX3a_1	-418	-395	-	30.6667	5.1e-11	1.25e-07	GAGAGAGAGAGAGAGAGAGATTGG
PH02Gene23445.t1	BBR-BPC	MP00253	transfer from AT2G01930(Arabidopsis thaliana)	WOX3	BamWOX3a_1	-406	-383	-	23.9697	2.76e-09	4.5e-06	ACGACACAGAGAGAGAGAGAGAGA
PH02Gene23445.t1	BBR-BPC	MP00253	transfer from AT2G01930(Arabidopsis thaliana)	WOX3	BamWOX3a_1	-999	-976	+	22.9545	4.76e-09	7.31e-06	GAGAGAGAGAGAGAGAGAGTCGCT
PH02Gene23445.t1	BBR-BPC	MP00253	transfer from AT2G01930(Arabidopsis thaliana)	WOX3	BamWOX3a_1	-420	-397	-	22.4242	6.3e-09	9.09e-06	GAGAGAGAGAGAGAGAGATTGGTG
PH02Gene23445.t1	BBR-BPC	MP00253	transfer from AT2G01930(Arabidopsis thaliana)	WOX3	BamWOX3a_1	-422	-399	-	16.9545	9.13e-08	9.63e-05	GAGAGAGAGAGAGAGATTGGTGCA
PH02Gene23445.t1	BBR-BPC	MP00253	transfer from AT2G01930(Arabidopsis thaliana)	WOX3	BamWOX3a_1	-1017	-994	+	16.8333	9.65e-08	0.000101	AGACGAGAGAGAGAGAGAGAGAGA
PH02Gene23445.t1	BBR-BPC	MP00253	transfer from AT2G01930(Arabidopsis thaliana)	WOX3	BamWOX3a_1	-1021	-998	+	12.5758	6.12e-07	0.000525	ACGTAGACGAGAGAGAGAGAGAGA
PH02Gene23445.t1	BBR-BPC	MP00253	transfer from AT2G01930(Arabidopsis thaliana)	WOX3	BamWOX3a_1	-997	-974	+	12.1515	7.28e-07	0.00061	GAGAGAGAGAGAGAGAGTCGCTTC
PH02Gene23445.t1	BBR-BPC	MP00253	transfer from AT2G01930(Arabidopsis thaliana)	WOX3	BamWOX3a_1	-1019	-996	+	11.3333	1.01e-06	0.00082	GTAGACGAGAGAGAGAGAGAGAGA
PH02Gene23445.t1	BBR-BPC	MP00253	transfer from AT2G01930(Arabidopsis thaliana)	WOX3	BamWOX3a_1	-400	-377	-	8.4697	3.07e-06	0.00202	GAGGAGACGACACAGAGAGAGAGA
PH02Gene23445.t1	BBR-BPC	MP00253	transfer from AT2G01930(Arabidopsis thaliana)	WOX3	BamWOX3a_1	-224	-201	+	7.07576	5.14e-06	0.00319	GACAGACTGCGAGTGAGATCGAGA
PH02Gene09285.t1	C2H2	MP00255	transfer from AT2G02070(Arabidopsis thaliana)	WOX3	BamWOX3a_1	-1386	-1371	+	13.0533	9.84e-06	0.48	TTTGTGTCGGTTTACG
PH02Gene14474.t3	BBR-BPC	MP00540	transfer from AT5G42520(Arabidopsis thaliana)	WOX3	BamWOX3a_1	-1013	-993	-	38.7733	1.66e-13	7.39e-10	CTCTCTCTCTCTCTCTCTCTC
PH02Gene14474.t3	BBR-BPC	MP00540	transfer from AT5G42520(Arabidopsis thaliana)	WOX3	BamWOX3a_1	-1011	-991	-	38.7733	1.66e-13	7.39e-10	CTCTCTCTCTCTCTCTCTCTC
PH02Gene14474.t3	BBR-BPC	MP00540	transfer from AT5G42520(Arabidopsis thaliana)	WOX3	BamWOX3a_1	-1009	-989	-	38.7733	1.66e-13	7.39e-10	CTCTCTCTCTCTCTCTCTCTC
PH02Gene14474.t3	BBR-BPC	MP00540	transfer from AT5G42520(Arabidopsis thaliana)	WOX3	BamWOX3a_1	-1007	-987	-	38.7733	1.66e-13	7.39e-10	CTCTCTCTCTCTCTCTCTCTC
PH02Gene14474.t3	BBR-BPC	MP00540	transfer from AT5G42520(Arabidopsis thaliana)	WOX3	BamWOX3a_1	-1005	-985	-	38.7733	1.66e-13	7.39e-10	CTCTCTCTCTCTCTCTCTCTC
PH02Gene14474.t3	BBR-BPC	MP00540	transfer from AT5G42520(Arabidopsis thaliana)	WOX3	BamWOX3a_1	-1003	-983	-	38.7733	1.66e-13	7.39e-10	CTCTCTCTCTCTCTCTCTCTC
PH02Gene14474.t3	BBR-BPC	MP00540	transfer from AT5G42520(Arabidopsis thaliana)	WOX3	BamWOX3a_1	-1001	-981	-	38.7733	1.66e-13	7.39e-10	CTCTCTCTCTCTCTCTCTCTC
PH02Gene14474.t3	BBR-BPC	MP00540	transfer from AT5G42520(Arabidopsis thaliana)	WOX3	BamWOX3a_1	-413	-393	+	38.7733	1.66e-13	7.39e-10	CTCTCTCTCTCTCTCTCTCTC
PH02Gene14474.t3	BBR-BPC	MP00540	transfer from AT5G42520(Arabidopsis thaliana)	WOX3	BamWOX3a_1	-411	-391	+	38.7733	1.66e-13	7.39e-10	CTCTCTCTCTCTCTCTCTCTC
PH02Gene14474.t3	BBR-BPC	MP00540	transfer from AT5G42520(Arabidopsis thaliana)	WOX3	BamWOX3a_1	-415	-395	+	35.9067	1.16e-12	4.29e-09	ATCTCTCTCTCTCTCTCTCTC
PH02Gene14474.t3	BBR-BPC	MP00540	transfer from AT5G42520(Arabidopsis thaliana)	WOX3	BamWOX3a_1	-409	-389	+	31.8667	2.54e-11	6.71e-08	CTCTCTCTCTCTCTCTCTCTG
PH02Gene14474.t3	BBR-BPC	MP00540	transfer from AT5G42520(Arabidopsis thaliana)	WOX3	BamWOX3a_1	-417	-397	+	31.7067	3.03e-11	7.94e-08	CAATCTCTCTCTCTCTCTCTC
PH02Gene14474.t3	BBR-BPC	MP00540	transfer from AT5G42520(Arabidopsis thaliana)	WOX3	BamWOX3a_1	-999	-979	-	29.6533	1.19e-10	2.76e-07	GACTCTCTCTCTCTCTCTCTC
PH02Gene14474.t3	BBR-BPC	MP00540	transfer from AT5G42520(Arabidopsis thaliana)	WOX3	BamWOX3a_1	-1015	-995	-	29.1733	1.6e-10	3.55e-07	CTCTCTCTCTCTCTCTCTCGT
PH02Gene14474.t3	BBR-BPC	MP00540	transfer from AT5G42520(Arabidopsis thaliana)	WOX3	BamWOX3a_1	-419	-399	+	25.92	1.16e-09	1.96e-06	ACCAATCTCTCTCTCTCTCTC
PH02Gene14474.t3	BBR-BPC	MP00540	transfer from AT5G42520(Arabidopsis thaliana)	WOX3	BamWOX3a_1	-997	-977	-	22.68	6.67e-09	9.46e-06	GCGACTCTCTCTCTCTCTCTC
PH02Gene14474.t3	BBR-BPC	MP00540	transfer from AT5G42520(Arabidopsis thaliana)	WOX3	BamWOX3a_1	-405	-385	+	20.7733	1.72e-08	2.28e-05	CTCTCTCTCTCTCTCTGTGTC
PH02Gene14474.t3	BBR-BPC	MP00540	transfer from AT5G42520(Arabidopsis thaliana)	WOX3	BamWOX3a_1	-407	-387	+	18.9333	4.09e-08	5.05e-05	CTCTCTCTCTCTCTCTCTGTG
PH02Gene14474.t3	BBR-BPC	MP00540	transfer from AT5G42520(Arabidopsis thaliana)	WOX3	BamWOX3a_1	-995	-975	-	15.5067	1.82e-07	0.000189	AAGCGACTCTCTCTCTCTCTC
PH02Gene14474.t3	BBR-BPC	MP00540	transfer from AT5G42520(Arabidopsis thaliana)	WOX3	BamWOX3a_1	-1017	-997	-	12.3867	6.34e-07	0.000574	CTCTCTCTCTCTCTCTCGTCT
PH02Gene14474.t3	BBR-BPC	MP00540	transfer from AT5G42520(Arabidopsis thaliana)	WOX3	BamWOX3a_1	-403	-383	+	11.1733	1e-06	0.000865	CTCTCTCTCTCTCTGTGTCGT
PH02Gene14474.t3	BBR-BPC	MP00540	transfer from AT5G42520(Arabidopsis thaliana)	WOX3	BamWOX3a_1	-1019	-999	-	5.4	7.39e-06	0.00494	CTCTCTCTCTCTCTCGTCTAC
PH02Gene17565.t1	TCP	MP00009	transfer from 929286(Arabidopsis lyrata)	WOX3	BamWOX3a_like1	-24	-15	-	14.2755	9.11e-06	0.388	CGGGCACCAC
PH02Gene23951.t1	MADS	MP00076	transfer from AT2G45660(Arabidopsis thaliana)	WOX3	BamWOX3a_like1	-519	-499	+	21.9853	8.49e-10	7.83e-05	TTTCTCTTTTTTTCTTTTCTT
PH02Gene23951.t1	MADS	MP00076	transfer from AT2G45660(Arabidopsis thaliana)	WOX3	BamWOX3a_like1	-1076	-1056	+	19.3676	5.51e-08	0.000212	TCTCTCTCTCTCTCTCTCTCT
PH02Gene23951.t1	MADS	MP00076	transfer from AT2G45660(Arabidopsis thaliana)	WOX3	BamWOX3a_like1	-1074	-1054	+	19.3676	5.51e-08	0.000212	TCTCTCTCTCTCTCTCTCTCT
PH02Gene23951.t1	MADS	MP00076	transfer from AT2G45660(Arabidopsis thaliana)	WOX3	BamWOX3a_like1	-1072	-1052	+	19.3676	5.51e-08	0.000212	TCTCTCTCTCTCTCTCTCTCT
PH02Gene23951.t1	MADS	MP00076	transfer from AT2G45660(Arabidopsis thaliana)	WOX3	BamWOX3a_like1	-1070	-1050	+	19.3676	5.51e-08	0.000212	TCTCTCTCTCTCTCTCTCTCT
PH02Gene23951.t1	MADS	MP00076	transfer from AT2G45660(Arabidopsis thaliana)	WOX3	BamWOX3a_like1	-1068	-1048	+	19.3676	5.51e-08	0.000212	TCTCTCTCTCTCTCTCTCTCT
PH02Gene23951.t1	MADS	MP00076	transfer from AT2G45660(Arabidopsis thaliana)	WOX3	BamWOX3a_like1	-1066	-1046	+	19.3676	5.51e-08	0.000212	TCTCTCTCTCTCTCTCTCTCT
PH02Gene23951.t1	MADS	MP00076	transfer from AT2G45660(Arabidopsis thaliana)	WOX3	BamWOX3a_like1	-1064	-1044	+	19.3676	5.51e-08	0.000212	TCTCTCTCTCTCTCTCTCTCT
PH02Gene23951.t1	MADS	MP00076	transfer from AT2G45660(Arabidopsis thaliana)	WOX3	BamWOX3a_like1	-517	-497	+	19.3382	5.72e-08	0.000216	TCTCTTTTTTTCTTTTCTTTG
PH02Gene23951.t1	MADS	MP00076	transfer from AT2G45660(Arabidopsis thaliana)	WOX3	BamWOX3a_like1	-521	-501	+	19.0588	8.12e-08	0.000289	CCTTTCTCTTTTTTTCTTTTC
PH02Gene23951.t1	MADS	MP00076	transfer from AT2G45660(Arabidopsis thaliana)	WOX3	BamWOX3a_like1	-518	-498	+	18.4706	1.63e-07	0.000518	TTCTCTTTTTTTCTTTTCTTT
PH02Gene23951.t1	MADS	MP00076	transfer from AT2G45660(Arabidopsis thaliana)	WOX3	BamWOX3a_like1	-523	-503	+	18.0735	2.53e-07	0.000728	CCCCTTTCTCTTTTTTTCTTT
PH02Gene23951.t1	MADS	MP00076	transfer from AT2G45660(Arabidopsis thaliana)	WOX3	BamWOX3a_like1	-1062	-1042	+	16.3382	1.39e-06	0.00264	TCTCTCTCTCTCTCTCTCTAG
PH02Gene23951.t1	MADS	MP00076	transfer from AT2G45660(Arabidopsis thaliana)	WOX3	BamWOX3a_like1	-516	-496	+	16.0588	1.78e-06	0.00315	CTCTTTTTTTCTTTTCTTTGC
PH02Gene23951.t1	MADS	MP00076	transfer from AT2G45660(Arabidopsis thaliana)	WOX3	BamWOX3a_like1	-1080	-1060	+	15.9118	2.02e-06	0.00344	TTACTCTCTCTCTCTCTCTCT
PH02Gene23445.t1	BBR-BPC	MP00253	transfer from AT2G01930(Arabidopsis thaliana)	WOX3	BamWOX3a_like1	-1076	-1053	-	43.6515	2.88e-15	1.91e-11	GAGAGAGAGAGAGAGAGAGAGAGA
PH02Gene23445.t1	BBR-BPC	MP00253	transfer from AT2G01930(Arabidopsis thaliana)	WOX3	BamWOX3a_like1	-1074	-1051	-	43.6515	2.88e-15	1.91e-11	GAGAGAGAGAGAGAGAGAGAGAGA
PH02Gene23445.t1	BBR-BPC	MP00253	transfer from AT2G01930(Arabidopsis thaliana)	WOX3	BamWOX3a_like1	-1072	-1049	-	43.6515	2.88e-15	1.91e-11	GAGAGAGAGAGAGAGAGAGAGAGA
PH02Gene23445.t1	BBR-BPC	MP00253	transfer from AT2G01930(Arabidopsis thaliana)	WOX3	BamWOX3a_like1	-1070	-1047	-	43.6515	2.88e-15	1.91e-11	GAGAGAGAGAGAGAGAGAGAGAGA
PH02Gene23445.t1	BBR-BPC	MP00253	transfer from AT2G01930(Arabidopsis thaliana)	WOX3	BamWOX3a_like1	-1068	-1045	-	43.6515	2.88e-15	1.91e-11	GAGAGAGAGAGAGAGAGAGAGAGA
PH02Gene23445.t1	BBR-BPC	MP00253	transfer from AT2G01930(Arabidopsis thaliana)	WOX3	BamWOX3a_like1	-1078	-1055	-	40.1364	4.37e-14	2.55e-10	GAGAGAGAGAGAGAGAGAGAGAGT
PH02Gene23445.t1	BBR-BPC	MP00253	transfer from AT2G01930(Arabidopsis thaliana)	WOX3	BamWOX3a_like1	-1066	-1043	-	38.7273	1.16e-13	5.56e-10	TAGAGAGAGAGAGAGAGAGAGAGA
PH02Gene23445.t1	BBR-BPC	MP00253	transfer from AT2G01930(Arabidopsis thaliana)	WOX3	BamWOX3a_like1	-1080	-1057	-	36.4091	8.28e-13	3.3e-09	GAGAGAGAGAGAGAGAGAGAGTAA
PH02Gene23445.t1	BBR-BPC	MP00253	transfer from AT2G01930(Arabidopsis thaliana)	WOX3	BamWOX3a_like1	-1064	-1041	-	32.8636	1.13e-11	3.07e-08	GCTAGAGAGAGAGAGAGAGAGAGA
PH02Gene23445.t1	BBR-BPC	MP00253	transfer from AT2G01930(Arabidopsis thaliana)	WOX3	BamWOX3a_like1	-1082	-1059	-	29.0152	1.46e-10	2.94e-07	GAGAGAGAGAGAGAGAGAGTAATG
PH02Gene23445.t1	BBR-BPC	MP00253	transfer from AT2G01930(Arabidopsis thaliana)	WOX3	BamWOX3a_like1	-1084	-1061	-	22.6212	5.68e-09	8.45e-06	GAGAGAGAGAGAGAGAGTAATGGC
PH02Gene23445.t1	BBR-BPC	MP00253	transfer from AT2G01930(Arabidopsis thaliana)	WOX3	BamWOX3a_like1	-1062	-1039	-	15.3182	1.9e-07	0.000184	CTGCTAGAGAGAGAGAGAGAGAGA
PH02Gene23445.t1	BBR-BPC	MP00253	transfer from AT2G01930(Arabidopsis thaliana)	WOX3	BamWOX3a_like1	-1088	-1065	-	13.8939	3.52e-07	0.000323	GAGAGAGAGAGAGTAATGGCGGAA
PH02Gene23445.t1	BBR-BPC	MP00253	transfer from AT2G01930(Arabidopsis thaliana)	WOX3	BamWOX3a_like1	-222	-199	+	13.1364	4.85e-07	0.000427	GTGTGAGAGAGAGAGAGAGCTTAG
PH02Gene23445.t1	BBR-BPC	MP00253	transfer from AT2G01930(Arabidopsis thaliana)	WOX3	BamWOX3a_like1	-226	-203	+	11.5	9.48e-07	0.000772	GTGTGTGTGAGAGAGAGAGAGAGC
PH02Gene23445.t1	BBR-BPC	MP00253	transfer from AT2G01930(Arabidopsis thaliana)	WOX3	BamWOX3a_like1	-527	-504	-	10.4394	1.44e-06	0.0011	AAGAAAAAAAGAGAAAGGGGGTGT
PH02Gene23445.t1	BBR-BPC	MP00253	transfer from AT2G01930(Arabidopsis thaliana)	WOX3	BamWOX3a_like1	-228	-205	+	9.86364	1.81e-06	0.00133	GTGTGTGTGTGAGAGAGAGAGAGA
PH02Gene23445.t1	BBR-BPC	MP00253	transfer from AT2G01930(Arabidopsis thaliana)	WOX3	BamWOX3a_like1	-224	-201	+	8.86364	2.65e-06	0.00181	GTGTGTGAGAGAGAGAGAGAGCTT
PH02Gene23445.t1	BBR-BPC	MP00253	transfer from AT2G01930(Arabidopsis thaliana)	WOX3	BamWOX3a_like1	-1086	-1063	-	8.42424	3.13e-06	0.00205	GAGAGAGAGAGAGAGTAATGGCGG
PH02Gene23445.t1	BBR-BPC	MP00253	transfer from AT2G01930(Arabidopsis thaliana)	WOX3	BamWOX3a_like1	-525	-502	-	8.21212	3.38e-06	0.00221	AAAAGAAAAAAAGAGAAAGGGGGT
PH02Gene23445.t1	BBR-BPC	MP00253	transfer from AT2G01930(Arabidopsis thaliana)	WOX3	BamWOX3a_like1	-523	-500	-	6.75758	5.77e-06	0.0035	AGAAAAGAAAAAAAGAGAAAGGGG
PH02Gene23445.t1	BBR-BPC	MP00253	transfer from AT2G01930(Arabidopsis thaliana)	WOX3	BamWOX3a_like1	-1060	-1037	-	6.24242	6.93e-06	0.0041	TGCTGCTAGAGAGAGAGAGAGAGA
PH02Gene23445.t1	BBR-BPC	MP00253	transfer from AT2G01930(Arabidopsis thaliana)	WOX3	BamWOX3a_like1	-521	-498	-	6	7.56e-06	0.00442	AAAGAAAAGAAAAAAAGAGAAAGG
PH02Gene15936.t1	EIL	MP00367	transfer from AT3G20770(Arabidopsis thaliana)	WOX3	BamWOX3a_like1	-832	-818	-	14.0459	5.87e-06	0.728	GTCTACGTACGTTGA
PH02Gene26040.t3	C2C2	MP00369	transfer from AT3G21175(Arabidopsis thaliana)	WOX3	BamWOX3a_like1	-1157	-1143	+	9.36923	8.04e-06	0.247	TCATCATCACCTTAT
PH02Gene34453.t1	C2C2	MP00407	transfer from AT3G55370(Arabidopsis thaliana)	WOX3	BamWOX3a_like1	-518	-498	+	21.5758	3.77e-09	0.000453	TTCTCTTTTTTTCTTTTCTTT
PH02Gene34453.t1	C2C2	MP00407	transfer from AT3G55370(Arabidopsis thaliana)	WOX3	BamWOX3a_like1	-520	-500	+	14.8333	4.33e-06	0.039	CTTTCTCTTTTTTTCTTTTCT
PH02Gene15122.t1	C2C2	MP00530	transfer from AT5G25830(Arabidopsis thaliana)	WOX3	BamWOX3a_like1	-568	-556	+	15.4154	2.5e-06	0.285	GAATCAGATCCAA
PH02Gene14474.t3	BBR-BPC	MP00540	transfer from AT5G42520(Arabidopsis thaliana)	WOX3	BamWOX3a_like1	-1077	-1057	+	38.7733	1.66e-13	7.39e-10	CTCTCTCTCTCTCTCTCTCTC
PH02Gene14474.t3	BBR-BPC	MP00540	transfer from AT5G42520(Arabidopsis thaliana)	WOX3	BamWOX3a_like1	-1075	-1055	+	38.7733	1.66e-13	7.39e-10	CTCTCTCTCTCTCTCTCTCTC
PH02Gene14474.t3	BBR-BPC	MP00540	transfer from AT5G42520(Arabidopsis thaliana)	WOX3	BamWOX3a_like1	-1073	-1053	+	38.7733	1.66e-13	7.39e-10	CTCTCTCTCTCTCTCTCTCTC
PH02Gene14474.t3	BBR-BPC	MP00540	transfer from AT5G42520(Arabidopsis thaliana)	WOX3	BamWOX3a_like1	-1071	-1051	+	38.7733	1.66e-13	7.39e-10	CTCTCTCTCTCTCTCTCTCTC
PH02Gene14474.t3	BBR-BPC	MP00540	transfer from AT5G42520(Arabidopsis thaliana)	WOX3	BamWOX3a_like1	-1069	-1049	+	38.7733	1.66e-13	7.39e-10	CTCTCTCTCTCTCTCTCTCTC
PH02Gene14474.t3	BBR-BPC	MP00540	transfer from AT5G42520(Arabidopsis thaliana)	WOX3	BamWOX3a_like1	-1067	-1047	+	38.7733	1.66e-13	7.39e-10	CTCTCTCTCTCTCTCTCTCTC
PH02Gene14474.t3	BBR-BPC	MP00540	transfer from AT5G42520(Arabidopsis thaliana)	WOX3	BamWOX3a_like1	-1065	-1045	+	38.7733	1.66e-13	7.39e-10	CTCTCTCTCTCTCTCTCTCTC
PH02Gene14474.t3	BBR-BPC	MP00540	transfer from AT5G42520(Arabidopsis thaliana)	WOX3	BamWOX3a_like1	-1063	-1043	+	37.0933	3.81e-13	1.56e-09	CTCTCTCTCTCTCTCTCTCTA
PH02Gene14474.t3	BBR-BPC	MP00540	transfer from AT5G42520(Arabidopsis thaliana)	WOX3	BamWOX3a_like1	-1079	-1059	+	33.0667	1.03e-11	3.08e-08	TACTCTCTCTCTCTCTCTCTC
PH02Gene14474.t3	BBR-BPC	MP00540	transfer from AT5G42520(Arabidopsis thaliana)	WOX3	BamWOX3a_like1	-1061	-1041	+	27.48	4.69e-10	9.3e-07	CTCTCTCTCTCTCTCTCTAGC
PH02Gene14474.t3	BBR-BPC	MP00540	transfer from AT5G42520(Arabidopsis thaliana)	WOX3	BamWOX3a_like1	-1081	-1061	+	26.7867	7.12e-10	1.33e-06	ATTACTCTCTCTCTCTCTCTC
PH02Gene14474.t3	BBR-BPC	MP00540	transfer from AT5G42520(Arabidopsis thaliana)	WOX3	BamWOX3a_like1	-1083	-1063	+	24.52	2.52e-09	3.94e-06	CCATTACTCTCTCTCTCTCTC
PH02Gene14474.t3	BBR-BPC	MP00540	transfer from AT5G42520(Arabidopsis thaliana)	WOX3	BamWOX3a_like1	-224	-204	-	22.96	5.79e-09	8.35e-06	CTCTCTCTCTCTCTCACACAC
PH02Gene14474.t3	BBR-BPC	MP00540	transfer from AT5G42520(Arabidopsis thaliana)	WOX3	BamWOX3a_like1	-220	-200	-	18.5467	4.88e-08	5.96e-05	TAAGCTCTCTCTCTCTCTCAC
PH02Gene14474.t3	BBR-BPC	MP00540	transfer from AT5G42520(Arabidopsis thaliana)	WOX3	BamWOX3a_like1	-222	-202	-	13.1867	4.65e-07	0.000433	AGCTCTCTCTCTCTCTCACAC
PH02Gene14474.t3	BBR-BPC	MP00540	transfer from AT5G42520(Arabidopsis thaliana)	WOX3	BamWOX3a_like1	-218	-198	-	12.2933	6.57e-07	0.000591	GCTAAGCTCTCTCTCTCTCTC
PH02Gene14474.t3	BBR-BPC	MP00540	transfer from AT5G42520(Arabidopsis thaliana)	WOX3	BamWOX3a_like1	-226	-206	-	10.2667	1.4e-06	0.00116	CTCTCTCTCTCTCACACACAC
PH02Gene14474.t3	BBR-BPC	MP00540	transfer from AT5G42520(Arabidopsis thaliana)	WOX3	BamWOX3a_like1	-1059	-1039	+	9.2	2.05e-06	0.0016	CTCTCTCTCTCTCTCTAGCAG
PH02Gene14474.t3	BBR-BPC	MP00540	transfer from AT5G42520(Arabidopsis thaliana)	WOX3	BamWOX3a_like1	-1085	-1065	+	8.77333	2.38e-06	0.00183	CGCCATTACTCTCTCTCTCTC
PH02Gene14474.t3	BBR-BPC	MP00540	transfer from AT5G42520(Arabidopsis thaliana)	WOX3	BamWOX3a_like1	-526	-506	+	5.32	7.58e-06	0.00504	CACCCCCTTTCTCTTTTTTTC
PH02Gene22025.t1	C2C2	MP00580	transfer from AT5G62940(Arabidopsis thaliana)	WOX3	BamWOX3a_like1	-520	-500	-	16.2923	8.82e-07	0.0354	AGAAAAGAAAAAAAGAGAAAG
PH02Gene43753.t1	C2C2	MP00593	transfer from AT5G66940(Arabidopsis thaliana)	WOX3	BamWOX3a_like1	-522	-494	+	18.8923	1.28e-07	0.00533	CCCTTTCTCTTTTTTTCTTTTCTTTGCAT
PH02Gene43753.t1	C2C2	MP00593	transfer from AT5G66940(Arabidopsis thaliana)	WOX3	BamWOX3a_like1	-530	-502	+	16.0769	1.63e-06	0.0243	CATACACCCCCTTTCTCTTTTTTTCTTTT
PH02Gene17565.t1	TCP	MP00009	transfer from 929286(Arabidopsis lyrata)	WOX3	BamWOX3a-like2	-24	-15	-	14.6224	7.14e-06	0.388	TGGGCACCAC
PH02Gene44702.t1	B3 superfamily	MP00083	transfer from AT3G24650(Arabidopsis thaliana)	WOX3	BamWOX3a-like2	-397	-389	+	14.9856	3.09e-06	0.0507	CTGCATGCA
PH02Gene23445.t1	BBR-BPC	MP00253	transfer from AT2G01930(Arabidopsis thaliana)	WOX3	BamWOX3a-like2	-245	-222	+	19.697	2.5e-08	3.02e-05	GACAGACAGCGAGAGAGAGAGCTA
PH02Gene23445.t1	BBR-BPC	MP00253	transfer from AT2G01930(Arabidopsis thaliana)	WOX3	BamWOX3a-like2	-247	-224	+	14.4848	2.73e-07	0.000256	GAGACAGACAGCGAGAGAGAGAGC
PH02Gene23445.t1	BBR-BPC	MP00253	transfer from AT2G01930(Arabidopsis thaliana)	WOX3	BamWOX3a-like2	-249	-226	+	10.3939	1.47e-06	0.0011	GCGAGACAGACAGCGAGAGAGAGA
PH02Gene23445.t1	BBR-BPC	MP00253	transfer from AT2G01930(Arabidopsis thaliana)	WOX3	BamWOX3a-like2	-243	-220	+	8.18182	3.42e-06	0.00223	CAGACAGCGAGAGAGAGAGCTAAT
PH02Gene23445.t1	BBR-BPC	MP00253	transfer from AT2G01930(Arabidopsis thaliana)	WOX3	BamWOX3a-like2	-255	-232	+	7.57576	4.28e-06	0.0027	AACATAGCGAGACAGACAGCGAGA
PH02Gene23384.t1	NAC	MP00310	transfer from AT2G43000(Arabidopsis thaliana)	WOX3	BamWOX3a-like2	-1497	-1478	-	14.3231	7.6e-06	0.313	CGGCGTTGATTGAACGCTGC
PH02Gene09575.t2	HB	MP00330	transfer from AT3G03660(Arabidopsis thaliana)	WOX3	BamWOX3a-like2	-422	-412	-	15.5	1.26e-06	0.123	AGTTAATTAGT
PH02Gene46403.t1	MYB superfamily	MP00331	transfer from AT3G04030(Arabidopsis thaliana)	WOX3	BamWOX3a-like2	-619	-606	+	14.8923	1.82e-06	0.406	AATAGAATATTTTT
PH02Gene44618.t1	MYB superfamily	MP00375	transfer from AT3G23250(Arabidopsis thaliana)	WOX3	BamWOX3a-like2	-273	-253	-	14.3385	5.77e-06	0.153	GTTCCAACTTCCAACCAACCT
PH02Gene34453.t1	C2C2	MP00407	transfer from AT3G55370(Arabidopsis thaliana)	WOX3	BamWOX3a-like2	-1405	-1385	+	13.803	9.31e-06	0.0549	TTTGCTTTTCTCTGTTCTTGT
PH02Gene48561.t1	WRKY	MP00531	transfer from AT5G26170(Arabidopsis thaliana)	WOX3	BamWOX3a-like2	-705	-693	+	14.4923	7.99e-06	0.496	GTTTGACTTTATT
PH02Gene14474.t3	BBR-BPC	MP00540	transfer from AT5G42520(Arabidopsis thaliana)	WOX3	BamWOX3a-like2	-247	-227	-	7.94667	3.17e-06	0.00236	CTCTCTCTCGCTGTCTGTCTC
PH02Gene10199.t1	MYB superfamily	MP00544	transfer from AT5G45580(Arabidopsis thaliana)	WOX3	BamWOX3a-like2	-619	-606	+	14.8923	4.18e-06	0.344	AATAGAATATTTTT
PH02Gene22025.t1	C2C2	MP00580	transfer from AT5G62940(Arabidopsis thaliana)	WOX3	BamWOX3a-like2	-1407	-1387	-	14.0615	7.87e-06	0.0689	AAGAACAGAGAAAAGCAAAGA
PH02Gene46110.t2	98.558	MP00608	transfer from AT3G48430(Arabidopsis thaliana)	WOX3	BamWOX3a-like2	-1398	-1387	-	14.36	7.34e-06	0.594	AAGAACAGAGAA
PH02Gene23951.t1	MADS	MP00076	transfer from AT2G45660(Arabidopsis thaliana)	WOX3	BamWOX3b_1	-380	-360	+	18.0147	2.7e-07	0.000766	TCTCTCTATCTCTCTCTCTCT
PH02Gene23951.t1	MADS	MP00076	transfer from AT2G45660(Arabidopsis thaliana)	WOX3	BamWOX3b_1	-378	-358	+	17.4706	4.76e-07	0.00113	TCTCTATCTCTCTCTCTCTCT
PH02Gene23951.t1	MADS	MP00076	transfer from AT2G45660(Arabidopsis thaliana)	WOX3	BamWOX3b_1	-308	-288	-	14.7794	5.04e-06	0.00687	TCTCTGTTTGTTTGTTTGTTT
PH02Gene23951.t1	MADS	MP00076	transfer from AT2G45660(Arabidopsis thaliana)	WOX3	BamWOX3b_1	-1262	-1242	+	14.4559	6.42e-06	0.00838	TTTTTTGTTGGCTCTTTTTTT
PH02Gene15521.t1	MADS	MP00080	transfer from AT5G20240(Arabidopsis thaliana)	WOX3	BamWOX3b_1	-203	-190	+	14.8	4.48e-06	0.174	CCAGAAGAAGAAGA
PH02Gene44702.t1	B3 superfamily	MP00083	transfer from AT3G24650(Arabidopsis thaliana)	WOX3	BamWOX3b_1	-342	-334	+	13.8058	6.17e-06	0.0691	CTGCATGCT
PH02Gene10304.t1	C3H	MP00113	transfer from AT3G12130(Arabidopsis thaliana)	WOX3	BamWOX3b_1	-1337	-1324	-	13.1077	9.83e-06	0.271	AAAAAAAAAGCTAA
PH02Gene23445.t1	BBR-BPC	MP00253	transfer from AT2G01930(Arabidopsis thaliana)	WOX3	BamWOX3b_1	-382	-359	-	38.9394	1.06e-13	5.5e-10	GAGAGAGAGAGAGATAGAGAGAGA
PH02Gene23445.t1	BBR-BPC	MP00253	transfer from AT2G01930(Arabidopsis thaliana)	WOX3	BamWOX3b_1	-380	-357	-	38.7879	1.12e-13	5.56e-10	GAGAGAGAGAGAGAGATAGAGAGA
PH02Gene23445.t1	BBR-BPC	MP00253	transfer from AT2G01930(Arabidopsis thaliana)	WOX3	BamWOX3b_1	-384	-361	-	31.0909	3.87e-11	9.86e-08	GAGAGAGAGAGATAGAGAGAGATC
PH02Gene23445.t1	BBR-BPC	MP00253	transfer from AT2G01930(Arabidopsis thaliana)	WOX3	BamWOX3b_1	-378	-355	-	27.9242	2.87e-10	5.5e-07	TTGAGAGAGAGAGAGAGATAGAGA
PH02Gene23445.t1	BBR-BPC	MP00253	transfer from AT2G01930(Arabidopsis thaliana)	WOX3	BamWOX3b_1	-386	-363	-	17.9242	5.83e-08	6.38e-05	GAGAGAGAGATAGAGAGAGATCAG
PH02Gene23445.t1	BBR-BPC	MP00253	transfer from AT2G01930(Arabidopsis thaliana)	WOX3	BamWOX3b_1	-376	-353	-	17.3333	7.67e-08	8.2e-05	CCTTGAGAGAGAGAGAGAGATAGA
PH02Gene23445.t1	BBR-BPC	MP00253	transfer from AT2G01930(Arabidopsis thaliana)	WOX3	BamWOX3b_1	-388	-365	-	14.4848	2.73e-07	0.000256	GAGAGAGATAGAGAGAGATCAGTG
PH02Gene23445.t1	BBR-BPC	MP00253	transfer from AT2G01930(Arabidopsis thaliana)	WOX3	BamWOX3b_1	-299	-276	+	12.303	6.84e-07	0.000577	AACAAACAGAGACAGACAGACAGA
PH02Gene23445.t1	BBR-BPC	MP00253	transfer from AT2G01930(Arabidopsis thaliana)	WOX3	BamWOX3b_1	-291	-268	+	7.86364	3.85e-06	0.00249	GAGACAGACAGACAGACAGACAGA
PH02Gene23445.t1	BBR-BPC	MP00253	transfer from AT2G01930(Arabidopsis thaliana)	WOX3	BamWOX3b_1	-303	-280	+	5.95455	7.68e-06	0.00448	AACAAACAAACAGAGACAGACAGA
PH02Gene23445.t1	BBR-BPC	MP00253	transfer from AT2G01930(Arabidopsis thaliana)	WOX3	BamWOX3b_1	-295	-272	+	5.75758	8.23e-06	0.00475	AACAGAGACAGACAGACAGACAGA
PH02Gene38600.t1	MYB superfamily	MP00296	transfer from AT2G38090(Arabidopsis thaliana)	WOX3	BamWOX3b_1	-1375	-1355	+	14.7037	6e-06	0.291	TATATAATAGATAAGATTGTA
PH02Gene34453.t1	C2C2	MP00407	transfer from AT3G55370(Arabidopsis thaliana)	WOX3	BamWOX3b_1	-1337	-1317	+	16.4848	1.11e-06	0.019	TTAGCTTTTTTTTTCTAGTTT
PH02Gene34453.t1	C2C2	MP00407	transfer from AT3G55370(Arabidopsis thaliana)	WOX3	BamWOX3b_1	-1332	-1312	+	13.9394	8.44e-06	0.0548	TTTTTTTTTCTAGTTTATTTT
PH02Gene14474.t3	BBR-BPC	MP00540	transfer from AT5G42520(Arabidopsis thaliana)	WOX3	BamWOX3b_1	-377	-357	+	34.8267	2.35e-12	8.33e-09	CTCTATCTCTCTCTCTCTCTC
PH02Gene14474.t3	BBR-BPC	MP00540	transfer from AT5G42520(Arabidopsis thaliana)	WOX3	BamWOX3b_1	-381	-361	+	30.96	5.18e-11	1.29e-07	CTCTCTCTATCTCTCTCTCTC
PH02Gene14474.t3	BBR-BPC	MP00540	transfer from AT5G42520(Arabidopsis thaliana)	WOX3	BamWOX3b_1	-383	-363	+	28.1733	3.1e-10	6.49e-07	ATCTCTCTCTATCTCTCTCTC
PH02Gene14474.t3	BBR-BPC	MP00540	transfer from AT5G42520(Arabidopsis thaliana)	WOX3	BamWOX3b_1	-375	-355	+	27.2	5.52e-10	1.06e-06	CTATCTCTCTCTCTCTCTCAA
PH02Gene14474.t3	BBR-BPC	MP00540	transfer from AT5G42520(Arabidopsis thaliana)	WOX3	BamWOX3b_1	-379	-359	+	25.92	1.16e-09	1.96e-06	CTCTCTATCTCTCTCTCTCTC
PH02Gene14474.t3	BBR-BPC	MP00540	transfer from AT5G42520(Arabidopsis thaliana)	WOX3	BamWOX3b_1	-387	-367	+	14.8267	2.41e-07	0.000243	ACTGATCTCTCTCTATCTCTC
PH02Gene14474.t3	BBR-BPC	MP00540	transfer from AT5G42520(Arabidopsis thaliana)	WOX3	BamWOX3b_1	-373	-353	+	13.2667	4.51e-07	0.000422	ATCTCTCTCTCTCTCTCAAGG
PH02Gene14474.t3	BBR-BPC	MP00540	transfer from AT5G42520(Arabidopsis thaliana)	WOX3	BamWOX3b_1	-385	-365	+	12.84	5.32e-07	0.000489	TGATCTCTCTCTATCTCTCTC
PH02Gene28437.t1	C2C2	MP00554	transfer from AT5G49300(Arabidopsis thaliana)	WOX3	BamWOX3b_1	-1236	-1210	-	1.47778	7.87e-06	1	CTACCTCATCACGGACAACATAAACAA
PH02Gene28437.t1	C2C2	MP00554	transfer from AT5G49300(Arabidopsis thaliana)	WOX3	BamWOX3b_1	-1236	-1210	-	1.47778	7.87e-06	1	CTACCTCATCACGGACAACATAAACAA
PH02Gene06298.t1	MYB superfamily	MP00565	transfer from AT5G56840(Arabidopsis thaliana)	WOX3	BamWOX3b_1	-1372	-1358	-	15.5692	2.72e-06	0.315	AATCTTATCTATTAT
PH02Gene22025.t1	C2C2	MP00580	transfer from AT5G62940(Arabidopsis thaliana)	WOX3	BamWOX3b_1	-1339	-1319	-	14.9692	3.44e-06	0.0528	ACTAGAAAAAAAAAGCTAAAG
PH02Gene22025.t1	C2C2	MP00580	transfer from AT5G62940(Arabidopsis thaliana)	WOX3	BamWOX3b_1	-1345	-1325	-	13.7846	9.97e-06	0.0788	AAAAAAAAGCTAAAGCCGAAA
PH02Gene43753.t1	C2C2	MP00593	transfer from AT5G66940(Arabidopsis thaliana)	WOX3	BamWOX3b_1	-1349	-1321	+	16.8	8.91e-07	0.0194	TTTGTTTCGGCTTTAGCTTTTTTTTTCTA
PH02Gene43753.t1	C2C2	MP00593	transfer from AT5G66940(Arabidopsis thaliana)	WOX3	BamWOX3b_1	-1336	-1308	+	16.3231	1.33e-06	0.0242	TAGCTTTTTTTTTCTAGTTTATTTTTTAT
PH02Gene43753.t1	C2C2	MP00593	transfer from AT5G66940(Arabidopsis thaliana)	WOX3	BamWOX3b_1	-1289	-1261	+	13.6462	9.9e-06	0.0551	TTTTTAGAACTTTTGGCTTTTTTGAGCTT
PH02Gene09228.t1	CPP	MP00624	transfer from PK22848.1(Cannabis sativa)	WOX3	BamWOX3b_1	-1197	-1185	-	12.5248	5.08e-06	0.271	TTAAATTTTAAAA
PH02Gene18004.t1	C2C2	MP00046	transfer from AT5G39660(Arabidopsis thaliana)	WOX3	BamWOX3b_2	-740	-731	-	11.7213	8.06e-06	0.334	AAAAAAGTGA
PH02Gene23951.t1	MADS	MP00076	transfer from AT2G45660(Arabidopsis thaliana)	WOX3	BamWOX3b_2	-89	-69	+	19.3676	5.51e-08	0.000212	TCTCTCTCTCTCTCTCTCTCT
PH02Gene23951.t1	MADS	MP00076	transfer from AT2G45660(Arabidopsis thaliana)	WOX3	BamWOX3b_2	-91	-71	+	18.7353	1.2e-07	0.000414	TGTCTCTCTCTCTCTCTCTCT
PH02Gene23951.t1	MADS	MP00076	transfer from AT2G45660(Arabidopsis thaliana)	WOX3	BamWOX3b_2	-95	-75	+	18.1324	2.37e-07	0.000699	TCTCTGTCTCTCTCTCTCTCT
PH02Gene23951.t1	MADS	MP00076	transfer from AT2G45660(Arabidopsis thaliana)	WOX3	BamWOX3b_2	-1279	-1259	-	16.9118	8.22e-07	0.00183	TCTCTCTCTCTCTCTCTCTGC
PH02Gene23951.t1	MADS	MP00076	transfer from AT2G45660(Arabidopsis thaliana)	WOX3	BamWOX3b_2	-1021	-1001	-	16.6324	1.07e-06	0.00229	TGTCTCTTTTTTTTTCTGCTG
PH02Gene23951.t1	MADS	MP00076	transfer from AT2G45660(Arabidopsis thaliana)	WOX3	BamWOX3b_2	-1312	-1292	-	16.5882	1.11e-06	0.00233	TCTCACTCTCTCTCTCTCTCC
PH02Gene23951.t1	MADS	MP00076	transfer from AT2G45660(Arabidopsis thaliana)	WOX3	BamWOX3b_2	-93	-73	+	16.4853	1.22e-06	0.00247	TCTGTCTCTCTCTCTCTCTCT
PH02Gene23951.t1	MADS	MP00076	transfer from AT2G45660(Arabidopsis thaliana)	WOX3	BamWOX3b_2	-87	-67	+	16.3382	1.39e-06	0.00264	TCTCTCTCTCTCTCTCTCTAG
PH02Gene23951.t1	MADS	MP00076	transfer from AT2G45660(Arabidopsis thaliana)	WOX3	BamWOX3b_2	-1308	-1288	-	15.8382	2.15e-06	0.00354	TCTCTCTCACTCTCTCTCTCT
PH02Gene23951.t1	MADS	MP00076	transfer from AT2G45660(Arabidopsis thaliana)	WOX3	BamWOX3b_2	-1360	-1340	-	15.3529	3.21e-06	0.00494	TTCTCTCATCTCTCTCTCTCT
PH02Gene23951.t1	MADS	MP00076	transfer from AT2G45660(Arabidopsis thaliana)	WOX3	BamWOX3b_2	-1335	-1315	-	15.3529	3.21e-06	0.00494	TTCTCTCATCTCTCTCTCTCT
PH02Gene23951.t1	MADS	MP00076	transfer from AT2G45660(Arabidopsis thaliana)	WOX3	BamWOX3b_2	-1281	-1261	-	14.3971	6.71e-06	0.00856	TCTCTCTCTCTCTCTCTGCAT
PH02Gene44702.t1	B3 superfamily	MP00083	transfer from AT3G24650(Arabidopsis thaliana)	WOX3	BamWOX3b_2	-50	-42	+	13.8058	6.17e-06	0.0691	CTGCATGCT
PH02Gene23445.t1	BBR-BPC	MP00253	transfer from AT2G01930(Arabidopsis thaliana)	WOX3	BamWOX3b_2	-93	-70	-	39.1212	9.23e-14	5.07e-10	GAGAGAGAGAGAGAGAGAGACAGA
PH02Gene23445.t1	BBR-BPC	MP00253	transfer from AT2G01930(Arabidopsis thaliana)	WOX3	BamWOX3b_2	-95	-72	-	35.8333	1.35e-12	5.07e-09	GAGAGAGAGAGAGAGAGACAGAGA
PH02Gene23445.t1	BBR-BPC	MP00253	transfer from AT2G01930(Arabidopsis thaliana)	WOX3	BamWOX3b_2	-91	-68	-	34.3182	3.86e-12	1.28e-08	TAGAGAGAGAGAGAGAGAGAGACA
PH02Gene23445.t1	BBR-BPC	MP00253	transfer from AT2G01930(Arabidopsis thaliana)	WOX3	BamWOX3b_2	-1309	-1286	+	32.7576	1.23e-11	3.3e-08	GAGAGAGAGAGAGTGAGAGAGATG
PH02Gene23445.t1	BBR-BPC	MP00253	transfer from AT2G01930(Arabidopsis thaliana)	WOX3	BamWOX3b_2	-97	-74	-	30.5606	5.46e-11	1.32e-07	GAGAGAGAGAGAGAGACAGAGATC
PH02Gene23445.t1	BBR-BPC	MP00253	transfer from AT2G01930(Arabidopsis thaliana)	WOX3	BamWOX3b_2	-1313	-1290	+	30.5152	5.62e-11	1.35e-07	TGGAGAGAGAGAGAGAGTGAGAGA
PH02Gene23445.t1	BBR-BPC	MP00253	transfer from AT2G01930(Arabidopsis thaliana)	WOX3	BamWOX3b_2	-1284	-1261	+	30.2879	6.48e-11	1.52e-07	GAGATGCAGAGAGAGAGAGAGAGA
PH02Gene23445.t1	BBR-BPC	MP00253	transfer from AT2G01930(Arabidopsis thaliana)	WOX3	BamWOX3b_2	-1311	-1288	+	29.5909	1.01e-10	2.17e-07	GAGAGAGAGAGAGAGTGAGAGAGA
PH02Gene23445.t1	BBR-BPC	MP00253	transfer from AT2G01930(Arabidopsis thaliana)	WOX3	BamWOX3b_2	-1282	-1259	+	29.3485	1.18e-10	2.49e-07	GATGCAGAGAGAGAGAGAGAGAGA
PH02Gene23445.t1	BBR-BPC	MP00253	transfer from AT2G01930(Arabidopsis thaliana)	WOX3	BamWOX3b_2	-89	-66	-	27.9394	2.84e-10	5.5e-07	TCTAGAGAGAGAGAGAGAGAGAGA
PH02Gene23445.t1	BBR-BPC	MP00253	transfer from AT2G01930(Arabidopsis thaliana)	WOX3	BamWOX3b_2	-1278	-1255	+	26.6515	6.09e-10	1.1e-06	CAGAGAGAGAGAGAGAGAGATGGG
PH02Gene23445.t1	BBR-BPC	MP00253	transfer from AT2G01930(Arabidopsis thaliana)	WOX3	BamWOX3b_2	-1276	-1253	+	23.6212	3.34e-09	5.36e-06	GAGAGAGAGAGAGAGAGATGGGAT
PH02Gene23445.t1	BBR-BPC	MP00253	transfer from AT2G01930(Arabidopsis thaliana)	WOX3	BamWOX3b_2	-1280	-1257	+	23.4697	3.62e-09	5.78e-06	TGCAGAGAGAGAGAGAGAGAGATG
PH02Gene23445.t1	BBR-BPC	MP00253	transfer from AT2G01930(Arabidopsis thaliana)	WOX3	BamWOX3b_2	-1307	-1284	+	21.4394	1.05e-08	1.42e-05	GAGAGAGAGAGTGAGAGAGATGAG
PH02Gene23445.t1	BBR-BPC	MP00253	transfer from AT2G01930(Arabidopsis thaliana)	WOX3	BamWOX3b_2	-1286	-1263	+	21.0909	1.25e-08	1.64e-05	GAGAGATGCAGAGAGAGAGAGAGA
PH02Gene23445.t1	BBR-BPC	MP00253	transfer from AT2G01930(Arabidopsis thaliana)	WOX3	BamWOX3b_2	-1315	-1292	+	20.6212	1.58e-08	2.03e-05	ACTGGAGAGAGAGAGAGAGTGAGA
PH02Gene23445.t1	BBR-BPC	MP00253	transfer from AT2G01930(Arabidopsis thaliana)	WOX3	BamWOX3b_2	-1274	-1251	+	20.3485	1.81e-08	2.28e-05	GAGAGAGAGAGAGAGATGGGATGG
PH02Gene23445.t1	BBR-BPC	MP00253	transfer from AT2G01930(Arabidopsis thaliana)	WOX3	BamWOX3b_2	-1346	-1323	+	20.1667	1.98e-08	2.45e-05	GAGAGAACTGGAGAGAGAGAGAGA
PH02Gene23445.t1	BBR-BPC	MP00253	transfer from AT2G01930(Arabidopsis thaliana)	WOX3	BamWOX3b_2	-1321	-1298	+	20.1667	1.98e-08	2.45e-05	GAGAGAACTGGAGAGAGAGAGAGA
PH02Gene23445.t1	BBR-BPC	MP00253	transfer from AT2G01930(Arabidopsis thaliana)	WOX3	BamWOX3b_2	-1365	-1342	+	16.5758	1.08e-07	0.000113	GAGTGAGAGAGAGAGAGATGAGAG
PH02Gene23445.t1	BBR-BPC	MP00253	transfer from AT2G01930(Arabidopsis thaliana)	WOX3	BamWOX3b_2	-1288	-1265	+	15.803	1.53e-07	0.000154	ATGAGAGATGCAGAGAGAGAGAGA
PH02Gene23445.t1	BBR-BPC	MP00253	transfer from AT2G01930(Arabidopsis thaliana)	WOX3	BamWOX3b_2	-1305	-1282	+	15.6515	1.64e-07	0.000163	GAGAGAGAGTGAGAGAGATGAGAG
PH02Gene23445.t1	BBR-BPC	MP00253	transfer from AT2G01930(Arabidopsis thaliana)	WOX3	BamWOX3b_2	-87	-64	-	15.4545	1.79e-07	0.000177	CATCTAGAGAGAGAGAGAGAGAGA
PH02Gene23445.t1	BBR-BPC	MP00253	transfer from AT2G01930(Arabidopsis thaliana)	WOX3	BamWOX3b_2	-1319	-1296	+	14.7879	2.4e-07	0.000227	GAGAACTGGAGAGAGAGAGAGAGT
PH02Gene23445.t1	BBR-BPC	MP00253	transfer from AT2G01930(Arabidopsis thaliana)	WOX3	BamWOX3b_2	-1369	-1346	+	14.0455	3.3e-07	0.000304	ACTGGAGTGAGAGAGAGAGAGATG
PH02Gene23445.t1	BBR-BPC	MP00253	transfer from AT2G01930(Arabidopsis thaliana)	WOX3	BamWOX3b_2	-1270	-1247	+	13.1667	4.79e-07	0.000423	GAGAGAGAGAGATGGGATGGCTGA
PH02Gene23445.t1	BBR-BPC	MP00253	transfer from AT2G01930(Arabidopsis thaliana)	WOX3	BamWOX3b_2	-101	-78	-	13.0152	5.1e-07	0.000447	GAGAGAGAGAGACAGAGATCTTTA
PH02Gene23445.t1	BBR-BPC	MP00253	transfer from AT2G01930(Arabidopsis thaliana)	WOX3	BamWOX3b_2	-1363	-1340	+	12.803	5.57e-07	0.000485	GTGAGAGAGAGAGAGATGAGAGAA
PH02Gene23445.t1	BBR-BPC	MP00253	transfer from AT2G01930(Arabidopsis thaliana)	WOX3	BamWOX3b_2	-1344	-1321	+	11.7273	8.65e-07	0.000707	GAGAACTGGAGAGAGAGAGAGATG
PH02Gene23445.t1	BBR-BPC	MP00253	transfer from AT2G01930(Arabidopsis thaliana)	WOX3	BamWOX3b_2	-1272	-1249	+	11.4697	9.59e-07	0.000779	GAGAGAGAGAGAGATGGGATGGCT
PH02Gene23445.t1	BBR-BPC	MP00253	transfer from AT2G01930(Arabidopsis thaliana)	WOX3	BamWOX3b_2	-99	-76	-	11.2727	1.04e-06	0.000829	GAGAGAGAGAGAGACAGAGATCTT
PH02Gene23445.t1	BBR-BPC	MP00253	transfer from AT2G01930(Arabidopsis thaliana)	WOX3	BamWOX3b_2	-1348	-1325	+	11.0758	1.12e-06	0.000885	ATGAGAGAACTGGAGAGAGAGAGA
PH02Gene23445.t1	BBR-BPC	MP00253	transfer from AT2G01930(Arabidopsis thaliana)	WOX3	BamWOX3b_2	-1323	-1300	+	11.0758	1.12e-06	0.000885	ATGAGAGAACTGGAGAGAGAGAGA
PH02Gene23445.t1	BBR-BPC	MP00253	transfer from AT2G01930(Arabidopsis thaliana)	WOX3	BamWOX3b_2	-1317	-1294	+	10.9848	1.16e-06	0.000915	GAACTGGAGAGAGAGAGAGAGTGA
PH02Gene23445.t1	BBR-BPC	MP00253	transfer from AT2G01930(Arabidopsis thaliana)	WOX3	BamWOX3b_2	-109	-86	-	10.4545	1.44e-06	0.00109	GAGACAGAGATCTTTAGAGAGAGA
PH02Gene23445.t1	BBR-BPC	MP00253	transfer from AT2G01930(Arabidopsis thaliana)	WOX3	BamWOX3b_2	-85	-62	-	9.65152	1.96e-06	0.00142	CACATCTAGAGAGAGAGAGAGAGA
PH02Gene23445.t1	BBR-BPC	MP00253	transfer from AT2G01930(Arabidopsis thaliana)	WOX3	BamWOX3b_2	-1361	-1338	+	9.45455	2.12e-06	0.0015	GAGAGAGAGAGAGATGAGAGAACT
PH02Gene23445.t1	BBR-BPC	MP00253	transfer from AT2G01930(Arabidopsis thaliana)	WOX3	BamWOX3b_2	-1336	-1313	+	9.45455	2.12e-06	0.0015	GAGAGAGAGAGAGATGAGAGAACT
PH02Gene23445.t1	BBR-BPC	MP00253	transfer from AT2G01930(Arabidopsis thaliana)	WOX3	BamWOX3b_2	-1371	-1348	+	9.10606	2.42e-06	0.00168	GAACTGGAGTGAGAGAGAGAGAGA
PH02Gene23445.t1	BBR-BPC	MP00253	transfer from AT2G01930(Arabidopsis thaliana)	WOX3	BamWOX3b_2	-1350	-1327	+	8.84848	2.67e-06	0.00181	AGATGAGAGAACTGGAGAGAGAGA
PH02Gene23445.t1	BBR-BPC	MP00253	transfer from AT2G01930(Arabidopsis thaliana)	WOX3	BamWOX3b_2	-1325	-1302	+	8.84848	2.67e-06	0.00181	AGATGAGAGAACTGGAGAGAGAGA
PH02Gene23445.t1	BBR-BPC	MP00253	transfer from AT2G01930(Arabidopsis thaliana)	WOX3	BamWOX3b_2	-1338	-1315	+	8.59091	2.94e-06	0.00195	TGGAGAGAGAGAGAGATGAGAGAA
PH02Gene23445.t1	BBR-BPC	MP00253	transfer from AT2G01930(Arabidopsis thaliana)	WOX3	BamWOX3b_2	-1303	-1280	+	8.59091	2.94e-06	0.00195	GAGAGAGTGAGAGAGATGAGAGAT
PH02Gene23445.t1	BBR-BPC	MP00253	transfer from AT2G01930(Arabidopsis thaliana)	WOX3	BamWOX3b_2	-83	-60	-	6.9697	5.34e-06	0.00326	CTCACATCTAGAGAGAGAGAGAGA
PH02Gene23445.t1	BBR-BPC	MP00253	transfer from AT2G01930(Arabidopsis thaliana)	WOX3	BamWOX3b_2	-1375	-1352	+	6.95455	5.37e-06	0.00327	GATTGAACTGGAGTGAGAGAGAGA
PH02Gene23445.t1	BBR-BPC	MP00253	transfer from AT2G01930(Arabidopsis thaliana)	WOX3	BamWOX3b_2	-1359	-1336	+	6.13636	7.2e-06	0.00423	GAGAGAGAGAGATGAGAGAACTGG
PH02Gene23445.t1	BBR-BPC	MP00253	transfer from AT2G01930(Arabidopsis thaliana)	WOX3	BamWOX3b_2	-1334	-1311	+	6.13636	7.2e-06	0.00423	GAGAGAGAGAGATGAGAGAACTGG
PH02Gene23445.t1	BBR-BPC	MP00253	transfer from AT2G01930(Arabidopsis thaliana)	WOX3	BamWOX3b_2	-1290	-1267	+	5.28788	9.7e-06	0.00543	AGATGAGAGATGCAGAGAGAGAGA
PH02Gene34453.t1	C2C2	MP00407	transfer from AT3G55370(Arabidopsis thaliana)	WOX3	BamWOX3b_2	-862	-842	+	13.9545	8.35e-06	0.0548	ATTGTTTTTTCCCTTTATTTT
PH02Gene14474.t3	BBR-BPC	MP00540	transfer from AT5G42520(Arabidopsis thaliana)	WOX3	BamWOX3b_2	-88	-68	+	37.0933	3.81e-13	1.56e-09	CTCTCTCTCTCTCTCTCTCTA
PH02Gene14474.t3	BBR-BPC	MP00540	transfer from AT5G42520(Arabidopsis thaliana)	WOX3	BamWOX3b_2	-92	-72	+	34.7733	2.73e-12	9.54e-09	CTGTCTCTCTCTCTCTCTCTC
PH02Gene14474.t3	BBR-BPC	MP00540	transfer from AT5G42520(Arabidopsis thaliana)	WOX3	BamWOX3b_2	-94	-74	+	34.44	4.12e-12	1.4e-08	CTCTGTCTCTCTCTCTCTCTC
PH02Gene14474.t3	BBR-BPC	MP00540	transfer from AT5G42520(Arabidopsis thaliana)	WOX3	BamWOX3b_2	-1311	-1291	-	33.9067	6.23e-12	2e-08	CTCTCACTCTCTCTCTCTCTC
PH02Gene14474.t3	BBR-BPC	MP00540	transfer from AT5G42520(Arabidopsis thaliana)	WOX3	BamWOX3b_2	-90	-70	+	32.72	1.33e-11	3.77e-08	GTCTCTCTCTCTCTCTCTCTC
PH02Gene14474.t3	BBR-BPC	MP00540	transfer from AT5G42520(Arabidopsis thaliana)	WOX3	BamWOX3b_2	-1309	-1289	-	32.3067	1.79e-11	4.89e-08	CTCTCTCACTCTCTCTCTCTC
PH02Gene14474.t3	BBR-BPC	MP00540	transfer from AT5G42520(Arabidopsis thaliana)	WOX3	BamWOX3b_2	-1276	-1256	-	32.16	2.07e-11	5.59e-08	CCATCTCTCTCTCTCTCTCTC
PH02Gene14474.t3	BBR-BPC	MP00540	transfer from AT5G42520(Arabidopsis thaliana)	WOX3	BamWOX3b_2	-96	-76	+	30.1733	8.43e-11	2.01e-07	ATCTCTGTCTCTCTCTCTCTC
PH02Gene14474.t3	BBR-BPC	MP00540	transfer from AT5G42520(Arabidopsis thaliana)	WOX3	BamWOX3b_2	-1278	-1258	-	29	1.78e-10	3.86e-07	ATCTCTCTCTCTCTCTCTCTG
PH02Gene14474.t3	BBR-BPC	MP00540	transfer from AT5G42520(Arabidopsis thaliana)	WOX3	BamWOX3b_2	-1313	-1293	-	27.5733	4.41e-10	8.86e-07	CTCACTCTCTCTCTCTCTCCA
PH02Gene14474.t3	BBR-BPC	MP00540	transfer from AT5G42520(Arabidopsis thaliana)	WOX3	BamWOX3b_2	-86	-66	+	25.8	1.24e-09	2.05e-06	CTCTCTCTCTCTCTCTCTAGA
PH02Gene14474.t3	BBR-BPC	MP00540	transfer from AT5G42520(Arabidopsis thaliana)	WOX3	BamWOX3b_2	-1274	-1254	-	25.44	1.52e-09	2.46e-06	TCCCATCTCTCTCTCTCTCTC
PH02Gene14474.t3	BBR-BPC	MP00540	transfer from AT5G42520(Arabidopsis thaliana)	WOX3	BamWOX3b_2	-1365	-1345	-	25.08	1.87e-09	2.94e-06	TCATCTCTCTCTCTCTCACTC
PH02Gene14474.t3	BBR-BPC	MP00540	transfer from AT5G42520(Arabidopsis thaliana)	WOX3	BamWOX3b_2	-1282	-1262	-	24.04	3.28e-09	5e-06	CTCTCTCTCTCTCTCTGCATC
PH02Gene14474.t3	BBR-BPC	MP00540	transfer from AT5G42520(Arabidopsis thaliana)	WOX3	BamWOX3b_2	-1307	-1287	-	23.2133	5.08e-09	7.55e-06	ATCTCTCTCACTCTCTCTCTC
PH02Gene14474.t3	BBR-BPC	MP00540	transfer from AT5G42520(Arabidopsis thaliana)	WOX3	BamWOX3b_2	-1305	-1285	-	23	5.67e-09	8.29e-06	TCATCTCTCTCACTCTCTCTC
PH02Gene14474.t3	BBR-BPC	MP00540	transfer from AT5G42520(Arabidopsis thaliana)	WOX3	BamWOX3b_2	-1367	-1347	-	22.6533	6.77e-09	9.49e-06	ATCTCTCTCTCTCTCACTCCA
PH02Gene14474.t3	BBR-BPC	MP00540	transfer from AT5G42520(Arabidopsis thaliana)	WOX3	BamWOX3b_2	-1280	-1260	-	18.0667	6.05e-08	7.25e-05	CTCTCTCTCTCTCTCTCTGCA
PH02Gene14474.t3	BBR-BPC	MP00540	transfer from AT5G42520(Arabidopsis thaliana)	WOX3	BamWOX3b_2	-1315	-1295	-	16.44	1.23e-07	0.000133	CACTCTCTCTCTCTCTCCAGT
PH02Gene14474.t3	BBR-BPC	MP00540	transfer from AT5G42520(Arabidopsis thaliana)	WOX3	BamWOX3b_2	-1284	-1264	-	16.1333	1.4e-07	0.000148	CTCTCTCTCTCTCTGCATCTC
PH02Gene14474.t3	BBR-BPC	MP00540	transfer from AT5G42520(Arabidopsis thaliana)	WOX3	BamWOX3b_2	-1286	-1266	-	14.3733	2.9e-07	0.000289	CTCTCTCTCTCTGCATCTCTC
PH02Gene14474.t3	BBR-BPC	MP00540	transfer from AT5G42520(Arabidopsis thaliana)	WOX3	BamWOX3b_2	-1363	-1343	-	13.8533	3.57e-07	0.000343	TCTCATCTCTCTCTCTCTCAC
PH02Gene14474.t3	BBR-BPC	MP00540	transfer from AT5G42520(Arabidopsis thaliana)	WOX3	BamWOX3b_2	-98	-78	+	13.0667	4.87e-07	0.000452	AGATCTCTGTCTCTCTCTCTC
PH02Gene14474.t3	BBR-BPC	MP00540	transfer from AT5G42520(Arabidopsis thaliana)	WOX3	BamWOX3b_2	-1317	-1297	-	12.28	6.6e-07	0.000591	CTCTCTCTCTCTCTCCAGTTC
PH02Gene14474.t3	BBR-BPC	MP00540	transfer from AT5G42520(Arabidopsis thaliana)	WOX3	BamWOX3b_2	-1338	-1318	-	11.9733	7.42e-07	0.000657	TCTCATCTCTCTCTCTCTCCA
PH02Gene14474.t3	BBR-BPC	MP00540	transfer from AT5G42520(Arabidopsis thaliana)	WOX3	BamWOX3b_2	-1340	-1320	-	10.2533	1.4e-06	0.00116	TCATCTCTCTCTCTCTCCAGT
PH02Gene14474.t3	BBR-BPC	MP00540	transfer from AT5G42520(Arabidopsis thaliana)	WOX3	BamWOX3b_2	-84	-64	+	9.89333	1.6e-06	0.00128	CTCTCTCTCTCTCTCTAGATG
PH02Gene14474.t3	BBR-BPC	MP00540	transfer from AT5G42520(Arabidopsis thaliana)	WOX3	BamWOX3b_2	-1342	-1322	-	9.41333	1.9e-06	0.00149	ATCTCTCTCTCTCTCCAGTTC
PH02Gene14474.t3	BBR-BPC	MP00540	transfer from AT5G42520(Arabidopsis thaliana)	WOX3	BamWOX3b_2	-1344	-1324	-	8.62667	2.5e-06	0.0019	CTCTCTCTCTCTCCAGTTCTC
PH02Gene14474.t3	BBR-BPC	MP00540	transfer from AT5G42520(Arabidopsis thaliana)	WOX3	BamWOX3b_2	-1319	-1299	-	8.62667	2.5e-06	0.0019	CTCTCTCTCTCTCCAGTTCTC
PH02Gene14474.t3	BBR-BPC	MP00540	transfer from AT5G42520(Arabidopsis thaliana)	WOX3	BamWOX3b_2	-100	-80	+	7.34667	3.89e-06	0.0028	AAAGATCTCTGTCTCTCTCTC
PH02Gene14474.t3	BBR-BPC	MP00540	transfer from AT5G42520(Arabidopsis thaliana)	WOX3	BamWOX3b_2	-1303	-1283	-	7.05333	4.29e-06	0.00307	TCTCATCTCTCTCACTCTCTC
PH02Gene14474.t3	BBR-BPC	MP00540	transfer from AT5G42520(Arabidopsis thaliana)	WOX3	BamWOX3b_2	-1272	-1252	-	6.97333	4.41e-06	0.00314	CATCCCATCTCTCTCTCTCTC
PH02Gene14474.t3	BBR-BPC	MP00540	transfer from AT5G42520(Arabidopsis thaliana)	WOX3	BamWOX3b_2	-1369	-1349	-	6.81333	4.65e-06	0.00328	CTCTCTCTCTCTCACTCCAGT
PH02Gene14474.t3	BBR-BPC	MP00540	transfer from AT5G42520(Arabidopsis thaliana)	WOX3	BamWOX3b_2	-1371	-1351	-	5.76	6.57e-06	0.00446	CTCTCTCTCTCACTCCAGTTC
PH02Gene14474.t3	BBR-BPC	MP00540	transfer from AT5G42520(Arabidopsis thaliana)	WOX3	BamWOX3b_2	-1270	-1250	-	5.53333	7.07e-06	0.00479	GCCATCCCATCTCTCTCTCTC
PH02Gene43753.t1	C2C2	MP00593	transfer from AT5G66940(Arabidopsis thaliana)	WOX3	BamWOX3b_2	-753	-725	+	15.8462	1.96e-06	0.0276	CTTTCATTTTCAGTCACTTTTTTATATTA
PH02Gene09447.t1	GARP	MP00010	transfer from AT1G67710(Arabidopsis thaliana)	WOX4	BamWOX4a	-360	-351	-	14.8257	4.29e-06	1	ATAGATACGG
PH02Gene44702.t1	B3 superfamily	MP00083	transfer from AT3G24650(Arabidopsis thaliana)	WOX4	BamWOX4a	-534	-526	-	13.6403	8.54e-06	0.0725	CCGCATGCA
PH02Gene14168.t1	AP2/ERF	MP00204	transfer from AT1G53910(Arabidopsis thaliana)	WOX4	BamWOX4a	-101	-81	-	15.7385	2.58e-06	0.0253	AGACGGTAAAGGCGGCGAGGC
PH02Gene10736.t1	LBD (AS2/LOB)	MP00211	transfer from AT1G65620(Arabidopsis thaliana)	WOX4	BamWOX4a	-98	-78	+	15.5538	2.29e-06	0.017	TCGCCGCCTTTACCGTCTCCG
PH02Gene10736.t1	LBD (AS2/LOB)	MP00211	transfer from AT1G65620(Arabidopsis thaliana)	WOX4	BamWOX4a	-101	-81	+	14.3231	4.98e-06	0.0262	GCCTCGCCGCCTTTACCGTCT
PH02Gene24683.t1	AP2/ERF	MP00227	transfer from AT1G71450(Arabidopsis thaliana)	WOX4	BamWOX4a	-100	-81	+	17.2424	6.27e-07	0.00334	CCTCGCCGCCTTTACCGTCT
PH02Gene24683.t1	AP2/ERF	MP00227	transfer from AT1G71450(Arabidopsis thaliana)	WOX4	BamWOX4a	-857	-838	-	13.3939	9.45e-06	0.0212	AACCTCCACATCTGCCATCA
PH02Gene15563.t1	AP2/ERF	MP00302	transfer from AT2G40340(Arabidopsis thaliana)	WOX4	BamWOX4a	-99	-79	-	17.0143	8.04e-07	0.00532	GGAGACGGTAAAGGCGGCGAG
PH02Gene39376.t2	AP2/ERF	MP00302	transfer from AT2G40340(Arabidopsis thaliana)	WOX4	BamWOX4a	-99	-79	-	17.0143	8.04e-07	0.00535	GGAGACGGTAAAGGCGGCGAG
PH02Gene20171.t1	AP2/ERF	MP00374	transfer from AT3G23240(Arabidopsis thaliana)	WOX4	BamWOX4a	-104	-77	+	18.9538	2.66e-07	0.00452	CCGGCCTCGCCGCCTTTACCGTCTCCGG
PH02Gene35313.t1	AP2/ERF	MP00374	transfer from AT3G23240(Arabidopsis thaliana)	WOX4	BamWOX4a	-104	-77	+	18.9538	2.66e-07	0.00454	CCGGCCTCGCCGCCTTTACCGTCTCCGG
PH02Gene14508.t1	AP2/ERF	MP00456	transfer from AT4G27950(Arabidopsis thaliana)	WOX4	BamWOX4a	-98	-78	+	12.7286	9.2e-06	0.0234	TCGCCGCCTTTACCGTCTCCG
PH02Gene03889.t1	AP2/ERF	MP00542	transfer from AT5G44210(Arabidopsis thaliana)	WOX4	BamWOX4a	-98	-78	-	18.3077	3.4e-07	0.00363	CGGAGACGGTAAAGGCGGCGA
PH02Gene49769.t1	LBD (AS2/LOB)	MP00581	transfer from AT5G63090(Arabidopsis thaliana)	WOX4	BamWOX4a	-99	-79	+	15.0308	2.71e-06	0.0105	CTCGCCGCCTTTACCGTCTCC
PH02Gene49769.t1	LBD (AS2/LOB)	MP00581	transfer from AT5G63090(Arabidopsis thaliana)	WOX4	BamWOX4a	-96	-76	+	14.6769	3.35e-06	0.0117	GCCGCCTTTACCGTCTCCGGT
PH02Gene35410.t1	AP2/ERF	MP00151	transfer from AT1G19210(Arabidopsis thaliana)	WOX4	BamWOX4b	-590	-577	-	14.6769	5.76e-06	0.357	TAGGTCGGTGGTTG
PH02Gene24683.t1	AP2/ERF	MP00227	transfer from AT1G71450(Arabidopsis thaliana)	WOX4	BamWOX4b	-126	-107	+	14.7273	3.91e-06	0.0111	CCTCACCGTCTTTACCGTCT
PH02Gene07683.t1	AP2/ERF	MP00276	transfer from AT2G23340(Arabidopsis thaliana)	WOX4	BamWOX4b	-592	-576	-	15.1077	6.85e-06	0.564	GTAGGTCGGTGGTTGGC
PH02Gene15563.t1	AP2/ERF	MP00302	transfer from AT2G40340(Arabidopsis thaliana)	WOX4	BamWOX4b	-125	-105	-	14.7714	3.24e-06	0.0117	GGAGACGGTAAAGACGGTGAG
PH02Gene39376.t2	AP2/ERF	MP00302	transfer from AT2G40340(Arabidopsis thaliana)	WOX4	BamWOX4b	-125	-105	-	14.7714	3.24e-06	0.0117	GGAGACGGTAAAGACGGTGAG
PH02Gene09568.t1	AP2/ERF	MP00601	transfer from AT1G74930(Arabidopsis thaliana)	WOX4	BamWOX4b	-586	-577	+	15.3796	5.13e-06	0.425	CACCGACCTA
PH02Gene44702.t1	B3 superfamily	MP00083	transfer from AT3G24650(Arabidopsis thaliana)	WOX4	BamWOX4c	-626	-618	-	13.6403	8.54e-06	0.0725	CCGCATGCA
PH02Gene24683.t1	AP2/ERF	MP00227	transfer from AT1G71450(Arabidopsis thaliana)	WOX4	BamWOX4c	-124	-105	+	15.6364	2.07e-06	0.00667	CCTCACCACCTTTACCGTCT
PH02Gene42198.t1	MYB superfamily	MP00252	transfer from AT2G01060(Arabidopsis thaliana)	WOX4	BamWOX4c	-869	-857	-	14.6308	6.99e-06	0.442	AAAAGTATATTCG
PH02Gene38600.t1	MYB superfamily	MP00296	transfer from AT2G38090(Arabidopsis thaliana)	WOX4	BamWOX4c	-482	-462	+	13.9753	9.72e-06	0.337	ATTTTAGTGGATAATGTTAAG
PH02Gene15563.t1	AP2/ERF	MP00302	transfer from AT2G40340(Arabidopsis thaliana)	WOX4	BamWOX4c	-123	-103	-	16.7857	9.34e-07	0.00532	GGAGACGGTAAAGGTGGTGAG
PH02Gene39376.t2	AP2/ERF	MP00302	transfer from AT2G40340(Arabidopsis thaliana)	WOX4	BamWOX4c	-123	-103	-	16.7857	9.34e-07	0.00535	GGAGACGGTAAAGGTGGTGAG
PH02Gene29763.t1	MYB superfamily	MP00354	transfer from AT3G13040(Arabidopsis thaliana)	WOX4	BamWOX4c	-366	-358	+	14.0533	6.85e-06	0.565	AAGAAAACA
PH02Gene30851.t1	HSF	MP00379	transfer from AT3G24520(Arabidopsis thaliana)	WOX4	BamWOX4c	-664	-654	+	14.9385	6.71e-06	0.83	CTAGAAAATTC
PH02Gene45518.t1	MYB superfamily	MP00551	transfer from AT5G47390(Arabidopsis thaliana)	WOX4	BamWOX4c	-477	-463	-	16.1846	9.42e-07	0.233	TTAACATTATCCACT
PH02Gene06298.t1	MYB superfamily	MP00565	transfer from AT5G56840(Arabidopsis thaliana)	WOX4	BamWOX4c	-479	-465	-	16.1538	1.56e-06	0.315	AACATTATCCACTAA
PH02Gene07629.t1	bHLH	MP00074	transfer from AT2G20180(Arabidopsis thaliana)	WOX5	BamWOX5a	-875	-862	-	16.96	3.52e-07	0.0429	TGAACGACACGTGG
PH02Gene36869.t2	bHLH	MP00081	transfer from AT1G09530(Arabidopsis thaliana)	WOX5	BamWOX5a	-877	-868	+	14.7077	7.18e-06	1	AGCCACGTGT
PH02Gene42446.t1	bHLH	MP00081	transfer from AT1G09530(Arabidopsis thaliana)	WOX5	BamWOX5a	-877	-868	+	14.7077	7.18e-06	1	AGCCACGTGT
PH02Gene07883.t1	NAC	MP00121	transfer from AT1G01720(Arabidopsis thaliana)	WOX5	BamWOX5a	-1316	-1295	+	13.7077	7.08e-06	0.662	TTCGTGTACGAATTGTCTATTG
PH02Gene10707.t1	NAC	MP00121	transfer from AT1G01720(Arabidopsis thaliana)	WOX5	BamWOX5a	-1316	-1295	+	13.7077	7.08e-06	0.662	TTCGTGTACGAATTGTCTATTG
PH02Gene24683.t1	AP2/ERF	MP00227	transfer from AT1G71450(Arabidopsis thaliana)	WOX5	BamWOX5a	-1423	-1404	-	14.0303	6.24e-06	0.0153	CAGCACCTCCTCTGTCGTCA
PH02Gene24683.t1	AP2/ERF	MP00227	transfer from AT1G71450(Arabidopsis thaliana)	WOX5	BamWOX5a	-1426	-1407	-	13.9091	6.76e-06	0.0159	CACCTCCTCTGTCGTCACCA
PH02Gene05469.t1	MADS	MP00272	transfer from AT2G22540(Arabidopsis thaliana)	WOX5	BamWOX5a	-700	-686	-	14.3692	6.73e-06	0.417	CATTGCCATTTTCGG
PH02Gene15563.t1	AP2/ERF	MP00302	transfer from AT2G40340(Arabidopsis thaliana)	WOX5	BamWOX5a	-1401	-1381	+	17.5	5.83e-07	0.00476	GGTGGTGTAGCTGGTGGTGAG
PH02Gene15563.t1	AP2/ERF	MP00302	transfer from AT2G40340(Arabidopsis thaliana)	WOX5	BamWOX5a	-1428	-1408	+	13.5571	6.47e-06	0.018	TGTGGTGACGACAGAGGAGGT
PH02Gene39376.t2	AP2/ERF	MP00302	transfer from AT2G40340(Arabidopsis thaliana)	WOX5	BamWOX5a	-1401	-1381	+	17.5	5.83e-07	0.00478	GGTGGTGTAGCTGGTGGTGAG
PH02Gene39376.t2	AP2/ERF	MP00302	transfer from AT2G40340(Arabidopsis thaliana)	WOX5	BamWOX5a	-1428	-1408	+	13.5571	6.47e-06	0.0181	TGTGGTGACGACAGAGGAGGT
PH02Gene04494.t1	bZIP	MP00409	transfer from AT3G56850(Arabidopsis thaliana)	WOX5	BamWOX5a	-877	-863	-	13.8308	8.52e-06	0.422	GAACGACACGTGGCT
PH02Gene46776.t1	MYB superfamily	MP00114	transfer from AT3G61250(Arabidopsis thaliana)	WOX5	BamWOX5b_1	-820	-806	+	16	1.61e-06	0.105	TTGGTGGTAGGTGTA
PH02Gene31429.t1	MYB superfamily	MP00134	transfer from AT1G09540(Arabidopsis thaliana)	WOX5	BamWOX5b_1	-820	-806	-	15.4154	1.24e-06	0.104	TACACCTACCACCAA
PH02Gene35410.t1	AP2/ERF	MP00151	transfer from AT1G19210(Arabidopsis thaliana)	WOX5	BamWOX5b_1	-1178	-1165	+	14.4154	7.27e-06	0.36	GTTGCCGGTGGAAG
PH02Gene19250.t1	HSF	MP00187	transfer from AT1G46264(Arabidopsis thaliana)	WOX5	BamWOX5b_1	-175	-161	+	13.2	6.39e-06	0.315	AGAAGATCCCGGAAG
PH02Gene22062.t1	HSF	MP00187	transfer from AT1G46264(Arabidopsis thaliana)	WOX5	BamWOX5b_1	-175	-161	+	13.2	6.39e-06	0.316	AGAAGATCCCGGAAG
PH02Gene39676.t1	C2H2	MP00206	transfer from AT1G55110(Arabidopsis thaliana)	WOX5	BamWOX5b_1	-870	-853	+	15.1077	3.57e-06	0.294	ATAAAAAAGACAAAATTA
PH02Gene24683.t1	AP2/ERF	MP00227	transfer from AT1G71450(Arabidopsis thaliana)	WOX5	BamWOX5b_1	-281	-262	+	13.5303	8.65e-06	0.0197	ATCCGCTACTGCCACTGCCA
PH02Gene02281.t1	MYB superfamily	MP00249	transfer from AT1G79180(Arabidopsis thaliana)	WOX5	BamWOX5b_1	-819	-799	-	15.3077	3.92e-06	0.0683	GCAAAACTACACCTACCACCA
PH02Gene23445.t1	BBR-BPC	MP00253	transfer from AT2G01930(Arabidopsis thaliana)	WOX5	BamWOX5b_1	-364	-341	-	7.71212	4.07e-06	0.00259	GCGAGGGCGAGAGGGGAGGAGACA
PH02Gene09285.t1	C2H2	MP00255	transfer from AT2G02070(Arabidopsis thaliana)	WOX5	BamWOX5b_1	-870	-855	-	13.1867	9.21e-06	0.48	ATTTTGTCTTTTTTAT
PH02Gene00552.t1	C2H2	MP00256	transfer from AT2G02080(Arabidopsis thaliana)	WOX5	BamWOX5b_1	-870	-854	+	14.7538	3.88e-06	0.255	ATAAAAAAGACAAAATT
PH02Gene48728.t1	C2H2	MP00256	transfer from AT2G02080(Arabidopsis thaliana)	WOX5	BamWOX5b_1	-870	-854	+	14.7538	3.88e-06	0.255	ATAAAAAAGACAAAATT
PH02Gene01591.t1	C2H2	MP00592	transfer from AT5G66730(Arabidopsis thaliana)	WOX5	BamWOX5b_1	-870	-854	+	16.9538	1.23e-06	0.217	ATAAAAAAGACAAAATT
PH02Gene01651.t2	bHLH	MP00034	transfer from AT4G00050(Arabidopsis thaliana)	WOX5	BamWOX5b_2	-1293	-1286	+	14.898	8.36e-06	1	CCACGTGC
PH02Gene23951.t1	MADS	MP00076	transfer from AT2G45660(Arabidopsis thaliana)	WOX5	BamWOX5b_2	-335	-315	-	17.2794	5.76e-07	0.00136	CTTCCTTCTTTCTTTTTGTTT
PH02Gene23951.t1	MADS	MP00076	transfer from AT2G45660(Arabidopsis thaliana)	WOX5	BamWOX5b_2	-339	-319	-	17.1912	6.28e-07	0.00145	CTTCTTTCTTTTTGTTTTCTC
PH02Gene23951.t1	MADS	MP00076	transfer from AT2G45660(Arabidopsis thaliana)	WOX5	BamWOX5b_2	-341	-321	-	14.4559	6.42e-06	0.00838	TCTTTCTTTTTGTTTTCTCGA
PH02Gene10304.t1	C3H	MP00113	transfer from AT3G12130(Arabidopsis thaliana)	WOX5	BamWOX5b_2	-880	-867	+	14.4308	1.1e-06	0.0684	AAAAAAAAAGTTAA
PH02Gene10304.t1	C3H	MP00113	transfer from AT3G12130(Arabidopsis thaliana)	WOX5	BamWOX5b_2	-891	-878	+	13.2154	8.38e-06	0.271	AATAAAAAAGTAAA
PH02Gene03465.t1	AP2/ERF	MP00156	transfer from AT1G21910(Arabidopsis thaliana)	WOX5	BamWOX5b_2	-283	-264	+	19.7231	5.53e-08	0.00227	CCACTCCCACGACCACCGCC
PH02Gene19250.t1	HSF	MP00187	transfer from AT1G46264(Arabidopsis thaliana)	WOX5	BamWOX5b_2	-190	-176	+	13.2	6.39e-06	0.315	AGAAGATCCCGGAAG
PH02Gene22062.t1	HSF	MP00187	transfer from AT1G46264(Arabidopsis thaliana)	WOX5	BamWOX5b_2	-190	-176	+	13.2	6.39e-06	0.316	AGAAGATCCCGGAAG
PH02Gene35039.t1	HB	MP00225	transfer from AT1G69780(Arabidopsis thaliana)	WOX5	BamWOX5b_2	-959	-949	+	14.3881	2.23e-06	0.278	CCAATAATTAA
PH02Gene05655.t1	C2H2	MP00229	transfer from AT1G72050(Arabidopsis thaliana)	WOX5	BamWOX5b_2	-386	-368	+	15.9919	1.42e-06	0.00784	CCCCTCCCCTCTCTTCCTC
PH02Gene05655.t1	C2H2	MP00229	transfer from AT1G72050(Arabidopsis thaliana)	WOX5	BamWOX5b_2	-380	-362	+	14.6694	3.31e-06	0.0129	CCCTCTCTTCCTCTCCCCC
PH02Gene05655.t1	C2H2	MP00229	transfer from AT1G72050(Arabidopsis thaliana)	WOX5	BamWOX5b_2	-383	-365	+	14.3065	4.14e-06	0.0138	CTCCCCTCTCTTCCTCTCC
PH02Gene29328.t1	Trihelix	MP00244	transfer from AT1G76890(Arabidopsis thaliana)	WOX5	BamWOX5b_2	-888	-875	-	14.3846	3.88e-06	0.321	TTTTTTACTTTTTT
PH02Gene23445.t1	BBR-BPC	MP00253	transfer from AT2G01930(Arabidopsis thaliana)	WOX5	BamWOX5b_2	-381	-358	-	18.5152	4.41e-08	4.94e-05	GCGAGGGGGAGAGGAAGAGAGGGG
PH02Gene23445.t1	BBR-BPC	MP00253	transfer from AT2G01930(Arabidopsis thaliana)	WOX5	BamWOX5b_2	-383	-360	-	12.6061	6.04e-07	0.000521	GAGGGGGAGAGGAAGAGAGGGGAG
PH02Gene23445.t1	BBR-BPC	MP00253	transfer from AT2G01930(Arabidopsis thaliana)	WOX5	BamWOX5b_2	-387	-364	-	12.0909	7.46e-07	0.000623	GGGAGAGGAAGAGAGGGGAGGGGG
PH02Gene23445.t1	BBR-BPC	MP00253	transfer from AT2G01930(Arabidopsis thaliana)	WOX5	BamWOX5b_2	-375	-352	-	10.8485	1.23e-06	0.000959	GCGAGGGCGAGGGGGAGAGGAAGA
PH02Gene23445.t1	BBR-BPC	MP00253	transfer from AT2G01930(Arabidopsis thaliana)	WOX5	BamWOX5b_2	-389	-366	-	8.69697	2.82e-06	0.00191	GAGAGGAAGAGAGGGGAGGGGGAG
PH02Gene23445.t1	BBR-BPC	MP00253	transfer from AT2G01930(Arabidopsis thaliana)	WOX5	BamWOX5b_2	-379	-356	-	5.54545	8.87e-06	0.00507	GGGCGAGGGGGAGAGGAAGAGAGG
PH02Gene23445.t1	BBR-BPC	MP00253	transfer from AT2G01930(Arabidopsis thaliana)	WOX5	BamWOX5b_2	-385	-362	-	5.40909	9.3e-06	0.00528	GGGGGAGAGGAAGAGAGGGGAGGG
PH02Gene15563.t1	AP2/ERF	MP00302	transfer from AT2G40340(Arabidopsis thaliana)	WOX5	BamWOX5b_2	-275	-255	-	13.3143	7.39e-06	0.0193	GGGGGCCAAGGCGGTGGTCGT
PH02Gene39376.t2	AP2/ERF	MP00302	transfer from AT2G40340(Arabidopsis thaliana)	WOX5	BamWOX5b_2	-275	-255	-	13.3143	7.39e-06	0.0194	GGGGGCCAAGGCGGTGGTCGT
PH02Gene08125.t1	HB	MP00323	transfer from AT3G01470(Arabidopsis thaliana)	WOX5	BamWOX5b_2	-959	-949	+	14.6418	6.86e-06	0.853	CCAATAATTAA
PH02Gene34453.t1	C2C2	MP00407	transfer from AT3G55370(Arabidopsis thaliana)	WOX5	BamWOX5b_2	-887	-867	-	19.9848	3.01e-08	0.00241	TTAACTTTTTTTTTACTTTTT
PH02Gene34453.t1	C2C2	MP00407	transfer from AT3G55370(Arabidopsis thaliana)	WOX5	BamWOX5b_2	-891	-871	-	15.5606	2.43e-06	0.0324	CTTTTTTTTTACTTTTTTATT
PH02Gene34453.t1	C2C2	MP00407	transfer from AT3G55370(Arabidopsis thaliana)	WOX5	BamWOX5b_2	-342	-322	-	14.8788	4.18e-06	0.039	CTTTCTTTTTGTTTTCTCGAA
PH02Gene34453.t1	C2C2	MP00407	transfer from AT3G55370(Arabidopsis thaliana)	WOX5	BamWOX5b_2	-892	-872	-	13.8485	9.01e-06	0.0549	TTTTTTTTTACTTTTTTATTG
PH02Gene23040.t1	AP2/ERF	MP00411	transfer from AT3G57600(Arabidopsis thaliana)	WOX5	BamWOX5b_2	-274	-264	+	14.7077	5.87e-06	0.0391	CGACCACCGCC
PH02Gene40564.t1	AP2/ERF	MP00458	transfer from AT4G28140(Arabidopsis thaliana)	WOX5	BamWOX5b_2	-283	-264	-	17.3692	4.75e-07	0.00484	GGCGGTGGTCGTGGGAGTGG
PH02Gene14474.t3	BBR-BPC	MP00540	transfer from AT5G42520(Arabidopsis thaliana)	WOX5	BamWOX5b_2	-380	-360	+	14.1867	3.13e-07	0.000306	CCCTCTCTTCCTCTCCCCCTC
PH02Gene14474.t3	BBR-BPC	MP00540	transfer from AT5G42520(Arabidopsis thaliana)	WOX5	BamWOX5b_2	-378	-358	+	12.4533	6.18e-07	0.000564	CTCTCTTCCTCTCCCCCTCGC
PH02Gene14474.t3	BBR-BPC	MP00540	transfer from AT5G42520(Arabidopsis thaliana)	WOX5	BamWOX5b_2	-386	-366	+	8.2	2.9e-06	0.00219	CCCCTCCCCTCTCTTCCTCTC
PH02Gene22025.t1	C2C2	MP00580	transfer from AT5G62940(Arabidopsis thaliana)	WOX5	BamWOX5b_2	-885	-865	+	17.0615	3.63e-07	0.0214	AAAGTAAAAAAAAAGTTAATT
PH02Gene22025.t1	C2C2	MP00580	transfer from AT5G62940(Arabidopsis thaliana)	WOX5	BamWOX5b_2	-896	-876	+	16.9846	3.98e-07	0.0214	TAAGCAATAAAAAAGTAAAAA
PH02Gene22025.t1	C2C2	MP00580	transfer from AT5G62940(Arabidopsis thaliana)	WOX5	BamWOX5b_2	-340	-320	+	14.8923	3.7e-06	0.0534	CGAGAAAACAAAAAGAAAGAA
PH02Gene43753.t1	C2C2	MP00593	transfer from AT5G66940(Arabidopsis thaliana)	WOX5	BamWOX5b_2	-894	-866	-	21.0462	1.2e-08	0.00222	ATTAACTTTTTTTTTACTTTTTTATTGCT
PH02Gene43753.t1	C2C2	MP00593	transfer from AT5G66940(Arabidopsis thaliana)	WOX5	BamWOX5b_2	-883	-855	-	14.6154	5.01e-06	0.0479	AATTTCCCATAATTAACTTTTTTTTTACT
PH02Gene43753.t1	C2C2	MP00593	transfer from AT5G66940(Arabidopsis thaliana)	WOX5	BamWOX5b_2	-338	-310	-	14.1538	6.97e-06	0.0511	CGCAGCTTCCTTCTTTCTTTTTGTTTTCT
PH02Gene11502.t1	bHLH	MP00660	transfer from Pp3c6_9520(Physcomitrella patens)	WOX5	BamWOX5b_2	-1293	-1286	+	14.9796	8.36e-06	1	CCACGTGC
PH02Gene38533.t1	WRKY	MP00067	transfer from AT1G69310(Arabidopsis thaliana)	WOX8	BamWOX8	-1017	-1008	+	11.9899	8.72e-06	1	AAAGTCAACC
PH02Gene23951.t1	MADS	MP00076	transfer from AT2G45660(Arabidopsis thaliana)	WOX8	BamWOX8	-1299	-1279	+	13.9853	9.03e-06	0.0109	TCACGTTTTTTTTCTATTCCT
PH02Gene03465.t1	AP2/ERF	MP00156	transfer from AT1G21910(Arabidopsis thaliana)	WOX8	BamWOX8	-269	-250	+	14.3385	8.13e-06	0.053	CCGGCTCCTCCACCACCACC
PH02Gene15084.t1	WRKY	MP00167	transfer from AT1G29280(Arabidopsis thaliana)	WOX8	BamWOX8	-1018	-1008	+	14.6308	7.77e-06	1	AAAAGTCAACC
PH02Gene27223.t1	WRKY	MP00171	transfer from AT1G30650(Arabidopsis thaliana)	WOX8	BamWOX8	-1018	-1006	+	16.1385	2.19e-06	0.545	AAAAGTCAACCAT
PH02Gene10736.t1	LBD (AS2/LOB)	MP00211	transfer from AT1G65620(Arabidopsis thaliana)	WOX8	BamWOX8	-266	-246	+	15.5077	2.36e-06	0.017	GCTCCTCCACCACCACCGGCT
PH02Gene10736.t1	LBD (AS2/LOB)	MP00211	transfer from AT1G65620(Arabidopsis thaliana)	WOX8	BamWOX8	-275	-255	+	14.0615	5.83e-06	0.027	TCGTCTCCGGCTCCTCCACCA
PH02Gene24683.t1	AP2/ERF	MP00227	transfer from AT1G71450(Arabidopsis thaliana)	WOX8	BamWOX8	-265	-246	+	20.1515	5.46e-08	0.000788	CTCCTCCACCACCACCGGCT
PH02Gene24683.t1	AP2/ERF	MP00227	transfer from AT1G71450(Arabidopsis thaliana)	WOX8	BamWOX8	-268	-249	+	18.9091	1.63e-07	0.0015	CGGCTCCTCCACCACCACCG
PH02Gene24683.t1	AP2/ERF	MP00227	transfer from AT1G71450(Arabidopsis thaliana)	WOX8	BamWOX8	-271	-252	+	18.2576	2.8e-07	0.00196	CTCCGGCTCCTCCACCACCA
PH02Gene24683.t1	AP2/ERF	MP00227	transfer from AT1G71450(Arabidopsis thaliana)	WOX8	BamWOX8	-274	-255	+	16.0152	1.57e-06	0.00616	CGTCTCCGGCTCCTCCACCA
PH02Gene24683.t1	AP2/ERF	MP00227	transfer from AT1G71450(Arabidopsis thaliana)	WOX8	BamWOX8	-262	-243	+	13.6515	8e-06	0.0183	CTCCACCACCACCGGCTGCA
PH02Gene05655.t1	C2H2	MP00229	transfer from AT1G72050(Arabidopsis thaliana)	WOX8	BamWOX8	-269	-251	+	14.0968	4.7e-06	0.0138	CCGGCTCCTCCACCACCAC
PH02Gene05655.t1	C2H2	MP00229	transfer from AT1G72050(Arabidopsis thaliana)	WOX8	BamWOX8	-945	-927	-	13.7581	5.76e-06	0.0151	CCTCCTGCATTTCCTCCCC
PH02Gene05655.t1	C2H2	MP00229	transfer from AT1G72050(Arabidopsis thaliana)	WOX8	BamWOX8	-272	-254	+	13.3548	7.32e-06	0.0166	TCTCCGGCTCCTCCACCAC
PH02Gene30731.t1	WRKY	MP00251	transfer from AT1G80840(Arabidopsis thaliana)	WOX8	BamWOX8	-1020	-1006	-	15.6	1.72e-06	0.426	ATGGTTGACTTTTCC
PH02Gene11076.t2	WRKY	MP00260	transfer from AT2G03340(Arabidopsis thaliana)	WOX8	BamWOX8	-1018	-1008	+	15.4	3.69e-06	0.917	AAAAGTCAACC
PH02Gene19213.t1	WRKY	MP00299	transfer from AT2G38470(Arabidopsis thaliana)	WOX8	BamWOX8	-1018	-1008	+	15.1231	4.2e-06	1	AAAAGTCAACC
PH02Gene15563.t1	AP2/ERF	MP00302	transfer from AT2G40340(Arabidopsis thaliana)	WOX8	BamWOX8	-261	-241	-	21.0143	4.36e-08	0.000608	GGTGCAGCCGGTGGTGGTGGA
PH02Gene15563.t1	AP2/ERF	MP00302	transfer from AT2G40340(Arabidopsis thaliana)	WOX8	BamWOX8	-264	-244	-	20.7857	5.25e-08	0.000612	GCAGCCGGTGGTGGTGGAGGA
PH02Gene15563.t1	AP2/ERF	MP00302	transfer from AT2G40340(Arabidopsis thaliana)	WOX8	BamWOX8	-258	-238	-	17.6857	5.14e-07	0.0045	GAGGGTGCAGCCGGTGGTGGT
PH02Gene15563.t1	AP2/ERF	MP00302	transfer from AT2G40340(Arabidopsis thaliana)	WOX8	BamWOX8	-267	-247	-	16.8429	9e-07	0.00532	GCCGGTGGTGGTGGAGGAGCC
PH02Gene39376.t2	AP2/ERF	MP00302	transfer from AT2G40340(Arabidopsis thaliana)	WOX8	BamWOX8	-261	-241	-	21.0143	4.36e-08	0.000611	GGTGCAGCCGGTGGTGGTGGA
PH02Gene39376.t2	AP2/ERF	MP00302	transfer from AT2G40340(Arabidopsis thaliana)	WOX8	BamWOX8	-264	-244	-	20.7857	5.25e-08	0.000615	GCAGCCGGTGGTGGTGGAGGA
PH02Gene39376.t2	AP2/ERF	MP00302	transfer from AT2G40340(Arabidopsis thaliana)	WOX8	BamWOX8	-258	-238	-	17.6857	5.14e-07	0.00452	GAGGGTGCAGCCGGTGGTGGT
PH02Gene39376.t2	AP2/ERF	MP00302	transfer from AT2G40340(Arabidopsis thaliana)	WOX8	BamWOX8	-267	-247	-	16.8429	9e-07	0.00535	GCCGGTGGTGGTGGAGGAGCC
PH02Gene23384.t1	NAC	MP00310	transfer from AT2G43000(Arabidopsis thaliana)	WOX8	BamWOX8	-489	-470	+	14.8923	5.03e-06	0.311	CGCCGTGAACAAAAGGCCAC
PH02Gene34453.t1	C2C2	MP00407	transfer from AT3G55370(Arabidopsis thaliana)	WOX8	BamWOX8	-1193	-1173	+	13.9697	8.26e-06	0.0548	TATACTTTTACCACTTTTTTC
PH02Gene17528.t1	WRKY	MP00408	transfer from AT3G56400(Arabidopsis thaliana)	WOX8	BamWOX8	-1018	-1006	-	15.3385	4.34e-06	1	ATGGTTGACTTTT
PH02Gene23040.t1	AP2/ERF	MP00411	transfer from AT3G57600(Arabidopsis thaliana)	WOX8	BamWOX8	-263	-253	+	14.7538	5.79e-06	0.0391	CCTCCACCACC
PH02Gene23040.t1	AP2/ERF	MP00411	transfer from AT3G57600(Arabidopsis thaliana)	WOX8	BamWOX8	-260	-250	+	14.5846	6.33e-06	0.0391	CCACCACCACC
PH02Gene47843.t1	WRKY	MP00422	transfer from AT4G01250(Arabidopsis thaliana)	WOX8	BamWOX8	-1018	-1006	+	17.0308	1.1e-06	0.274	AAAAGTCAACCAT
PH02Gene31845.t1	WRKY	MP00440	transfer from AT4G18170(Arabidopsis thaliana)	WOX8	BamWOX8	-1018	-1006	-	16.1538	6.76e-07	0.168	ATGGTTGACTTTT
PH02Gene14508.t1	AP2/ERF	MP00456	transfer from AT4G27950(Arabidopsis thaliana)	WOX8	BamWOX8	-269	-249	+	17.8429	4.77e-07	0.00315	CCGGCTCCTCCACCACCACCG
PH02Gene14508.t1	AP2/ERF	MP00456	transfer from AT4G27950(Arabidopsis thaliana)	WOX8	BamWOX8	-266	-246	+	17.3857	6.42e-07	0.00365	GCTCCTCCACCACCACCGGCT
PH02Gene14508.t1	AP2/ERF	MP00456	transfer from AT4G27950(Arabidopsis thaliana)	WOX8	BamWOX8	-263	-243	+	16.3	1.27e-06	0.00547	CCTCCACCACCACCGGCTGCA
PH02Gene14508.t1	AP2/ERF	MP00456	transfer from AT4G27950(Arabidopsis thaliana)	WOX8	BamWOX8	-260	-240	+	12.9429	8.25e-06	0.0219	CCACCACCACCGGCTGCACCC
PH02Gene40564.t1	AP2/ERF	MP00458	transfer from AT4G28140(Arabidopsis thaliana)	WOX8	BamWOX8	-266	-247	-	16.9077	7.71e-07	0.00674	GCCGGTGGTGGTGGAGGAGC
PH02Gene43253.t1	WRKY	MP00464	transfer from AT4G31550(Arabidopsis thaliana)	WOX8	BamWOX8	-1019	-1006	-	16.6154	1.52e-06	0.377	ATGGTTGACTTTTC
PH02Gene37716.t1	WRKY	MP00506	transfer from AT5G13080(Arabidopsis thaliana)	WOX8	BamWOX8	-1018	-1006	+	15.4615	3.32e-06	0.825	AAAAGTCAACCAT
PH02Gene15382.t1	MYB superfamily	MP00513	transfer from AT5G16600(Arabidopsis thaliana)	WOX8	BamWOX8	-661	-649	+	16.5062	5.82e-07	0.0241	AGGGTAGGTGAGG
PH02Gene42860.t1	WRKY	MP00525	transfer from AT5G24110(Arabidopsis thaliana)	WOX8	BamWOX8	-1017	-1007	+	14.8769	7.22e-06	1	AAAGTCAACCA
PH02Gene48561.t1	WRKY	MP00531	transfer from AT5G26170(Arabidopsis thaliana)	WOX8	BamWOX8	-1020	-1008	-	16.0769	2.83e-06	0.352	GGTTGACTTTTCC
PH02Gene03889.t1	AP2/ERF	MP00542	transfer from AT5G44210(Arabidopsis thaliana)	WOX8	BamWOX8	-269	-249	-	15.4615	2.27e-06	0.0109	CGGTGGTGGTGGAGGAGCCGG
PH02Gene03889.t1	AP2/ERF	MP00542	transfer from AT5G44210(Arabidopsis thaliana)	WOX8	BamWOX8	-263	-243	-	15.2308	2.61e-06	0.0121	TGCAGCCGGTGGTGGTGGAGG
PH02Gene03889.t1	AP2/ERF	MP00542	transfer from AT5G44210(Arabidopsis thaliana)	WOX8	BamWOX8	-266	-246	-	14.0615	5.23e-06	0.0165	AGCCGGTGGTGGTGGAGGAGC
PH02Gene02896.t1	AP2/ERF	MP00549	transfer from AT5G47230(Arabidopsis thaliana)	WOX8	BamWOX8	-263	-249	+	15.8462	2.09e-06	0.0148	CCTCCACCACCACCG
PH02Gene02896.t1	AP2/ERF	MP00549	transfer from AT5G47230(Arabidopsis thaliana)	WOX8	BamWOX8	-260	-246	+	13.4154	9.24e-06	0.0336	CCACCACCACCGGCT
PH02Gene49769.t1	LBD (AS2/LOB)	MP00581	transfer from AT5G63090(Arabidopsis thaliana)	WOX8	BamWOX8	-264	-244	+	18.4	3.01e-07	0.00251	TCCTCCACCACCACCGGCTGC
PH02Gene49769.t1	LBD (AS2/LOB)	MP00581	transfer from AT5G63090(Arabidopsis thaliana)	WOX8	BamWOX8	-270	-250	+	15.9692	1.52e-06	0.00806	TCCGGCTCCTCCACCACCACC
PH02Gene49769.t1	LBD (AS2/LOB)	MP00581	transfer from AT5G63090(Arabidopsis thaliana)	WOX8	BamWOX8	-273	-253	+	15.4462	2.1e-06	0.00885	GTCTCCGGCTCCTCCACCACC
PH02Gene49769.t1	LBD (AS2/LOB)	MP00581	transfer from AT5G63090(Arabidopsis thaliana)	WOX8	BamWOX8	-267	-247	+	14.6923	3.31e-06	0.0117	GGCTCCTCCACCACCACCGGC
PH02Gene49769.t1	LBD (AS2/LOB)	MP00581	transfer from AT5G63090(Arabidopsis thaliana)	WOX8	BamWOX8	-322	-302	+	13.4615	6.78e-06	0.0186	CCAGCCGTGGCAGCCGCAGCA
PH02Gene49769.t1	LBD (AS2/LOB)	MP00581	transfer from AT5G63090(Arabidopsis thaliana)	WOX8	BamWOX8	-282	-262	+	13.2615	7.59e-06	0.0197	CCCTCCCTCGTCTCCGGCTCC
PH02Gene15521.t1	MADS	MP00080	transfer from AT5G20240(Arabidopsis thaliana)	WOX8	BamWOX8like	-1434	-1421	-	14.6615	5.02e-06	0.174	AAAAAAGTGGAAAA
PH02Gene44702.t1	B3 superfamily	MP00083	transfer from AT3G24650(Arabidopsis thaliana)	WOX8	BamWOX8like	-561	-553	+	13.6403	8.54e-06	0.0725	CCGCATGCA
PH02Gene46776.t1	MYB superfamily	MP00114	transfer from AT3G61250(Arabidopsis thaliana)	WOX8	BamWOX8like	-969	-955	+	14.3231	7.96e-06	0.14	CGAGGGGTAGGTGAG
PH02Gene03465.t1	AP2/ERF	MP00156	transfer from AT1G21910(Arabidopsis thaliana)	WOX8	BamWOX8like	-635	-616	+	21.0154	9.53e-09	0.00117	TCTCCGGCTCCTCCACCGCC
PH02Gene14168.t1	AP2/ERF	MP00204	transfer from AT1G53910(Arabidopsis thaliana)	WOX8	BamWOX8like	-626	-606	-	15.5231	2.96e-06	0.0253	AGCAGCCGGTGGCGGTGGAGG
PH02Gene10736.t1	LBD (AS2/LOB)	MP00211	transfer from AT1G65620(Arabidopsis thaliana)	WOX8	BamWOX8like	-635	-615	+	19.4462	1.35e-07	0.00302	TCTCCGGCTCCTCCACCGCCA
PH02Gene10736.t1	LBD (AS2/LOB)	MP00211	transfer from AT1G65620(Arabidopsis thaliana)	WOX8	BamWOX8like	-638	-618	+	16.5077	1.21e-06	0.0124	TCGTCTCCGGCTCCTCCACCG
PH02Gene10736.t1	LBD (AS2/LOB)	MP00211	transfer from AT1G65620(Arabidopsis thaliana)	WOX8	BamWOX8like	-629	-609	+	15.4154	2.5e-06	0.0176	GCTCCTCCACCGCCACCGGCT
PH02Gene10736.t1	LBD (AS2/LOB)	MP00211	transfer from AT1G65620(Arabidopsis thaliana)	WOX8	BamWOX8like	-155	-135	+	14.4154	4.7e-06	0.0257	GCGCTGCCGTTTACGCCGCCC
PH02Gene37700.t1	TCP	MP00215	transfer from AT1G67260(Arabidopsis thaliana)	WOX8	BamWOX8like	-1117	-1088	+	17.4691	7.38e-07	0.176	AGTGGGGCCAACCATCCATCAGGTCCCTCC
PH02Gene37700.t1	TCP	MP00215	transfer from AT1G67260(Arabidopsis thaliana)	WOX8	BamWOX8like	-81	-52	+	13.1975	7.29e-06	0.579	TGTGGCCCCCACCTACTCGTCCTCGTCCTC
PH02Gene24683.t1	AP2/ERF	MP00227	transfer from AT1G71450(Arabidopsis thaliana)	WOX8	BamWOX8like	-634	-615	+	21.2121	2.02e-08	0.00038	CTCCGGCTCCTCCACCGCCA
PH02Gene24683.t1	AP2/ERF	MP00227	transfer from AT1G71450(Arabidopsis thaliana)	WOX8	BamWOX8like	-628	-609	+	20.8485	2.86e-08	0.000501	CTCCTCCACCGCCACCGGCT
PH02Gene24683.t1	AP2/ERF	MP00227	transfer from AT1G71450(Arabidopsis thaliana)	WOX8	BamWOX8like	-631	-612	+	19.2273	1.24e-07	0.00132	CGGCTCCTCCACCGCCACCG
PH02Gene24683.t1	AP2/ERF	MP00227	transfer from AT1G71450(Arabidopsis thaliana)	WOX8	BamWOX8like	-637	-618	+	15.8636	1.76e-06	0.00616	CGTCTCCGGCTCCTCCACCG
PH02Gene24683.t1	AP2/ERF	MP00227	transfer from AT1G71450(Arabidopsis thaliana)	WOX8	BamWOX8like	-145	-126	+	13.9091	6.76e-06	0.0159	TTACGCCGCCCCCGCCCCCA
PH02Gene05655.t1	C2H2	MP00229	transfer from AT1G72050(Arabidopsis thaliana)	WOX8	BamWOX8like	-67	-49	+	18.3065	2.93e-07	0.00289	ACTCGTCCTCGTCCTCCTC
PH02Gene05655.t1	C2H2	MP00229	transfer from AT1G72050(Arabidopsis thaliana)	WOX8	BamWOX8like	-76	-58	+	16.3952	1.09e-06	0.00665	CCCCCACCTACTCGTCCTC
PH02Gene05655.t1	C2H2	MP00229	transfer from AT1G72050(Arabidopsis thaliana)	WOX8	BamWOX8like	-134	-116	+	16.1129	1.31e-06	0.00742	CCGCCCCCACCCCCTCCCC
PH02Gene05655.t1	C2H2	MP00229	transfer from AT1G72050(Arabidopsis thaliana)	WOX8	BamWOX8like	-137	-119	+	15.5484	1.89e-06	0.00936	CCCCCGCCCCCACCCCCTC
PH02Gene05655.t1	C2H2	MP00229	transfer from AT1G72050(Arabidopsis thaliana)	WOX8	BamWOX8like	-70	-52	+	14.9919	2.7e-06	0.0117	CCTACTCGTCCTCGTCCTC
PH02Gene05655.t1	C2H2	MP00229	transfer from AT1G72050(Arabidopsis thaliana)	WOX8	BamWOX8like	-131	-113	+	14.8306	2.99e-06	0.0124	CCCCCACCCCCTCCCCAAC
PH02Gene05655.t1	C2H2	MP00229	transfer from AT1G72050(Arabidopsis thaliana)	WOX8	BamWOX8like	-632	-614	+	14.1613	4.52e-06	0.0138	CCGGCTCCTCCACCGCCAC
PH02Gene05655.t1	C2H2	MP00229	transfer from AT1G72050(Arabidopsis thaliana)	WOX8	BamWOX8like	-743	-725	+	13.3145	7.49e-06	0.0166	CCTCCTCCTCCTCAAACAG
PH02Gene05655.t1	C2H2	MP00229	transfer from AT1G72050(Arabidopsis thaliana)	WOX8	BamWOX8like	-73	-55	+	13.1855	8.08e-06	0.0172	CCACCTACTCGTCCTCGTC
PH02Gene02281.t1	MYB superfamily	MP00249	transfer from AT1G79180(Arabidopsis thaliana)	WOX8	BamWOX8like	-968	-948	-	17.9692	3.54e-07	0.0226	TAATGGCCTCACCTACCCCTC
PH02Gene22560.t1	NAC	MP00266	transfer from AT2G18060(Arabidopsis thaliana)	WOX8	BamWOX8like	-831	-819	+	13.6769	3.82e-06	0.316	CTTGTGTTGCAAG
PH02Gene15563.t1	AP2/ERF	MP00302	transfer from AT2G40340(Arabidopsis thaliana)	WOX8	BamWOX8like	-624	-604	-	22.9714	8.15e-09	0.00025	GGAGCAGCCGGTGGCGGTGGA
PH02Gene15563.t1	AP2/ERF	MP00302	transfer from AT2G40340(Arabidopsis thaliana)	WOX8	BamWOX8like	-627	-607	-	20.9857	4.46e-08	0.000608	GCAGCCGGTGGCGGTGGAGGA
PH02Gene15563.t1	AP2/ERF	MP00302	transfer from AT2G40340(Arabidopsis thaliana)	WOX8	BamWOX8like	-630	-610	-	16.9286	8.51e-07	0.00532	GCCGGTGGCGGTGGAGGAGCC
PH02Gene15563.t1	AP2/ERF	MP00302	transfer from AT2G40340(Arabidopsis thaliana)	WOX8	BamWOX8like	-621	-601	-	15.1143	2.64e-06	0.0108	GAGGGAGCAGCCGGTGGCGGT
PH02Gene39376.t2	AP2/ERF	MP00302	transfer from AT2G40340(Arabidopsis thaliana)	WOX8	BamWOX8like	-624	-604	-	22.9714	8.15e-09	0.000251	GGAGCAGCCGGTGGCGGTGGA
PH02Gene39376.t2	AP2/ERF	MP00302	transfer from AT2G40340(Arabidopsis thaliana)	WOX8	BamWOX8like	-627	-607	-	20.9857	4.46e-08	0.000611	GCAGCCGGTGGCGGTGGAGGA
PH02Gene39376.t2	AP2/ERF	MP00302	transfer from AT2G40340(Arabidopsis thaliana)	WOX8	BamWOX8like	-630	-610	-	16.9286	8.51e-07	0.00535	GCCGGTGGCGGTGGAGGAGCC
PH02Gene39376.t2	AP2/ERF	MP00302	transfer from AT2G40340(Arabidopsis thaliana)	WOX8	BamWOX8like	-621	-601	-	15.1143	2.64e-06	0.0108	GAGGGAGCAGCCGGTGGCGGT
PH02Gene20171.t1	AP2/ERF	MP00374	transfer from AT3G23240(Arabidopsis thaliana)	WOX8	BamWOX8like	-149	-122	+	17.4308	9.94e-07	0.0104	CCGTTTACGCCGCCCCCGCCCCCACCCC
PH02Gene35313.t1	AP2/ERF	MP00374	transfer from AT3G23240(Arabidopsis thaliana)	WOX8	BamWOX8like	-149	-122	+	17.4308	9.94e-07	0.0104	CCGTTTACGCCGCCCCCGCCCCCACCCC
PH02Gene34453.t1	C2C2	MP00407	transfer from AT3G55370(Arabidopsis thaliana)	WOX8	BamWOX8like	-1440	-1420	+	16.5758	1.02e-06	0.019	ACTACTTTTTCCACTTTTTTT
PH02Gene23040.t1	AP2/ERF	MP00411	transfer from AT3G57600(Arabidopsis thaliana)	WOX8	BamWOX8like	-626	-616	+	19.3077	2.01e-07	0.00445	CCTCCACCGCC
PH02Gene14508.t1	AP2/ERF	MP00456	transfer from AT4G27950(Arabidopsis thaliana)	WOX8	BamWOX8like	-626	-606	+	20.8286	5.6e-08	0.000911	CCTCCACCGCCACCGGCTGCT
PH02Gene14508.t1	AP2/ERF	MP00456	transfer from AT4G27950(Arabidopsis thaliana)	WOX8	BamWOX8like	-632	-612	+	18.6429	2.78e-07	0.00283	CCGGCTCCTCCACCGCCACCG
PH02Gene14508.t1	AP2/ERF	MP00456	transfer from AT4G27950(Arabidopsis thaliana)	WOX8	BamWOX8like	-140	-120	+	18.2571	3.62e-07	0.00315	CCGCCCCCGCCCCCACCCCCT
PH02Gene14508.t1	AP2/ERF	MP00456	transfer from AT4G27950(Arabidopsis thaliana)	WOX8	BamWOX8like	-629	-609	+	18.0429	4.18e-07	0.00315	GCTCCTCCACCGCCACCGGCT
PH02Gene14508.t1	AP2/ERF	MP00456	transfer from AT4G27950(Arabidopsis thaliana)	WOX8	BamWOX8like	-146	-126	+	16.8	9.31e-07	0.00446	TTTACGCCGCCCCCGCCCCCA
PH02Gene14508.t1	AP2/ERF	MP00456	transfer from AT4G27950(Arabidopsis thaliana)	WOX8	BamWOX8like	-623	-603	+	16.5143	1.11e-06	0.00522	CCACCGCCACCGGCTGCTCCC
PH02Gene40564.t1	AP2/ERF	MP00458	transfer from AT4G28140(Arabidopsis thaliana)	WOX8	BamWOX8like	-635	-616	-	20.2769	1.1e-08	0.000299	GGCGGTGGAGGAGCCGGAGA
PH02Gene40564.t1	AP2/ERF	MP00458	transfer from AT4G28140(Arabidopsis thaliana)	WOX8	BamWOX8like	-629	-610	-	17.9077	2.61e-07	0.00335	GCCGGTGGCGGTGGAGGAGC
PH02Gene09788.t1	TCP	MP00499	transfer from AT5G08330(Arabidopsis thaliana)	WOX8	BamWOX8like	-1117	-1104	+	14.2308	8.06e-06	0.663	AGTGGGGCCAACCA
PH02Gene15382.t1	MYB superfamily	MP00513	transfer from AT5G16600(Arabidopsis thaliana)	WOX8	BamWOX8like	-966	-954	+	15.1481	4.3e-06	0.089	GGGGTAGGTGAGG
PH02Gene03889.t1	AP2/ERF	MP00542	transfer from AT5G44210(Arabidopsis thaliana)	WOX8	BamWOX8like	-626	-606	-	18.8923	2.22e-07	0.00303	AGCAGCCGGTGGCGGTGGAGG
PH02Gene03889.t1	AP2/ERF	MP00542	transfer from AT5G44210(Arabidopsis thaliana)	WOX8	BamWOX8like	-632	-612	-	16.6769	1.04e-06	0.00671	CGGTGGCGGTGGAGGAGCCGG
PH02Gene03889.t1	AP2/ERF	MP00542	transfer from AT5G44210(Arabidopsis thaliana)	WOX8	BamWOX8like	-623	-603	-	15.9231	1.7e-06	0.00927	GGGAGCAGCCGGTGGCGGTGG
PH02Gene03889.t1	AP2/ERF	MP00542	transfer from AT5G44210(Arabidopsis thaliana)	WOX8	BamWOX8like	-629	-609	-	13.8154	6.02e-06	0.0185	AGCCGGTGGCGGTGGAGGAGC
PH02Gene03889.t1	AP2/ERF	MP00542	transfer from AT5G44210(Arabidopsis thaliana)	WOX8	BamWOX8like	-146	-126	-	13.6462	6.63e-06	0.0194	TGGGGGCGGGGGCGGCGTAAA
PH02Gene03889.t1	AP2/ERF	MP00542	transfer from AT5G44210(Arabidopsis thaliana)	WOX8	BamWOX8like	-155	-135	-	13.6154	6.75e-06	0.0194	GGGCGGCGTAAACGGCAGCGC
PH02Gene03889.t1	AP2/ERF	MP00542	transfer from AT5G44210(Arabidopsis thaliana)	WOX8	BamWOX8like	-620	-600	-	13.3077	8.02e-06	0.0214	TGAGGGAGCAGCCGGTGGCGG
PH02Gene02896.t1	AP2/ERF	MP00549	transfer from AT5G47230(Arabidopsis thaliana)	WOX8	BamWOX8like	-626	-612	+	19.1231	1.96e-07	0.00346	CCTCCACCGCCACCG
PH02Gene02896.t1	AP2/ERF	MP00549	transfer from AT5G47230(Arabidopsis thaliana)	WOX8	BamWOX8like	-629	-615	+	16.0308	1.85e-06	0.0148	GCTCCTCCACCGCCA
PH02Gene02896.t1	AP2/ERF	MP00549	transfer from AT5G47230(Arabidopsis thaliana)	WOX8	BamWOX8like	-623	-609	+	15.9846	1.91e-06	0.0148	CCACCGCCACCGGCT
PH02Gene22025.t1	C2C2	MP00580	transfer from AT5G62940(Arabidopsis thaliana)	WOX8	BamWOX8like	-1442	-1422	-	16.0154	1.19e-06	0.0365	AAAAAGTGGAAAAAGTAGTAG
PH02Gene49769.t1	LBD (AS2/LOB)	MP00581	transfer from AT5G63090(Arabidopsis thaliana)	WOX8	BamWOX8like	-633	-613	+	21.6308	2.58e-08	0.000573	TCCGGCTCCTCCACCGCCACC
PH02Gene49769.t1	LBD (AS2/LOB)	MP00581	transfer from AT5G63090(Arabidopsis thaliana)	WOX8	BamWOX8like	-627	-607	+	19.2462	1.64e-07	0.00191	TCCTCCACCGCCACCGGCTGC
PH02Gene49769.t1	LBD (AS2/LOB)	MP00581	transfer from AT5G63090(Arabidopsis thaliana)	WOX8	BamWOX8like	-636	-616	+	18.7231	2.4e-07	0.00237	GTCTCCGGCTCCTCCACCGCC
PH02Gene49769.t1	LBD (AS2/LOB)	MP00581	transfer from AT5G63090(Arabidopsis thaliana)	WOX8	BamWOX8like	-630	-610	+	16.3385	1.2e-06	0.00682	GGCTCCTCCACCGCCACCGGC
PH02Gene49769.t1	LBD (AS2/LOB)	MP00581	transfer from AT5G63090(Arabidopsis thaliana)	WOX8	BamWOX8like	-624	-604	+	15.6615	1.84e-06	0.0088	TCCACCGCCACCGGCTGCTCC
PH02Gene49769.t1	LBD (AS2/LOB)	MP00581	transfer from AT5G63090(Arabidopsis thaliana)	WOX8	BamWOX8like	-153	-133	+	14.4308	3.87e-06	0.0128	GCTGCCGTTTACGCCGCCCCC
PH02Gene49769.t1	LBD (AS2/LOB)	MP00581	transfer from AT5G63090(Arabidopsis thaliana)	WOX8	BamWOX8like	-685	-665	+	14.3846	3.98e-06	0.0128	CCAGCCGTGGCAGCCGCAGCC
PH02Gene49769.t1	LBD (AS2/LOB)	MP00581	transfer from AT5G63090(Arabidopsis thaliana)	WOX8	BamWOX8like	-645	-625	+	13.2615	7.59e-06	0.0197	CCCTCCCTCGTCTCCGGCTCC
PH02Gene43753.t1	C2C2	MP00593	transfer from AT5G66940(Arabidopsis thaliana)	WOX8	BamWOX8like	-1443	-1415	+	16.1231	1.57e-06	0.0243	ACTACTACTTTTTCCACTTTTTTTCTACA
PH02Gene15162.t1	AP2/ERF	MP00615	transfer from AT2G28550(Arabidopsis thaliana)	WOX8	BamWOX8like	-53	-44	+	13.8899	9.05e-06	1	TCCTCGGACC
PH02Gene06000.t1	SBP	MP00633	transfer from PK06791.1(Cannabis sativa)	WOX8	BamWOX8like	-1153	-1145	+	11.5926	9.63e-06	0.8	CTGTACGGA
PH02Gene34890.t1	SBP	MP00634	transfer from PK22320.1(Cannabis sativa)	WOX8	BamWOX8like	-290	-281	+	12.3367	4.85e-06	0.488	GAGTACGGCC
PH02Gene18004.t1	C2C2	MP00046	transfer from AT5G39660(Arabidopsis thaliana)	WOX9	BamWOX9a	-530	-521	+	11.7213	8.06e-06	0.334	AAAAAAGTGA
PH02Gene44702.t1	B3 superfamily	MP00083	transfer from AT3G24650(Arabidopsis thaliana)	WOX9	BamWOX9a	-375	-367	+	14.9856	3.09e-06	0.0507	CTGCATGCA
PH02Gene30834.t1	Trihelix	MP00243	transfer from AT1G76880(Arabidopsis thaliana)	WOX9	BamWOX9a	-535	-520	+	18.4	6.88e-09	0.0017	ACGGTAAAAAAGTGAA
PH02Gene29328.t1	Trihelix	MP00244	transfer from AT1G76890(Arabidopsis thaliana)	WOX9	BamWOX9a	-538	-525	-	15.8	5.09e-07	0.0631	TTTTTTACCGTCGG
PH02Gene01086.t1	E2F/DP	MP00397	transfer from AT3G48160(Arabidopsis thaliana)	WOX9	BamWOX9a	-1238	-1218	+	8.4	7.91e-06	0.495	TTCGTGCAGTTCCCGCCAAGT
PH02Gene02896.t1	AP2/ERF	MP00549	transfer from AT5G47230(Arabidopsis thaliana)	WOX9	BamWOX9a	-620	-606	+	15.0308	3.53e-06	0.0197	TCTCCGTCGCCGTCA
PH02Gene22930.t1	B3 superfamily	MP00021	transfer from AT2G33860(Arabidopsis thaliana)	WOX9	BamWOX9b	-1477	-1468	-	14.5185	6.03e-06	1	TTGTCGGAGC
PH02Gene23951.t1	MADS	MP00076	transfer from AT2G45660(Arabidopsis thaliana)	WOX9	BamWOX9b	-351	-331	-	14.0588	8.57e-06	0.0106	TCCTTCCTTTTGTTTTCCTCC
PH02Gene03465.t1	AP2/ERF	MP00156	transfer from AT1G21910(Arabidopsis thaliana)	WOX9	BamWOX9b	-1100	-1081	-	18.3385	2.74e-07	0.00482	ACATCGACGTCGCCACCGCC
PH02Gene03465.t1	AP2/ERF	MP00156	transfer from AT1G21910(Arabidopsis thaliana)	WOX9	BamWOX9b	-1340	-1321	-	15.1538	4.65e-06	0.0408	CCGCCACCATTGCCACCGCT
PH02Gene14168.t1	AP2/ERF	MP00204	transfer from AT1G53910(Arabidopsis thaliana)	WOX9	BamWOX9b	-1338	-1318	+	14.3692	5.91e-06	0.0363	CGGTGGCAATGGTGGCGGTGT
PH02Gene14168.t1	AP2/ERF	MP00204	transfer from AT1G53910(Arabidopsis thaliana)	WOX9	BamWOX9b	-1110	-1090	+	14.0154	7.22e-06	0.0391	CCTCGCCGGTGGCGGTGGCGA
PH02Gene10736.t1	LBD (AS2/LOB)	MP00211	transfer from AT1G65620(Arabidopsis thaliana)	WOX9	BamWOX9b	-1107	-1087	-	18.9385	2.03e-07	0.00384	ACGTCGCCACCGCCACCGGCG
PH02Gene10736.t1	LBD (AS2/LOB)	MP00211	transfer from AT1G65620(Arabidopsis thaliana)	WOX9	BamWOX9b	-1338	-1318	-	14.7846	3.74e-06	0.023	ACACCGCCACCATTGCCACCG
PH02Gene24683.t1	AP2/ERF	MP00227	transfer from AT1G71450(Arabidopsis thaliana)	WOX9	BamWOX9b	-1101	-1082	-	21.8333	1.09e-08	0.000333	CATCGACGTCGCCACCGCCA
PH02Gene24683.t1	AP2/ERF	MP00227	transfer from AT1G71450(Arabidopsis thaliana)	WOX9	BamWOX9b	-1107	-1088	-	21.6667	1.29e-08	0.000335	CGTCGCCACCGCCACCGGCG
PH02Gene24683.t1	AP2/ERF	MP00227	transfer from AT1G71450(Arabidopsis thaliana)	WOX9	BamWOX9b	-1338	-1319	-	19.5758	9.15e-08	0.00111	CACCGCCACCATTGCCACCG
PH02Gene24683.t1	AP2/ERF	MP00227	transfer from AT1G71450(Arabidopsis thaliana)	WOX9	BamWOX9b	-1104	-1085	-	19.5303	9.52e-08	0.00111	CGACGTCGCCACCGCCACCG
PH02Gene24683.t1	AP2/ERF	MP00227	transfer from AT1G71450(Arabidopsis thaliana)	WOX9	BamWOX9b	-1098	-1079	-	14.2879	5.26e-06	0.0136	CCACATCGACGTCGCCACCG
PH02Gene05655.t1	C2H2	MP00229	transfer from AT1G72050(Arabidopsis thaliana)	WOX9	BamWOX9b	-825	-807	+	18.2258	3.1e-07	0.00294	CCCCCCCCCCCTCCCCCAC
PH02Gene05655.t1	C2H2	MP00229	transfer from AT1G72050(Arabidopsis thaliana)	WOX9	BamWOX9b	-822	-804	+	16.6613	9.16e-07	0.00644	CCCCCCCCTCCCCCACCGC
PH02Gene05655.t1	C2H2	MP00229	transfer from AT1G72050(Arabidopsis thaliana)	WOX9	BamWOX9b	-828	-810	+	16.4919	1.03e-06	0.00644	CCCCCCCCCCCCCCTCCCC
PH02Gene05655.t1	C2H2	MP00229	transfer from AT1G72050(Arabidopsis thaliana)	WOX9	BamWOX9b	-831	-813	+	16.4839	1.03e-06	0.00644	CCCCCCCCCCCCCCCCCTC
PH02Gene02281.t1	MYB superfamily	MP00249	transfer from AT1G79180(Arabidopsis thaliana)	WOX9	BamWOX9b	-292	-272	-	16.3231	1.73e-06	0.0527	TAATGGCCTCACCTACCCCGG
PH02Gene40936.t1	LBD (AS2/LOB)	MP00283	transfer from AT2G30340(Arabidopsis thaliana)	WOX9	BamWOX9b	-1107	-1091	+	15.4154	2.97e-06	0.0613	CGCCGGTGGCGGTGGCG
PH02Gene15563.t1	AP2/ERF	MP00302	transfer from AT2G40340(Arabidopsis thaliana)	WOX9	BamWOX9b	-1340	-1320	+	21.7143	2.45e-08	0.000424	AGCGGTGGCAATGGTGGCGGT
PH02Gene15563.t1	AP2/ERF	MP00302	transfer from AT2G40340(Arabidopsis thaliana)	WOX9	BamWOX9b	-1112	-1092	+	17.2143	7.05e-07	0.00532	GGCCTCGCCGGTGGCGGTGGC
PH02Gene15563.t1	AP2/ERF	MP00302	transfer from AT2G40340(Arabidopsis thaliana)	WOX9	BamWOX9b	-1109	-1089	+	16.0714	1.47e-06	0.00721	CTCGCCGGTGGCGGTGGCGAC
PH02Gene15563.t1	AP2/ERF	MP00302	transfer from AT2G40340(Arabidopsis thaliana)	WOX9	BamWOX9b	-1103	-1083	+	15.6429	1.92e-06	0.00887	GGTGGCGGTGGCGACGTCGAT
PH02Gene15563.t1	AP2/ERF	MP00302	transfer from AT2G40340(Arabidopsis thaliana)	WOX9	BamWOX9b	-1183	-1163	+	13.8	5.65e-06	0.0167	GGAGTCGACACAGGAGGTGGA
PH02Gene15563.t1	AP2/ERF	MP00302	transfer from AT2G40340(Arabidopsis thaliana)	WOX9	BamWOX9b	-1343	-1323	+	13.4429	6.89e-06	0.0186	GTGAGCGGTGGCAATGGTGGC
PH02Gene15563.t1	AP2/ERF	MP00302	transfer from AT2G40340(Arabidopsis thaliana)	WOX9	BamWOX9b	-1337	-1317	+	12.8857	9.32e-06	0.0226	GGTGGCAATGGTGGCGGTGTG
PH02Gene39376.t2	AP2/ERF	MP00302	transfer from AT2G40340(Arabidopsis thaliana)	WOX9	BamWOX9b	-1340	-1320	+	21.7143	2.45e-08	0.000426	AGCGGTGGCAATGGTGGCGGT
PH02Gene39376.t2	AP2/ERF	MP00302	transfer from AT2G40340(Arabidopsis thaliana)	WOX9	BamWOX9b	-1112	-1092	+	17.2143	7.05e-07	0.00535	GGCCTCGCCGGTGGCGGTGGC
PH02Gene39376.t2	AP2/ERF	MP00302	transfer from AT2G40340(Arabidopsis thaliana)	WOX9	BamWOX9b	-1109	-1089	+	16.0714	1.47e-06	0.00725	CTCGCCGGTGGCGGTGGCGAC
PH02Gene39376.t2	AP2/ERF	MP00302	transfer from AT2G40340(Arabidopsis thaliana)	WOX9	BamWOX9b	-1103	-1083	+	15.6429	1.92e-06	0.00891	GGTGGCGGTGGCGACGTCGAT
PH02Gene39376.t2	AP2/ERF	MP00302	transfer from AT2G40340(Arabidopsis thaliana)	WOX9	BamWOX9b	-1183	-1163	+	13.8	5.65e-06	0.0168	GGAGTCGACACAGGAGGTGGA
PH02Gene39376.t2	AP2/ERF	MP00302	transfer from AT2G40340(Arabidopsis thaliana)	WOX9	BamWOX9b	-1343	-1323	+	13.4429	6.89e-06	0.0187	GTGAGCGGTGGCAATGGTGGC
PH02Gene39376.t2	AP2/ERF	MP00302	transfer from AT2G40340(Arabidopsis thaliana)	WOX9	BamWOX9b	-1337	-1317	+	12.8857	9.32e-06	0.0227	GGTGGCAATGGTGGCGGTGTG
PH02Gene47557.t1	MYB superfamily	MP00336	transfer from AT3G08500(Arabidopsis thaliana)	WOX9	BamWOX9b	-1283	-1273	+	13.9385	6.69e-06	0.207	GAGGGTGGTGG
PH02Gene23040.t1	AP2/ERF	MP00411	transfer from AT3G57600(Arabidopsis thaliana)	WOX9	BamWOX9b	-1100	-1090	-	18.2615	5.23e-07	0.0098	TCGCCACCGCC
PH02Gene14508.t1	AP2/ERF	MP00456	transfer from AT4G27950(Arabidopsis thaliana)	WOX9	BamWOX9b	-1110	-1090	-	17.4571	6.13e-07	0.00365	TCGCCACCGCCACCGGCGAGG
PH02Gene14508.t1	AP2/ERF	MP00456	transfer from AT4G27950(Arabidopsis thaliana)	WOX9	BamWOX9b	-1338	-1318	-	17.3429	6.6e-07	0.00366	ACACCGCCACCATTGCCACCG
PH02Gene14508.t1	AP2/ERF	MP00456	transfer from AT4G27950(Arabidopsis thaliana)	WOX9	BamWOX9b	-1113	-1093	-	16.8286	9.15e-07	0.00446	CCACCGCCACCGGCGAGGCCC
PH02Gene14508.t1	AP2/ERF	MP00456	transfer from AT4G27950(Arabidopsis thaliana)	WOX9	BamWOX9b	-1107	-1087	-	16.2429	1.31e-06	0.00547	ACGTCGCCACCGCCACCGGCG
PH02Gene14508.t1	AP2/ERF	MP00456	transfer from AT4G27950(Arabidopsis thaliana)	WOX9	BamWOX9b	-1335	-1315	-	14.1143	4.45e-06	0.0141	GCCACACCGCCACCATTGCCA
PH02Gene40564.t1	AP2/ERF	MP00458	transfer from AT4G28140(Arabidopsis thaliana)	WOX9	BamWOX9b	-1100	-1081	+	19.0154	6.65e-08	0.00116	GGCGGTGGCGACGTCGATGT
PH02Gene40564.t1	AP2/ERF	MP00458	transfer from AT4G28140(Arabidopsis thaliana)	WOX9	BamWOX9b	-1106	-1087	+	18.0615	2.18e-07	0.00296	GCCGGTGGCGGTGGCGACGT
PH02Gene40564.t1	AP2/ERF	MP00458	transfer from AT4G28140(Arabidopsis thaliana)	WOX9	BamWOX9b	-1340	-1321	+	15.2615	3.56e-06	0.0186	AGCGGTGGCAATGGTGGCGG
PH02Gene15382.t1	MYB superfamily	MP00513	transfer from AT5G16600(Arabidopsis thaliana)	WOX9	BamWOX9b	-290	-278	+	15.1481	4.3e-06	0.089	GGGGTAGGTGAGG
PH02Gene15122.t1	C2C2	MP00530	transfer from AT5G25830(Arabidopsis thaliana)	WOX9	BamWOX9b	-989	-977	-	14.9231	4.59e-06	0.285	TATCTAGATCCAA
PH02Gene03889.t1	AP2/ERF	MP00542	transfer from AT5G44210(Arabidopsis thaliana)	WOX9	BamWOX9b	-1338	-1318	+	18.8923	2.22e-07	0.00303	CGGTGGCAATGGTGGCGGTGT
PH02Gene03889.t1	AP2/ERF	MP00542	transfer from AT5G44210(Arabidopsis thaliana)	WOX9	BamWOX9b	-1110	-1090	+	18.0154	4.19e-07	0.00396	CCTCGCCGGTGGCGGTGGCGA
PH02Gene03889.t1	AP2/ERF	MP00542	transfer from AT5G44210(Arabidopsis thaliana)	WOX9	BamWOX9b	-1104	-1084	+	16.7538	9.93e-07	0.00671	CGGTGGCGGTGGCGACGTCGA
PH02Gene03889.t1	AP2/ERF	MP00542	transfer from AT5G44210(Arabidopsis thaliana)	WOX9	BamWOX9b	-1107	-1087	+	16.6769	1.04e-06	0.00671	CGCCGGTGGCGGTGGCGACGT
PH02Gene03889.t1	AP2/ERF	MP00542	transfer from AT5G44210(Arabidopsis thaliana)	WOX9	BamWOX9b	-1113	-1093	+	14.7077	3.58e-06	0.014	GGGCCTCGCCGGTGGCGGTGG
PH02Gene03889.t1	AP2/ERF	MP00542	transfer from AT5G44210(Arabidopsis thaliana)	WOX9	BamWOX9b	-1341	-1321	+	14.2308	4.74e-06	0.0155	GAGCGGTGGCAATGGTGGCGG
PH02Gene02896.t1	AP2/ERF	MP00549	transfer from AT5G47230(Arabidopsis thaliana)	WOX9	BamWOX9b	-1104	-1090	-	17.7538	5.51e-07	0.00757	TCGCCACCGCCACCG
PH02Gene02896.t1	AP2/ERF	MP00549	transfer from AT5G47230(Arabidopsis thaliana)	WOX9	BamWOX9b	-1107	-1093	-	17.4154	7.18e-07	0.00934	CCACCGCCACCGGCG
PH02Gene02896.t1	AP2/ERF	MP00549	transfer from AT5G47230(Arabidopsis thaliana)	WOX9	BamWOX9b	-1101	-1087	-	16.8615	1.06e-06	0.0125	ACGTCGCCACCGCCA
PH02Gene49769.t1	LBD (AS2/LOB)	MP00581	transfer from AT5G63090(Arabidopsis thaliana)	WOX9	BamWOX9b	-1109	-1089	-	17.6	5.23e-07	0.00365	GTCGCCACCGCCACCGGCGAG
PH02Gene49769.t1	LBD (AS2/LOB)	MP00581	transfer from AT5G63090(Arabidopsis thaliana)	WOX9	BamWOX9b	-1340	-1320	-	17.4154	5.92e-07	0.00381	ACCGCCACCATTGCCACCGCT
PH02Gene49769.t1	LBD (AS2/LOB)	MP00581	transfer from AT5G63090(Arabidopsis thaliana)	WOX9	BamWOX9b	-1106	-1086	-	15.2462	2.37e-06	0.00951	GACGTCGCCACCGCCACCGGC
PH02Gene49769.t1	LBD (AS2/LOB)	MP00581	transfer from AT5G63090(Arabidopsis thaliana)	WOX9	BamWOX9b	-1103	-1083	-	14.8308	3.05e-06	0.0115	ATCGACGTCGCCACCGCCACC
PH02Gene36805.t1	NAC	MP00059	transfer from AT5G04410(Arabidopsis thaliana)	WOX9	BamWOX9like	-909	-898	+	12.7959	3.22e-06	0.266	GAACAAGCCACA
PH02Gene23951.t1	MADS	MP00076	transfer from AT2G45660(Arabidopsis thaliana)	WOX9	BamWOX9like	-1120	-1100	-	15.6029	2.62e-06	0.00411	TTCCTTTTTGTTTTGCTCCCT
PH02Gene10304.t1	C3H	MP00113	transfer from AT3G12130(Arabidopsis thaliana)	WOX9	BamWOX9like	-1112	-1099	+	14	2.38e-06	0.0983	AAACAAAAAGGAAG
PH02Gene46776.t1	MYB superfamily	MP00114	transfer from AT3G61250(Arabidopsis thaliana)	WOX9	BamWOX9like	-1059	-1045	+	15	4.36e-06	0.105	ACTGGGGTAGGTGAG
PH02Gene03465.t1	AP2/ERF	MP00156	transfer from AT1G21910(Arabidopsis thaliana)	WOX9	BamWOX9like	-135	-116	-	14.3231	8.21e-06	0.053	GCGCGGTTGGCTTCACCGAC
PH02Gene14168.t1	AP2/ERF	MP00204	transfer from AT1G53910(Arabidopsis thaliana)	WOX9	BamWOX9like	-115	-95	+	14.8615	4.43e-06	0.0311	TGACGTATTCTGCGGCGGCCG
PH02Gene14168.t1	AP2/ERF	MP00204	transfer from AT1G53910(Arabidopsis thaliana)	WOX9	BamWOX9like	-411	-391	-	14.1385	6.74e-06	0.0391	TGCAGGCGGATGCGGCGGATC
PH02Gene14168.t1	AP2/ERF	MP00204	transfer from AT1G53910(Arabidopsis thaliana)	WOX9	BamWOX9like	-218	-198	-	13.5846	9.14e-06	0.0424	GAGGAGATGCCGCGGCGGCGT
PH02Gene10736.t1	LBD (AS2/LOB)	MP00211	transfer from AT1G65620(Arabidopsis thaliana)	WOX9	BamWOX9like	-411	-391	+	17.0923	8.06e-07	0.00989	GATCCGCCGCATCCGCCTGCA
PH02Gene10736.t1	LBD (AS2/LOB)	MP00211	transfer from AT1G65620(Arabidopsis thaliana)	WOX9	BamWOX9like	-59	-39	+	15.8923	1.83e-06	0.0161	ATATCGCCGACACCATCGCCG
PH02Gene10736.t1	LBD (AS2/LOB)	MP00211	transfer from AT1G65620(Arabidopsis thaliana)	WOX9	BamWOX9like	-56	-36	+	14.9692	3.33e-06	0.021	TCGCCGACACCATCGCCGGCG
PH02Gene10736.t1	LBD (AS2/LOB)	MP00211	transfer from AT1G65620(Arabidopsis thaliana)	WOX9	BamWOX9like	-47	-27	+	14.6923	3.96e-06	0.0237	CCATCGCCGGCGTTGTCTGCG
PH02Gene24683.t1	AP2/ERF	MP00227	transfer from AT1G71450(Arabidopsis thaliana)	WOX9	BamWOX9like	-55	-36	+	18.8485	1.71e-07	0.0015	CGCCGACACCATCGCCGGCG
PH02Gene24683.t1	AP2/ERF	MP00227	transfer from AT1G71450(Arabidopsis thaliana)	WOX9	BamWOX9like	-58	-39	+	15.7424	1.92e-06	0.00653	TATCGCCGACACCATCGCCG
PH02Gene24683.t1	AP2/ERF	MP00227	transfer from AT1G71450(Arabidopsis thaliana)	WOX9	BamWOX9like	-410	-391	+	15.197	2.82e-06	0.00865	ATCCGCCGCATCCGCCTGCA
PH02Gene05655.t1	C2H2	MP00229	transfer from AT1G72050(Arabidopsis thaliana)	WOX9	BamWOX9like	-178	-160	+	21.6613	2.21e-08	0.000656	CCTCCTCGTCCTCCCCCTC
PH02Gene05655.t1	C2H2	MP00229	transfer from AT1G72050(Arabidopsis thaliana)	WOX9	BamWOX9like	-181	-163	+	20.3468	6.46e-08	0.00107	CCACCTCCTCGTCCTCCCC
PH02Gene05655.t1	C2H2	MP00229	transfer from AT1G72050(Arabidopsis thaliana)	WOX9	BamWOX9like	-184	-166	+	16.9597	7.51e-07	0.00594	CGCCCACCTCCTCGTCCTC
PH02Gene05655.t1	C2H2	MP00229	transfer from AT1G72050(Arabidopsis thaliana)	WOX9	BamWOX9like	-175	-157	+	15.2984	2.22e-06	0.0101	CCTCGTCCTCCCCCTCCGA
PH02Gene05655.t1	C2H2	MP00229	transfer from AT1G72050(Arabidopsis thaliana)	WOX9	BamWOX9like	-746	-728	+	14.2339	4.32e-06	0.0138	CGTCCCCCTCCCTCTTCTC
PH02Gene05655.t1	C2H2	MP00229	transfer from AT1G72050(Arabidopsis thaliana)	WOX9	BamWOX9like	-743	-725	+	13.9113	5.26e-06	0.0147	CCCCCTCCCTCTTCTCGTC
PH02Gene02281.t1	MYB superfamily	MP00249	transfer from AT1G79180(Arabidopsis thaliana)	WOX9	BamWOX9like	-1058	-1038	-	17.5538	5.47e-07	0.0226	TAATGGCCTCACCTACCCCAG
PH02Gene04659.t1	NAC	MP00277	transfer from AT2G24430(Arabidopsis thaliana)	WOX9	BamWOX9like	-1384	-1367	-	14.5909	5.97e-06	0.567	TAACGTGTACTACAATTA
PH02Gene04659.t1	NAC	MP00277	transfer from AT2G24430(Arabidopsis thaliana)	WOX9	BamWOX9like	-1385	-1368	+	14.2879	7.42e-06	0.567	TTAATTGTAGTACACGTT
PH02Gene40936.t1	LBD (AS2/LOB)	MP00283	transfer from AT2G30340(Arabidopsis thaliana)	WOX9	BamWOX9like	-55	-39	-	16.4615	1.35e-06	0.0335	CGGCGATGGTGTCGGCG
PH02Gene40936.t1	LBD (AS2/LOB)	MP00283	transfer from AT2G30340(Arabidopsis thaliana)	WOX9	BamWOX9like	-407	-391	-	14.3846	6.08e-06	0.0978	TGCAGGCGGATGCGGCG
PH02Gene15563.t1	AP2/ERF	MP00302	transfer from AT2G40340(Arabidopsis thaliana)	WOX9	BamWOX9like	-57	-37	-	16.9714	8.27e-07	0.00532	GCCGGCGATGGTGTCGGCGAT
PH02Gene15563.t1	AP2/ERF	MP00302	transfer from AT2G40340(Arabidopsis thaliana)	WOX9	BamWOX9like	-409	-389	-	14.9857	2.85e-06	0.0108	GCTGCAGGCGGATGCGGCGGA
PH02Gene15563.t1	AP2/ERF	MP00302	transfer from AT2G40340(Arabidopsis thaliana)	WOX9	BamWOX9like	-412	-392	-	13.8571	5.47e-06	0.0163	GCAGGCGGATGCGGCGGATCT
PH02Gene39376.t2	AP2/ERF	MP00302	transfer from AT2G40340(Arabidopsis thaliana)	WOX9	BamWOX9like	-57	-37	-	16.9714	8.27e-07	0.00535	GCCGGCGATGGTGTCGGCGAT
PH02Gene39376.t2	AP2/ERF	MP00302	transfer from AT2G40340(Arabidopsis thaliana)	WOX9	BamWOX9like	-409	-389	-	14.9857	2.85e-06	0.0108	GCTGCAGGCGGATGCGGCGGA
PH02Gene39376.t2	AP2/ERF	MP00302	transfer from AT2G40340(Arabidopsis thaliana)	WOX9	BamWOX9like	-412	-392	-	13.8571	5.47e-06	0.0164	GCAGGCGGATGCGGCGGATCT
PH02Gene38787.t1	AP2/ERF	MP00312	transfer from AT2G44940(Arabidopsis thaliana)	WOX9	BamWOX9like	-59	-45	-	14.4769	8.52e-06	0.578	TGGTGTCGGCGATAT
PH02Gene15922.t1	NAC	MP00332	transfer from AT3G04060(Arabidopsis thaliana)	WOX9	BamWOX9like	-1387	-1367	-	14.7231	4.85e-06	1	TAACGTGTACTACAATTAATT
PH02Gene20171.t1	AP2/ERF	MP00374	transfer from AT3G23240(Arabidopsis thaliana)	WOX9	BamWOX9like	-224	-197	+	16.5385	1.9e-06	0.0169	CCCGTGACGCCGCCGCGGCATCTCCTCG
PH02Gene35313.t1	AP2/ERF	MP00374	transfer from AT3G23240(Arabidopsis thaliana)	WOX9	BamWOX9like	-224	-197	+	16.5385	1.9e-06	0.017	CCCGTGACGCCGCCGCGGCATCTCCTCG
PH02Gene14508.t1	AP2/ERF	MP00456	transfer from AT4G27950(Arabidopsis thaliana)	WOX9	BamWOX9like	-411	-391	+	17.0714	7.85e-07	0.00406	GATCCGCCGCATCCGCCTGCA
PH02Gene14508.t1	AP2/ERF	MP00456	transfer from AT4G27950(Arabidopsis thaliana)	WOX9	BamWOX9like	-221	-201	+	15.7571	1.75e-06	0.0069	GTGACGCCGCCGCGGCATCTC
PH02Gene37045.t5	B3 superfamily	MP00461	transfer from AT4G30080(Arabidopsis thaliana)	WOX9	BamWOX9like	-1286	-1266	-	9.13415	1.57e-06	0.193	TTTATGGTTTTTGGCTGAAAT
PH02Gene15382.t1	MYB superfamily	MP00513	transfer from AT5G16600(Arabidopsis thaliana)	WOX9	BamWOX9like	-1056	-1044	+	15.1481	4.3e-06	0.089	GGGGTAGGTGAGG
PH02Gene03889.t1	AP2/ERF	MP00542	transfer from AT5G44210(Arabidopsis thaliana)	WOX9	BamWOX9like	-411	-391	-	16.8154	9.53e-07	0.00669	TGCAGGCGGATGCGGCGGATC
PH02Gene03889.t1	AP2/ERF	MP00542	transfer from AT5G44210(Arabidopsis thaliana)	WOX9	BamWOX9like	-254	-234	-	14.6462	3.72e-06	0.014	CGTGGGGGTCGACGGCGACGC
PH02Gene03889.t1	AP2/ERF	MP00542	transfer from AT5G44210(Arabidopsis thaliana)	WOX9	BamWOX9like	-56	-36	-	13.3538	7.81e-06	0.0214	CGCCGGCGATGGTGTCGGCGA
PH02Gene03889.t1	AP2/ERF	MP00542	transfer from AT5G44210(Arabidopsis thaliana)	WOX9	BamWOX9like	-115	-95	+	13.0462	9.26e-06	0.0242	TGACGTATTCTGCGGCGGCCG
PH02Gene02896.t1	AP2/ERF	MP00549	transfer from AT5G47230(Arabidopsis thaliana)	WOX9	BamWOX9like	-47	-33	+	13.6615	8.03e-06	0.0315	CCATCGCCGGCGTTG
PH02Gene22025.t1	C2C2	MP00580	transfer from AT5G62940(Arabidopsis thaliana)	WOX9	BamWOX9like	-1117	-1097	+	14.6615	4.6e-06	0.0552	GAGCAAAACAAAAAGGAAGGA
PH02Gene49769.t1	LBD (AS2/LOB)	MP00581	transfer from AT5G63090(Arabidopsis thaliana)	WOX9	BamWOX9like	-409	-389	+	19.8923	1.02e-07	0.00146	TCCGCCGCATCCGCCTGCAGC
PH02Gene49769.t1	LBD (AS2/LOB)	MP00581	transfer from AT5G63090(Arabidopsis thaliana)	WOX9	BamWOX9like	-57	-37	+	16.5538	1.04e-06	0.00638	ATCGCCGACACCATCGCCGGC
PH02Gene49769.t1	LBD (AS2/LOB)	MP00581	transfer from AT5G63090(Arabidopsis thaliana)	WOX9	BamWOX9like	-412	-392	+	14.6308	3.44e-06	0.0118	AGATCCGCCGCATCCGCCTGC
PH02Gene49769.t1	LBD (AS2/LOB)	MP00581	transfer from AT5G63090(Arabidopsis thaliana)	WOX9	BamWOX9like	-54	-34	+	14.5077	3.7e-06	0.0126	GCCGACACCATCGCCGGCGTT
PH02Gene34890.t1	SBP	MP00634	transfer from PK22320.1(Cannabis sativa)	WOX9	BamWOX9like	-383	-374	+	12.3367	4.85e-06	0.488	GAGTACGGCC
PH02Gene42163.t1	AP2/ERF	MP00645	transfer from LOC_Os05g41760(Oryza sativa subsp. japonica)	WOX9	BamWOX9like	-217	-210	+	15.877	4.92e-06	0.0523	CGCCGCCG
PH02Gene05075.t1	MYB superfamily	MP00652	transfer from LOC_Os01g51154(Oryza sativa subsp. japonica)	WOX9	BamWOX9like	-594	-585	-	11.5	5.92e-06	0.184	AACCCTAGCT
PH02Gene06737.t2	bZIP	MP00040	transfer from AT5G28770(Arabidopsis thaliana)	WUS	BamWUS	-1132	-1121	-	13.949	6.41e-06	1	GAGTGACGTGGC
PH02Gene23951.t1	MADS	MP00076	transfer from AT2G45660(Arabidopsis thaliana)	WUS	BamWUS	-1429	-1409	-	19.3676	5.51e-08	0.000212	TCTCTCTCTCTCTCTCTCTCT
PH02Gene23951.t1	MADS	MP00076	transfer from AT2G45660(Arabidopsis thaliana)	WUS	BamWUS	-1427	-1407	-	19.3676	5.51e-08	0.000212	TCTCTCTCTCTCTCTCTCTCT
PH02Gene23951.t1	MADS	MP00076	transfer from AT2G45660(Arabidopsis thaliana)	WUS	BamWUS	-1425	-1405	-	19.3676	5.51e-08	0.000212	TCTCTCTCTCTCTCTCTCTCT
PH02Gene23951.t1	MADS	MP00076	transfer from AT2G45660(Arabidopsis thaliana)	WUS	BamWUS	-1423	-1403	-	19.3676	5.51e-08	0.000212	TCTCTCTCTCTCTCTCTCTCT
PH02Gene23951.t1	MADS	MP00076	transfer from AT2G45660(Arabidopsis thaliana)	WUS	BamWUS	-1421	-1401	-	18.5441	1.5e-07	0.000483	CCTCTCTCTCTCTCTCTCTCT
PH02Gene23951.t1	MADS	MP00076	transfer from AT2G45660(Arabidopsis thaliana)	WUS	BamWUS	-1419	-1399	-	17.8235	3.31e-07	0.000896	CTCCTCTCTCTCTCTCTCTCT
PH02Gene23951.t1	MADS	MP00076	transfer from AT2G45660(Arabidopsis thaliana)	WUS	BamWUS	-1431	-1411	-	17.7206	3.68e-07	0.000915	TCTCTCTCTCTCTCTCTCTCA
PH02Gene23951.t1	MADS	MP00076	transfer from AT2G45660(Arabidopsis thaliana)	WUS	BamWUS	-370	-350	-	16.0147	1.85e-06	0.00322	TTCTATTTTTAGTCTCTTTTT
PH02Gene23951.t1	MADS	MP00076	transfer from AT2G45660(Arabidopsis thaliana)	WUS	BamWUS	-1417	-1397	-	15.9265	2e-06	0.00344	TGCTCCTCTCTCTCTCTCTCT
PH02Gene25237.t1	bZIP	MP00117	transfer from AT5G11260(Arabidopsis thaliana)	WUS	BamWUS	-901	-887	-	15.6462	3.38e-06	0.838	GATGCTGACGTCGAT
PH02Gene43751.t2	bZIP	MP00173	transfer from AT1G32150(Arabidopsis thaliana)	WUS	BamWUS	-1133	-1119	+	15.6615	3.73e-06	0.921	TGCCACGTCACTCAA
PH02Gene43751.t2	bZIP	MP00173	transfer from AT1G32150(Arabidopsis thaliana)	WUS	BamWUS	-407	-393	-	14.3231	9.09e-06	1	TGACACGTGTTAATC
PH02Gene14168.t1	AP2/ERF	MP00204	transfer from AT1G53910(Arabidopsis thaliana)	WUS	BamWUS	-1002	-982	-	17.3231	8.61e-07	0.0119	CCGAATCAATGGCGGCGGCTT
PH02Gene24683.t1	AP2/ERF	MP00227	transfer from AT1G71450(Arabidopsis thaliana)	WUS	BamWUS	-779	-760	-	15.4242	2.41e-06	0.00766	CGGCATCGCCATCATCGCCG
PH02Gene24683.t1	AP2/ERF	MP00227	transfer from AT1G71450(Arabidopsis thaliana)	WUS	BamWUS	-782	-763	-	13.3182	9.92e-06	0.0212	CATCGCCATCATCGCCGGAA
PH02Gene05655.t1	C2H2	MP00229	transfer from AT1G72050(Arabidopsis thaliana)	WUS	BamWUS	-1034	-1016	+	17.4839	5.25e-07	0.00461	CCGCTCCCTTCTCCCCCTC
PH02Gene05655.t1	C2H2	MP00229	transfer from AT1G72050(Arabidopsis thaliana)	WUS	BamWUS	-961	-943	+	16.8306	8.19e-07	0.00627	CCTCCTCTTCTCCATCCCC
PH02Gene05655.t1	C2H2	MP00229	transfer from AT1G72050(Arabidopsis thaliana)	WUS	BamWUS	-1313	-1295	+	15.1532	2.44e-06	0.0107	CCTCATCCTTCTTCCTCTC
PH02Gene05655.t1	C2H2	MP00229	transfer from AT1G72050(Arabidopsis thaliana)	WUS	BamWUS	-1306	-1288	+	14.1048	4.68e-06	0.0138	CTTCTTCCTCTCCCTCGCC
PH02Gene05655.t1	C2H2	MP00229	transfer from AT1G72050(Arabidopsis thaliana)	WUS	BamWUS	-964	-946	+	14.0806	4.75e-06	0.0138	CAACCTCCTCTTCTCCATC
PH02Gene05655.t1	C2H2	MP00229	transfer from AT1G72050(Arabidopsis thaliana)	WUS	BamWUS	-967	-949	+	14.0726	4.77e-06	0.0138	CTCCAACCTCCTCTTCTCC
PH02Gene05655.t1	C2H2	MP00229	transfer from AT1G72050(Arabidopsis thaliana)	WUS	BamWUS	-1309	-1291	+	13.3226	7.46e-06	0.0166	ATCCTTCTTCCTCTCCCTC
PH02Gene05655.t1	C2H2	MP00229	transfer from AT1G72050(Arabidopsis thaliana)	WUS	BamWUS	-970	-952	+	13.25	7.78e-06	0.0168	TATCTCCAACCTCCTCTTC
PH02Gene05655.t1	C2H2	MP00229	transfer from AT1G72050(Arabidopsis thaliana)	WUS	BamWUS	-1031	-1013	+	13.1452	8.28e-06	0.0172	CTCCCTTCTCCCCCTCCCA
PH02Gene23445.t1	BBR-BPC	MP00253	transfer from AT2G01930(Arabidopsis thaliana)	WUS	BamWUS	-1430	-1407	+	43.6515	2.88e-15	1.91e-11	GAGAGAGAGAGAGAGAGAGAGAGA
PH02Gene23445.t1	BBR-BPC	MP00253	transfer from AT2G01930(Arabidopsis thaliana)	WUS	BamWUS	-1428	-1405	+	43.6515	2.88e-15	1.91e-11	GAGAGAGAGAGAGAGAGAGAGAGA
PH02Gene23445.t1	BBR-BPC	MP00253	transfer from AT2G01930(Arabidopsis thaliana)	WUS	BamWUS	-1426	-1403	+	43.6515	2.88e-15	1.91e-11	GAGAGAGAGAGAGAGAGAGAGAGA
PH02Gene23445.t1	BBR-BPC	MP00253	transfer from AT2G01930(Arabidopsis thaliana)	WUS	BamWUS	-1424	-1401	+	40.697	1.32e-14	8.14e-11	GAGAGAGAGAGAGAGAGAGAGAGG
PH02Gene23445.t1	BBR-BPC	MP00253	transfer from AT2G01930(Arabidopsis thaliana)	WUS	BamWUS	-1432	-1409	+	34.7121	2.95e-12	1.04e-08	CTGAGAGAGAGAGAGAGAGAGAGA
PH02Gene23445.t1	BBR-BPC	MP00253	transfer from AT2G01930(Arabidopsis thaliana)	WUS	BamWUS	-1422	-1399	+	33.9848	4.98e-12	1.51e-08	GAGAGAGAGAGAGAGAGAGAGGAG
PH02Gene23445.t1	BBR-BPC	MP00253	transfer from AT2G01930(Arabidopsis thaliana)	WUS	BamWUS	-1420	-1397	+	29.7273	9.2e-11	2.02e-07	GAGAGAGAGAGAGAGAGAGGAGCA
PH02Gene23445.t1	BBR-BPC	MP00253	transfer from AT2G01930(Arabidopsis thaliana)	WUS	BamWUS	-1418	-1395	+	23.2879	3.99e-09	6.25e-06	GAGAGAGAGAGAGAGAGGAGCAGC
PH02Gene23445.t1	BBR-BPC	MP00253	transfer from AT2G01930(Arabidopsis thaliana)	WUS	BamWUS	-1434	-1411	+	22.5606	5.86e-09	8.62e-06	TCCTGAGAGAGAGAGAGAGAGAGA
PH02Gene23445.t1	BBR-BPC	MP00253	transfer from AT2G01930(Arabidopsis thaliana)	WUS	BamWUS	-1414	-1391	+	15.1667	2.03e-07	0.000196	GAGAGAGAGAGAGGAGCAGCAGGG
PH02Gene23445.t1	BBR-BPC	MP00253	transfer from AT2G01930(Arabidopsis thaliana)	WUS	BamWUS	-1416	-1393	+	12.6818	5.85e-07	0.000506	GAGAGAGAGAGAGAGGAGCAGCAG
PH02Gene23445.t1	BBR-BPC	MP00253	transfer from AT2G01930(Arabidopsis thaliana)	WUS	BamWUS	-1304	-1281	-	7.04545	5.2e-06	0.0032	CACACGGGGCGAGGGAGAGGAAGA
PH02Gene40590.t1	NAC	MP00257	transfer from AT2G02450(Arabidopsis thaliana)	WUS	BamWUS	-1139	-1121	+	14.4462	6.44e-06	0.521	CCTCACTGCCACGTCACTC
PH02Gene36736.t1	bZIP	MP00291	transfer from AT2G35530(Arabidopsis thaliana)	WUS	BamWUS	-1133	-1119	-	16.2769	2.32e-06	0.574	TTGAGTGACGTGGCA
PH02Gene36736.t1	bZIP	MP00291	transfer from AT2G35530(Arabidopsis thaliana)	WUS	BamWUS	-407	-393	+	14.1846	7.21e-06	0.894	GATTAACACGTGTCA
PH02Gene22228.t3	bZIP	MP00318	transfer from AT2G46270(Arabidopsis thaliana)	WUS	BamWUS	-1133	-1119	+	15.4769	3.54e-06	0.877	TGCCACGTCACTCAA
PH02Gene22946.t1	Trihelix	MP00356	transfer from AT3G14180(Arabidopsis thaliana)	WUS	BamWUS	-784	-774	-	14.1846	8.25e-06	1	TCGCCGGAAGC
PH02Gene20171.t1	AP2/ERF	MP00374	transfer from AT3G23240(Arabidopsis thaliana)	WUS	BamWUS	-1005	-978	+	17.9077	6.77e-07	0.00776	GCAAAGCCGCCGCCATTGATTCGGTCGA
PH02Gene20171.t1	AP2/ERF	MP00374	transfer from AT3G23240(Arabidopsis thaliana)	WUS	BamWUS	-1008	-981	+	15.8923	2.89e-06	0.0224	ATAGCAAAGCCGCCGCCATTGATTCGGT
PH02Gene35313.t1	AP2/ERF	MP00374	transfer from AT3G23240(Arabidopsis thaliana)	WUS	BamWUS	-1005	-978	+	17.9077	6.77e-07	0.00779	GCAAAGCCGCCGCCATTGATTCGGTCGA
PH02Gene35313.t1	AP2/ERF	MP00374	transfer from AT3G23240(Arabidopsis thaliana)	WUS	BamWUS	-1008	-981	+	15.8923	2.89e-06	0.0225	ATAGCAAAGCCGCCGCCATTGATTCGGT
PH02Gene04494.t1	bZIP	MP00409	transfer from AT3G56850(Arabidopsis thaliana)	WUS	BamWUS	-1133	-1119	-	16.8769	1.64e-06	0.243	TTGAGTGACGTGGCA
PH02Gene04494.t1	bZIP	MP00409	transfer from AT3G56850(Arabidopsis thaliana)	WUS	BamWUS	-407	-393	+	16.6154	1.96e-06	0.243	GATTAACACGTGTCA
PH02Gene04494.t1	bZIP	MP00409	transfer from AT3G56850(Arabidopsis thaliana)	WUS	BamWUS	-511	-497	+	14.0154	7.89e-06	0.422	GGCTAACACGTGTCA
PH02Gene04494.t1	bZIP	MP00409	transfer from AT3G56850(Arabidopsis thaliana)	WUS	BamWUS	-651	-637	-	13.9692	8.02e-06	0.422	GTCTAACACGTGTCA
PH02Gene07389.t1	bZIP	MP00419	transfer from AT3G62420(Arabidopsis thaliana)	WUS	BamWUS	-901	-887	-	15.0462	3.42e-06	0.848	GATGCTGACGTCGAT
PH02Gene07389.t1	bZIP	MP00419	transfer from AT3G62420(Arabidopsis thaliana)	WUS	BamWUS	-1133	-1119	-	13.1077	8.53e-06	1	TTGAGTGACGTGGCA
PH02Gene14508.t1	AP2/ERF	MP00456	transfer from AT4G27950(Arabidopsis thaliana)	WUS	BamWUS	-1002	-982	+	14.7143	3.2e-06	0.011	AAGCCGCCGCCATTGATTCGG
PH02Gene19264.t1	AP2/ERF	MP00469	transfer from AT4G34410(Arabidopsis thaliana)	WUS	BamWUS	-1001	-987	-	16.7231	1.29e-06	0.105	TCAATGGCGGCGGCT
PH02Gene14383.t1	bZIP	MP00470	transfer from AT4G34590(Arabidopsis thaliana)	WUS	BamWUS	-901	-887	+	14.9385	3.57e-06	0.886	ATCGACGTCAGCATC
PH02Gene14383.t1	bZIP	MP00470	transfer from AT4G34590(Arabidopsis thaliana)	WUS	BamWUS	-1133	-1119	+	13.0154	8.75e-06	1	TGCCACGTCACTCAA
PH02Gene24017.t3	bZIP	MP00502	transfer from AT5G10030(Arabidopsis thaliana)	WUS	BamWUS	-899	-889	+	16.7077	1.3e-06	0.322	CGACGTCAGCA
PH02Gene14474.t3	BBR-BPC	MP00540	transfer from AT5G42520(Arabidopsis thaliana)	WUS	BamWUS	-1430	-1410	-	38.7733	1.66e-13	7.39e-10	CTCTCTCTCTCTCTCTCTCTC
PH02Gene14474.t3	BBR-BPC	MP00540	transfer from AT5G42520(Arabidopsis thaliana)	WUS	BamWUS	-1428	-1408	-	38.7733	1.66e-13	7.39e-10	CTCTCTCTCTCTCTCTCTCTC
PH02Gene14474.t3	BBR-BPC	MP00540	transfer from AT5G42520(Arabidopsis thaliana)	WUS	BamWUS	-1426	-1406	-	38.7733	1.66e-13	7.39e-10	CTCTCTCTCTCTCTCTCTCTC
PH02Gene14474.t3	BBR-BPC	MP00540	transfer from AT5G42520(Arabidopsis thaliana)	WUS	BamWUS	-1424	-1404	-	38.7733	1.66e-13	7.39e-10	CTCTCTCTCTCTCTCTCTCTC
PH02Gene14474.t3	BBR-BPC	MP00540	transfer from AT5G42520(Arabidopsis thaliana)	WUS	BamWUS	-1422	-1402	-	38.7733	1.66e-13	7.39e-10	CTCTCTCTCTCTCTCTCTCTC
PH02Gene14474.t3	BBR-BPC	MP00540	transfer from AT5G42520(Arabidopsis thaliana)	WUS	BamWUS	-1420	-1400	-	33.52	7.5e-12	2.35e-08	TCCTCTCTCTCTCTCTCTCTC
PH02Gene14474.t3	BBR-BPC	MP00540	transfer from AT5G42520(Arabidopsis thaliana)	WUS	BamWUS	-1432	-1412	-	25.9733	1.13e-09	1.96e-06	CTCTCTCTCTCTCTCTCTCAG
PH02Gene14474.t3	BBR-BPC	MP00540	transfer from AT5G42520(Arabidopsis thaliana)	WUS	BamWUS	-1416	-1396	-	21.8133	1.03e-08	1.42e-05	CTGCTCCTCTCTCTCTCTCTC
PH02Gene14474.t3	BBR-BPC	MP00540	transfer from AT5G42520(Arabidopsis thaliana)	WUS	BamWUS	-1418	-1398	-	20.28	2.18e-08	2.86e-05	GCTCCTCTCTCTCTCTCTCTC
PH02Gene14474.t3	BBR-BPC	MP00540	transfer from AT5G42520(Arabidopsis thaliana)	WUS	BamWUS	-1434	-1414	-	13.6267	3.91e-07	0.000372	CTCTCTCTCTCTCTCTCAGGA
PH02Gene14474.t3	BBR-BPC	MP00540	transfer from AT5G42520(Arabidopsis thaliana)	WUS	BamWUS	-1414	-1394	-	5.78667	6.52e-06	0.00443	TGCTGCTCCTCTCTCTCTCTC
PH02Gene14474.t3	BBR-BPC	MP00540	transfer from AT5G42520(Arabidopsis thaliana)	WUS	BamWUS	-1309	-1289	+	5.4	7.39e-06	0.00494	ATCCTTCTTCCTCTCCCTCGC
PH02Gene03889.t1	AP2/ERF	MP00542	transfer from AT5G44210(Arabidopsis thaliana)	WUS	BamWUS	-999	-979	-	12.9538	9.74e-06	0.0248	CGACCGAATCAATGGCGGCGG
PH02Gene02896.t1	AP2/ERF	MP00549	transfer from AT5G47230(Arabidopsis thaliana)	WUS	BamWUS	-1005	-991	+	14.4308	5.11e-06	0.0238	GCAAAGCCGCCGCCA
PH02Gene15521.t1	MADS	MP00080	transfer from AT5G20240(Arabidopsis thaliana)	WOX11	GanWOX11a_1	-992	-979	+	14.8154	4.44e-06	0.174	CCAAAAATGGCAAC
PH02Gene01193.t1	MYB superfamily	MP00193	transfer from AT1G49560(Arabidopsis thaliana)	WOX11	GanWOX11a_1	-643	-633	+	15.1385	2.23e-06	0.554	ATCATAGATTC
PH02Gene18189.t1	MYB superfamily	MP00259	transfer from AT2G02820(Arabidopsis thaliana)	WOX11	GanWOX11a_1	-40	-26	+	15.1231	3.08e-06	0.357	AGCCAACGCTCCACC
PH02Gene05469.t1	MADS	MP00272	transfer from AT2G22540(Arabidopsis thaliana)	WOX11	GanWOX11a_1	-992	-978	-	17.0923	9.64e-07	0.239	TGTTGCCATTTTTGG
PH02Gene45518.t1	MYB superfamily	MP00551	transfer from AT5G47390(Arabidopsis thaliana)	WOX11	GanWOX11a_1	-25	-11	+	14.2769	7.92e-06	0.49	TTTACCCTATCCAAT
PH02Gene39489.t3	MADS	MP00609	transfer from AT4G18960(Arabidopsis thaliana)	WOX11	GanWOX11a_1	-995	-977	-	16.5714	7.8e-07	0.193	GTGTTGCCATTTTTGGATT
PH02Gene23951.t1	MADS	MP00076	transfer from AT2G45660(Arabidopsis thaliana)	WOX11	GanWOX11a_2	-692	-672	+	17.9853	2.78e-07	0.000781	TCTCTCTCTCTCCCTCTCTCT
PH02Gene23951.t1	MADS	MP00076	transfer from AT2G45660(Arabidopsis thaliana)	WOX11	GanWOX11a_2	-696	-676	+	16.4265	1.29e-06	0.00252	CCTCTCTCTCTCTCTCCCTCT
PH02Gene23951.t1	MADS	MP00076	transfer from AT2G45660(Arabidopsis thaliana)	WOX11	GanWOX11a_2	-690	-670	+	15.8529	2.12e-06	0.00352	TCTCTCTCTCCCTCTCTCTCC
PH02Gene23951.t1	MADS	MP00076	transfer from AT2G45660(Arabidopsis thaliana)	WOX11	GanWOX11a_2	-698	-678	+	15.7941	2.23e-06	0.00365	CCCCTCTCTCTCTCTCTCCCT
PH02Gene23951.t1	MADS	MP00076	transfer from AT2G45660(Arabidopsis thaliana)	WOX11	GanWOX11a_2	-686	-666	+	15.0441	4.11e-06	0.00594	TCTCTCCCTCTCTCTCCTTAT
PH02Gene23951.t1	MADS	MP00076	transfer from AT2G45660(Arabidopsis thaliana)	WOX11	GanWOX11a_2	-702	-682	+	14.5882	5.82e-06	0.00776	CCCCCCCCTCTCTCTCTCTCT
PH02Gene23951.t1	MADS	MP00076	transfer from AT2G45660(Arabidopsis thaliana)	WOX11	GanWOX11a_2	-700	-680	+	14.5294	6.08e-06	0.00802	CCCCCCTCTCTCTCTCTCTCC
PH02Gene05655.t1	C2H2	MP00229	transfer from AT1G72050(Arabidopsis thaliana)	WOX11	GanWOX11a_2	-1490	-1472	+	16.4839	1.03e-06	0.00644	CCCCCCCCCCCCCCCCCTC
PH02Gene05655.t1	C2H2	MP00229	transfer from AT1G72050(Arabidopsis thaliana)	WOX11	GanWOX11a_2	-711	-693	+	16.4839	1.03e-06	0.00644	CCCCCCCCCCCCCCCCCTC
PH02Gene05655.t1	C2H2	MP00229	transfer from AT1G72050(Arabidopsis thaliana)	WOX11	GanWOX11a_2	-705	-687	+	14.5242	3.62e-06	0.0134	CCCCCCCCCCCTCTCTCTC
PH02Gene05655.t1	C2H2	MP00229	transfer from AT1G72050(Arabidopsis thaliana)	WOX11	GanWOX11a_2	-1488	-1470	+	13.2984	7.57e-06	0.0166	CCCCCCCCCCCCCCCTCTC
PH02Gene05655.t1	C2H2	MP00229	transfer from AT1G72050(Arabidopsis thaliana)	WOX11	GanWOX11a_2	-709	-691	+	13.2984	7.57e-06	0.0166	CCCCCCCCCCCCCCCTCTC
PH02Gene05655.t1	C2H2	MP00229	transfer from AT1G72050(Arabidopsis thaliana)	WOX11	GanWOX11a_2	-1485	-1467	+	13.1532	8.24e-06	0.0172	CCCCCCCCCCCCTCTCTTC
PH02Gene05655.t1	C2H2	MP00229	transfer from AT1G72050(Arabidopsis thaliana)	WOX11	GanWOX11a_2	-1499	-1481	+	12.9758	9.14e-06	0.0172	CCCCCCCCCCCCCCCCCCC
PH02Gene05655.t1	C2H2	MP00229	transfer from AT1G72050(Arabidopsis thaliana)	WOX11	GanWOX11a_2	-1498	-1480	+	12.9758	9.14e-06	0.0172	CCCCCCCCCCCCCCCCCCC
PH02Gene05655.t1	C2H2	MP00229	transfer from AT1G72050(Arabidopsis thaliana)	WOX11	GanWOX11a_2	-1497	-1479	+	12.9758	9.14e-06	0.0172	CCCCCCCCCCCCCCCCCCC
PH02Gene05655.t1	C2H2	MP00229	transfer from AT1G72050(Arabidopsis thaliana)	WOX11	GanWOX11a_2	-1496	-1478	+	12.9758	9.14e-06	0.0172	CCCCCCCCCCCCCCCCCCC
PH02Gene05655.t1	C2H2	MP00229	transfer from AT1G72050(Arabidopsis thaliana)	WOX11	GanWOX11a_2	-1495	-1477	+	12.9758	9.14e-06	0.0172	CCCCCCCCCCCCCCCCCCC
PH02Gene05655.t1	C2H2	MP00229	transfer from AT1G72050(Arabidopsis thaliana)	WOX11	GanWOX11a_2	-1494	-1476	+	12.9758	9.14e-06	0.0172	CCCCCCCCCCCCCCCCCCC
PH02Gene05655.t1	C2H2	MP00229	transfer from AT1G72050(Arabidopsis thaliana)	WOX11	GanWOX11a_2	-1493	-1475	+	12.9758	9.14e-06	0.0172	CCCCCCCCCCCCCCCCCCC
PH02Gene05655.t1	C2H2	MP00229	transfer from AT1G72050(Arabidopsis thaliana)	WOX11	GanWOX11a_2	-1492	-1474	+	12.9758	9.14e-06	0.0172	CCCCCCCCCCCCCCCCCCC
PH02Gene05655.t1	C2H2	MP00229	transfer from AT1G72050(Arabidopsis thaliana)	WOX11	GanWOX11a_2	-714	-696	+	12.9758	9.14e-06	0.0172	CCCCCCCCCCCCCCCCCCC
PH02Gene05655.t1	C2H2	MP00229	transfer from AT1G72050(Arabidopsis thaliana)	WOX11	GanWOX11a_2	-713	-695	+	12.9758	9.14e-06	0.0172	CCCCCCCCCCCCCCCCCCC
PH02Gene02281.t1	MYB superfamily	MP00249	transfer from AT1G79180(Arabidopsis thaliana)	WOX11	GanWOX11a_2	-1141	-1121	+	14.9077	5.27e-06	0.0803	ACTCTGTTCCACCAACTCTAC
PH02Gene23445.t1	BBR-BPC	MP00253	transfer from AT2G01930(Arabidopsis thaliana)	WOX11	GanWOX11a_2	-696	-673	-	37.6364	2.3e-13	1.06e-09	GAGAGAGGGAGAGAGAGAGAGAGG
PH02Gene23445.t1	BBR-BPC	MP00253	transfer from AT2G01930(Arabidopsis thaliana)	WOX11	GanWOX11a_2	-694	-671	-	36.0303	1.15e-12	4.37e-09	GAGAGAGAGGGAGAGAGAGAGAGA
PH02Gene23445.t1	BBR-BPC	MP00253	transfer from AT2G01930(Arabidopsis thaliana)	WOX11	GanWOX11a_2	-698	-675	-	34.2424	4.09e-12	1.31e-08	GAGAGGGAGAGAGAGAGAGAGGGG
PH02Gene23445.t1	BBR-BPC	MP00253	transfer from AT2G01930(Arabidopsis thaliana)	WOX11	GanWOX11a_2	-692	-669	-	30.197	6.86e-11	1.59e-07	AGGAGAGAGAGGGAGAGAGAGAGA
PH02Gene23445.t1	BBR-BPC	MP00253	transfer from AT2G01930(Arabidopsis thaliana)	WOX11	GanWOX11a_2	-700	-677	-	29.7424	9.11e-11	2.02e-07	GAGGGAGAGAGAGAGAGAGGGGGG
PH02Gene23445.t1	BBR-BPC	MP00253	transfer from AT2G01930(Arabidopsis thaliana)	WOX11	GanWOX11a_2	-704	-681	-	25.9242	9.26e-10	1.62e-06	GAGAGAGAGAGAGAGGGGGGGGGG
PH02Gene23445.t1	BBR-BPC	MP00253	transfer from AT2G01930(Arabidopsis thaliana)	WOX11	GanWOX11a_2	-690	-667	-	25.3788	1.26e-09	2.14e-06	TAAGGAGAGAGAGGGAGAGAGAGA
PH02Gene23445.t1	BBR-BPC	MP00253	transfer from AT2G01930(Arabidopsis thaliana)	WOX11	GanWOX11a_2	-688	-665	-	25.2576	1.35e-09	2.28e-06	TATAAGGAGAGAGAGGGAGAGAGA
PH02Gene23445.t1	BBR-BPC	MP00253	transfer from AT2G01930(Arabidopsis thaliana)	WOX11	GanWOX11a_2	-702	-679	-	25.0303	1.53e-09	2.57e-06	GGGAGAGAGAGAGAGAGGGGGGGG
PH02Gene23445.t1	BBR-BPC	MP00253	transfer from AT2G01930(Arabidopsis thaliana)	WOX11	GanWOX11a_2	-706	-683	-	23.2727	4.02e-09	6.26e-06	GAGAGAGAGAGAGGGGGGGGGGGG
PH02Gene23445.t1	BBR-BPC	MP00253	transfer from AT2G01930(Arabidopsis thaliana)	WOX11	GanWOX11a_2	-708	-685	-	16.2424	1.26e-07	0.000128	GAGAGAGAGAGGGGGGGGGGGGGG
PH02Gene23445.t1	BBR-BPC	MP00253	transfer from AT2G01930(Arabidopsis thaliana)	WOX11	GanWOX11a_2	-686	-663	-	12.8485	5.46e-07	0.000478	CTTATAAGGAGAGAGAGGGAGAGA
PH02Gene23445.t1	BBR-BPC	MP00253	transfer from AT2G01930(Arabidopsis thaliana)	WOX11	GanWOX11a_2	-710	-687	-	8.62121	2.9e-06	0.00194	GAGAGAGAGGGGGGGGGGGGGGGG
PH02Gene23445.t1	BBR-BPC	MP00253	transfer from AT2G01930(Arabidopsis thaliana)	WOX11	GanWOX11a_2	-712	-689	-	5.56061	8.82e-06	0.00506	GAGAGAGGGGGGGGGGGGGGGGGG
PH02Gene05111.t1	MYB superfamily	MP00479	transfer from AT4G38620(Arabidopsis thaliana)	WOX11	GanWOX11a_2	-910	-896	-	13.5846	7.44e-06	0.426	CTAGTGTTTGGTGAG
PH02Gene15122.t1	C2C2	MP00530	transfer from AT5G25830(Arabidopsis thaliana)	WOX11	GanWOX11a_2	-1276	-1264	-	15.0308	4.07e-06	0.285	GCTCTAGATCTAA
PH02Gene14474.t3	BBR-BPC	MP00540	transfer from AT5G42520(Arabidopsis thaliana)	WOX11	GanWOX11a_2	-695	-675	+	33.2533	8.4e-12	2.53e-08	CTCTCTCTCTCTCTCCCTCTC
PH02Gene14474.t3	BBR-BPC	MP00540	transfer from AT5G42520(Arabidopsis thaliana)	WOX11	GanWOX11a_2	-697	-677	+	31.6933	3.06e-11	7.94e-08	CCCTCTCTCTCTCTCTCCCTC
PH02Gene14474.t3	BBR-BPC	MP00540	transfer from AT5G42520(Arabidopsis thaliana)	WOX11	GanWOX11a_2	-693	-673	+	31.64	3.15e-11	8.08e-08	CTCTCTCTCTCTCCCTCTCTC
PH02Gene14474.t3	BBR-BPC	MP00540	transfer from AT5G42520(Arabidopsis thaliana)	WOX11	GanWOX11a_2	-691	-671	+	26.0933	1.05e-09	1.92e-06	CTCTCTCTCTCCCTCTCTCTC
PH02Gene14474.t3	BBR-BPC	MP00540	transfer from AT5G42520(Arabidopsis thaliana)	WOX11	GanWOX11a_2	-701	-681	+	25.9733	1.13e-09	1.96e-06	CCCCCCCTCTCTCTCTCTCTC
PH02Gene14474.t3	BBR-BPC	MP00540	transfer from AT5G42520(Arabidopsis thaliana)	WOX11	GanWOX11a_2	-699	-679	+	25.9333	1.15e-09	1.96e-06	CCCCCTCTCTCTCTCTCTCCC
PH02Gene14474.t3	BBR-BPC	MP00540	transfer from AT5G42520(Arabidopsis thaliana)	WOX11	GanWOX11a_2	-687	-667	+	23.92	3.51e-09	5.31e-06	CTCTCTCCCTCTCTCTCCTTA
PH02Gene14474.t3	BBR-BPC	MP00540	transfer from AT5G42520(Arabidopsis thaliana)	WOX11	GanWOX11a_2	-689	-669	+	22.04	9.24e-09	1.27e-05	CTCTCTCTCCCTCTCTCTCCT
PH02Gene14474.t3	BBR-BPC	MP00540	transfer from AT5G42520(Arabidopsis thaliana)	WOX11	GanWOX11a_2	-703	-683	+	21.4667	1.23e-08	1.63e-05	CCCCCCCCCTCTCTCTCTCTC
PH02Gene14474.t3	BBR-BPC	MP00540	transfer from AT5G42520(Arabidopsis thaliana)	WOX11	GanWOX11a_2	-705	-685	+	14.3333	2.95e-07	0.000292	CCCCCCCCCCCTCTCTCTCTC
PH02Gene14474.t3	BBR-BPC	MP00540	transfer from AT5G42520(Arabidopsis thaliana)	WOX11	GanWOX11a_2	-685	-665	+	14.1467	3.18e-07	0.00031	CTCTCCCTCTCTCTCCTTATA
PH02Gene45518.t1	MYB superfamily	MP00551	transfer from AT5G47390(Arabidopsis thaliana)	WOX11	GanWOX11a_2	-446	-432	+	14.2769	7.92e-06	0.49	TTTACCCTATCCAAT
PH02Gene22025.t1	C2C2	MP00580	transfer from AT5G62940(Arabidopsis thaliana)	WOX11	GanWOX11a_2	-864	-844	-	13.9077	8.98e-06	0.0734	TAGTAAATTCAAAAGGAAAAA
PH02Gene09575.t2	HB	MP00330	transfer from AT3G03660(Arabidopsis thaliana)	WOX11	GanWOX11b_1	-849	-839	+	14.7917	3.46e-06	0.123	AATTAATTAGT
PH02Gene09575.t2	HB	MP00330	transfer from AT3G03660(Arabidopsis thaliana)	WOX11	GanWOX11b_1	-852	-842	-	14.125	7.89e-06	0.196	AATTAATTACT
PH02Gene43753.t1	C2C2	MP00593	transfer from AT5G66940(Arabidopsis thaliana)	WOX11	GanWOX11b_1	-1063	-1035	+	14.2615	6.46e-06	0.0511	TCACCTTTCACCGTTACTTTTTCTAATTA
PH02Gene18004.t1	C2C2	MP00046	transfer from AT5G39660(Arabidopsis thaliana)	WOX11	GanWOX11b_2	-943	-934	-	12.1639	1.14e-06	0.142	CAAAAAGTGC
PH02Gene02281.t1	MYB superfamily	MP00249	transfer from AT1G79180(Arabidopsis thaliana)	WOX11	GanWOX11b_2	-276	-256	+	14.4615	7.21e-06	0.0837	TATTTGGTTCACCAAACACAA
PH02Gene05111.t1	MYB superfamily	MP00479	transfer from AT4G38620(Arabidopsis thaliana)	WOX11	GanWOX11b_2	-269	-255	-	13.4923	8.67e-06	0.426	TTTGTGTTTGGTGAA
PH02Gene00628.t1	MYB superfamily	MP00515	transfer from AT5G17300(Arabidopsis thaliana)	WOX11	GanWOX11b_2	-1018	-1005	+	15.0154	5.76e-06	0.71	CCAAAAATATCTCT
PH02Gene09228.t1	CPP	MP00624	transfer from PK22848.1(Cannabis sativa)	WOX11	GanWOX11b_2	-863	-851	-	12.8911	2.17e-06	0.238	TCAAATTTTAAAA
PH02Gene24793.t1	C2C2	MP00405	transfer from AT3G52440(Arabidopsis thaliana)	WOX12	GanWOX12	-1322	-1312	+	13.9231	1.39e-06	0.115	CAAAAAGTTAA
PH02Gene14474.t3	BBR-BPC	MP00540	transfer from AT5G42520(Arabidopsis thaliana)	WOX12	GanWOX12	-876	-856	+	5.29333	7.64e-06	0.00507	AACTCTCATTCTCTCTACCAA
PH02Gene23951.t1	MADS	MP00076	transfer from AT2G45660(Arabidopsis thaliana)	WOX13	GanWOX13a	-224	-204	+	17.5441	4.41e-07	0.00106	TTCCTCCCTCTCTCTCTCTCT
PH02Gene23951.t1	MADS	MP00076	transfer from AT2G45660(Arabidopsis thaliana)	WOX13	GanWOX13a	-222	-202	+	17.1618	6.46e-07	0.00147	CCTCCCTCTCTCTCTCTCTCT
PH02Gene23951.t1	MADS	MP00076	transfer from AT2G45660(Arabidopsis thaliana)	WOX13	GanWOX13a	-220	-200	+	16.5588	1.14e-06	0.00237	TCCCTCTCTCTCTCTCTCTTA
PH02Gene23951.t1	MADS	MP00076	transfer from AT2G45660(Arabidopsis thaliana)	WOX13	GanWOX13a	-964	-944	+	14.6618	5.51e-06	0.00747	TGCCATTTTGTTCCTTTTTCC
PH02Gene02053.t1	NAC	MP00136	transfer from AT1G12260(Arabidopsis thaliana)	WOX13	GanWOX13a	-164	-150	+	15.3939	2.81e-06	0.349	CTTATGATACAAGCA
PH02Gene07051.t3	SBP	MP00155	transfer from AT1G20980(Arabidopsis thaliana)	WOX13	GanWOX13a	-575	-565	-	14.6615	3.84e-06	0.954	TCCGTACACAT
PH02Gene23445.t1	BBR-BPC	MP00253	transfer from AT2G01930(Arabidopsis thaliana)	WOX13	GanWOX13a	-226	-203	-	30.9394	4.28e-11	1.08e-07	GAGAGAGAGAGAGAGGGAGGAAAA
PH02Gene23445.t1	BBR-BPC	MP00253	transfer from AT2G01930(Arabidopsis thaliana)	WOX13	GanWOX13a	-224	-201	-	28.7576	1.72e-10	3.43e-07	AAGAGAGAGAGAGAGAGGGAGGAA
PH02Gene23445.t1	BBR-BPC	MP00253	transfer from AT2G01930(Arabidopsis thaliana)	WOX13	GanWOX13a	-228	-205	-	22.3788	6.45e-09	9.19e-06	GAGAGAGAGAGAGGGAGGAAAATT
PH02Gene23445.t1	BBR-BPC	MP00253	transfer from AT2G01930(Arabidopsis thaliana)	WOX13	GanWOX13a	-222	-199	-	21.697	9.16e-09	1.26e-05	TTAAGAGAGAGAGAGAGAGGGAGG
PH02Gene23445.t1	BBR-BPC	MP00253	transfer from AT2G01930(Arabidopsis thaliana)	WOX13	GanWOX13a	-220	-197	-	19.1667	3.23e-08	3.78e-05	TTTTAAGAGAGAGAGAGAGAGGGA
PH02Gene23445.t1	BBR-BPC	MP00253	transfer from AT2G01930(Arabidopsis thaliana)	WOX13	GanWOX13a	-230	-207	-	12.4242	6.51e-07	0.000551	GAGAGAGAGAGGGAGGAAAATTCA
PH02Gene23445.t1	BBR-BPC	MP00253	transfer from AT2G01930(Arabidopsis thaliana)	WOX13	GanWOX13a	-232	-209	-	6.34848	6.68e-06	0.00396	GAGAGAGAGGGAGGAAAATTCATA
PH02Gene23445.t1	BBR-BPC	MP00253	transfer from AT2G01930(Arabidopsis thaliana)	WOX13	GanWOX13a	-218	-195	-	5.84848	7.97e-06	0.00462	AATTTTAAGAGAGAGAGAGAGAGG
PH02Gene37024.t1	NAC	MP00363	transfer from AT3G17730(Arabidopsis thaliana)	WOX13	GanWOX13a	-166	-150	+	16.1231	2.13e-06	0.214	TGCTTATGATACAAGCA
PH02Gene37024.t1	NAC	MP00363	transfer from AT3G17730(Arabidopsis thaliana)	WOX13	GanWOX13a	-166	-150	-	15.3846	4.06e-06	0.214	TGCTTGTATCATAAGCA
PH02Gene34453.t1	C2C2	MP00407	transfer from AT3G55370(Arabidopsis thaliana)	WOX13	GanWOX13a	-93	-73	+	15	3.81e-06	0.039	TCAACTTTATTTTTTCTTGAT
PH02Gene20626.t1	B3 superfamily	MP00468	transfer from AT4G33280(Arabidopsis thaliana)	WOX13	GanWOX13a	-471	-451	+	2.65714	9.57e-06	0.405	CGAGCGGTTTTCGCGAAAAAC
PH02Gene14474.t3	BBR-BPC	MP00540	transfer from AT5G42520(Arabidopsis thaliana)	WOX13	GanWOX13a	-221	-201	+	31.1333	4.59e-11	1.16e-07	CTCCCTCTCTCTCTCTCTCTT
PH02Gene14474.t3	BBR-BPC	MP00540	transfer from AT5G42520(Arabidopsis thaliana)	WOX13	GanWOX13a	-223	-203	+	27.4667	4.71e-10	9.3e-07	TCCTCCCTCTCTCTCTCTCTC
PH02Gene14474.t3	BBR-BPC	MP00540	transfer from AT5G42520(Arabidopsis thaliana)	WOX13	GanWOX13a	-219	-199	+	24.3867	2.72e-09	4.19e-06	CCCTCTCTCTCTCTCTCTTAA
PH02Gene14474.t3	BBR-BPC	MP00540	transfer from AT5G42520(Arabidopsis thaliana)	WOX13	GanWOX13a	-225	-205	+	21.8	1.04e-08	1.42e-05	TTTCCTCCCTCTCTCTCTCTC
PH02Gene14474.t3	BBR-BPC	MP00540	transfer from AT5G42520(Arabidopsis thaliana)	WOX13	GanWOX13a	-217	-197	+	15.3867	1.92e-07	0.000197	CTCTCTCTCTCTCTCTTAAAA
PH02Gene14474.t3	BBR-BPC	MP00540	transfer from AT5G42520(Arabidopsis thaliana)	WOX13	GanWOX13a	-227	-207	+	14.2533	3.05e-07	0.000301	ATTTTCCTCCCTCTCTCTCTC
PH02Gene14474.t3	BBR-BPC	MP00540	transfer from AT5G42520(Arabidopsis thaliana)	WOX13	GanWOX13a	-215	-195	+	10.9867	1.07e-06	0.00092	CTCTCTCTCTCTCTTAAAATT
PH02Gene22025.t1	C2C2	MP00580	transfer from AT5G62940(Arabidopsis thaliana)	WOX13	GanWOX13a	-95	-75	-	14.6308	4.73e-06	0.0552	CAAGAAAAAATAAAGTTGAGA
PH02Gene22025.t1	C2C2	MP00580	transfer from AT5G62940(Arabidopsis thaliana)	WOX13	GanWOX13a	-433	-413	-	14.0615	7.87e-06	0.0689	GAAAAATAAAAAAAGTTTTAA
PH02Gene43753.t1	C2C2	MP00593	transfer from AT5G66940(Arabidopsis thaliana)	WOX13	GanWOX13a	-426	-398	+	19.7846	5.04e-08	0.00402	TTTTTTTATTTTTCAACCTTTTAGTTTTT
PH02Gene43753.t1	C2C2	MP00593	transfer from AT5G66940(Arabidopsis thaliana)	WOX13	GanWOX13a	-443	-415	+	14.9538	3.9e-06	0.0424	TTCGATTTTTTTAAAACTTTTTTTATTTT
PH02Gene43753.t1	C2C2	MP00593	transfer from AT5G66940(Arabidopsis thaliana)	WOX13	GanWOX13a	-419	-391	+	14.0462	7.52e-06	0.0511	ATTTTTCAACCTTTTAGTTTTTGACAGTT
PH02Gene01490.t1	AP2/ERF	MP00644	transfer from LOC_Os02g45450(Oryza sativa subsp. japonica)	WOX13	GanWOX13a	-183	-174	+	14.9898	3.76e-06	0.92	ATGCCGACAG
PH02Gene23951.t1	MADS	MP00076	transfer from AT2G45660(Arabidopsis thaliana)	WOX13	GanWOX13b	-363	-343	+	15.3382	3.25e-06	0.00494	TGTCAGCTTTTCTTTCTTTCA
PH02Gene23951.t1	MADS	MP00076	transfer from AT2G45660(Arabidopsis thaliana)	WOX13	GanWOX13b	-357	-337	+	15.1618	3.74e-06	0.00555	CTTTTCTTTCTTTCATTTCCA
PH02Gene23951.t1	MADS	MP00076	transfer from AT2G45660(Arabidopsis thaliana)	WOX13	GanWOX13b	-870	-850	-	14.9265	4.5e-06	0.00635	TCTCATCTTTTTTCTTCTTGA
PH02Gene23951.t1	MADS	MP00076	transfer from AT2G45660(Arabidopsis thaliana)	WOX13	GanWOX13b	-312	-292	+	14.4412	6.49e-06	0.00842	CTTCTTTCTGCTCTTCTTTCC
PH02Gene15521.t1	MADS	MP00080	transfer from AT5G20240(Arabidopsis thaliana)	WOX13	GanWOX13b	-316	-303	-	14.1846	7.39e-06	0.183	CAGAAAGAAGAAAA
PH02Gene23445.t1	BBR-BPC	MP00253	transfer from AT2G01930(Arabidopsis thaliana)	WOX13	GanWOX13b	-443	-420	+	25.7576	1.02e-09	1.74e-06	GAGAGAGAGAGAGAGACTCAGAGA
PH02Gene23445.t1	BBR-BPC	MP00253	transfer from AT2G01930(Arabidopsis thaliana)	WOX13	GanWOX13b	-447	-424	+	22.7121	5.41e-09	8.16e-06	GGGTGAGAGAGAGAGAGAGACTCA
PH02Gene23445.t1	BBR-BPC	MP00253	transfer from AT2G01930(Arabidopsis thaliana)	WOX13	GanWOX13b	-445	-422	+	21.8182	8.61e-09	1.2e-05	GTGAGAGAGAGAGAGAGACTCAGA
PH02Gene23445.t1	BBR-BPC	MP00253	transfer from AT2G01930(Arabidopsis thaliana)	WOX13	GanWOX13b	-451	-428	+	19.3182	3e-08	3.54e-05	GCCGGGGTGAGAGAGAGAGAGAGA
PH02Gene23445.t1	BBR-BPC	MP00253	transfer from AT2G01930(Arabidopsis thaliana)	WOX13	GanWOX13b	-437	-414	+	10.8182	1.24e-06	0.000968	GAGAGAGAGACTCAGAGAGCCAAA
PH02Gene23445.t1	BBR-BPC	MP00253	transfer from AT2G01930(Arabidopsis thaliana)	WOX13	GanWOX13b	-439	-416	+	10.3939	1.47e-06	0.0011	GAGAGAGAGAGACTCAGAGAGCCA
PH02Gene23445.t1	BBR-BPC	MP00253	transfer from AT2G01930(Arabidopsis thaliana)	WOX13	GanWOX13b	-310	-287	-	9.22727	2.31e-06	0.00163	AGGAGGGAAAGAAGAGCAGAAAGA
PH02Gene23445.t1	BBR-BPC	MP00253	transfer from AT2G01930(Arabidopsis thaliana)	WOX13	GanWOX13b	-449	-426	+	8.98485	2.53e-06	0.00174	CGGGGTGAGAGAGAGAGAGAGACT
PH02Gene23445.t1	BBR-BPC	MP00253	transfer from AT2G01930(Arabidopsis thaliana)	WOX13	GanWOX13b	-453	-430	+	7.06061	5.17e-06	0.0032	TAGCCGGGGTGAGAGAGAGAGAGA
PH02Gene23445.t1	BBR-BPC	MP00253	transfer from AT2G01930(Arabidopsis thaliana)	WOX13	GanWOX13b	-441	-418	+	5.74242	8.28e-06	0.00477	GAGAGAGAGAGAGACTCAGAGAGC
PheWUS	HB	MP00265	transfer from AT2G17950(Arabidopsis thaliana)	WOX13	GanWOX13b	-802	-792	-	17.5488	4.2e-07	0.103	TCATTCATTCA
PH02Gene45188.t1	bZIP	MP00303	transfer from AT2G40620(Arabidopsis thaliana)	WOX13	GanWOX13b	-1345	-1335	+	15.4154	2.87e-06	0.712	ACAAGCTGGCA
PH02Gene34453.t1	C2C2	MP00407	transfer from AT3G55370(Arabidopsis thaliana)	WOX13	GanWOX13b	-361	-341	+	14.0303	7.91e-06	0.0548	TCAGCTTTTCTTTCTTTCATT
PH02Gene14474.t3	BBR-BPC	MP00540	transfer from AT5G42520(Arabidopsis thaliana)	WOX13	GanWOX13b	-443	-423	-	27.0133	6.2e-10	1.17e-06	CTGAGTCTCTCTCTCTCTCTC
PH02Gene14474.t3	BBR-BPC	MP00540	transfer from AT5G42520(Arabidopsis thaliana)	WOX13	GanWOX13b	-441	-421	-	23.84	3.66e-09	5.51e-06	CTCTGAGTCTCTCTCTCTCTC
PH02Gene14474.t3	BBR-BPC	MP00540	transfer from AT5G42520(Arabidopsis thaliana)	WOX13	GanWOX13b	-447	-427	-	22.1867	8.6e-09	1.2e-05	GTCTCTCTCTCTCTCTCACCC
PH02Gene14474.t3	BBR-BPC	MP00540	transfer from AT5G42520(Arabidopsis thaliana)	WOX13	GanWOX13b	-439	-419	-	20.12	2.35e-08	3.05e-05	CTCTCTGAGTCTCTCTCTCTC
PH02Gene14474.t3	BBR-BPC	MP00540	transfer from AT5G42520(Arabidopsis thaliana)	WOX13	GanWOX13b	-445	-425	-	19.76	2.79e-08	3.57e-05	GAGTCTCTCTCTCTCTCTCAC
PH02Gene14474.t3	BBR-BPC	MP00540	transfer from AT5G42520(Arabidopsis thaliana)	WOX13	GanWOX13b	-449	-429	-	15.8267	1.6e-07	0.000168	CTCTCTCTCTCTCTCACCCCG
PH02Gene23445.t1	BBR-BPC	MP00253	transfer from AT2G01930(Arabidopsis thaliana)	WOX2	GanWOX2_1	-923	-900	-	5.62121	8.63e-06	0.00496	GAGTGATAAAAAAGGATTGAGACA
PH02Gene16035.t1	bZIP	MP00349	transfer from AT3G12250(Arabidopsis thaliana)	WOX2	GanWOX2_1	-1013	-999	-	15.0615	4.26e-06	1	GCTGACGTAAGCGAC
PH02Gene42704.t1	CAMTA	MP00435	transfer from AT4G16150(Arabidopsis thaliana)	WOX2	GanWOX2_1	-614	-597	-	14	7.4e-06	0.455	CTGCGGGTGGAGCGCGTG
PH02Gene04519.t4	bZIP	MP00492	transfer from AT5G06950(Arabidopsis thaliana)	WOX2	GanWOX2_1	-1018	-999	-	14.0308	6.98e-06	1	GCTGACGTAAGCGACTGTTA
PH02Gene42648.t1	CPP	MP00045	transfer from AT4G29000(Arabidopsis thaliana)	WOX2	GanWOX2_2	-1138	-1129	+	13.2574	6.4e-06	0.398	GATTTGAATT
PH02Gene23951.t1	MADS	MP00076	transfer from AT2G45660(Arabidopsis thaliana)	WOX2	GanWOX2_2	-522	-502	+	19.3824	5.4e-08	0.000212	TCTCTTTTTTCTTCTCTTTTC
PH02Gene23951.t1	MADS	MP00076	transfer from AT2G45660(Arabidopsis thaliana)	WOX2	GanWOX2_2	-519	-499	+	15.0147	4.2e-06	0.00604	CTTTTTTCTTCTCTTTTCTCA
PH02Gene23951.t1	MADS	MP00076	transfer from AT2G45660(Arabidopsis thaliana)	WOX2	GanWOX2_2	-518	-498	+	14.9706	4.35e-06	0.00618	TTTTTTCTTCTCTTTTCTCAC
PH02Gene23951.t1	MADS	MP00076	transfer from AT2G45660(Arabidopsis thaliana)	WOX2	GanWOX2_2	-513	-493	+	14.3971	6.71e-06	0.00856	TCTTCTCTTTTCTCACTCTTC
PH02Gene15521.t1	MADS	MP00080	transfer from AT5G20240(Arabidopsis thaliana)	WOX2	GanWOX2_2	-23	-10	+	13.8923	8.83e-06	0.183	CCAAAAGAAGAACC
PH02Gene15084.t1	WRKY	MP00167	transfer from AT1G29280(Arabidopsis thaliana)	WOX2	GanWOX2_2	-656	-646	+	14.4615	9.01e-06	1	TAAAGTCAACT
PH02Gene35136.t1	WRKY	MP00209	transfer from AT1G62300(Arabidopsis thaliana)	WOX2	GanWOX2_2	-664	-646	-	14.9	6.26e-06	1	AGTTGACTTTAGTATTTAC
PH02Gene02281.t1	MYB superfamily	MP00249	transfer from AT1G79180(Arabidopsis thaliana)	WOX2	GanWOX2_2	-179	-159	+	19.6462	4.4e-08	0.0107	GCCCAGCACCACCAACCCCCA
PH02Gene18189.t1	MYB superfamily	MP00259	transfer from AT2G02820(Arabidopsis thaliana)	WOX2	GanWOX2_2	-148	-134	+	14.6769	5.1e-06	0.357	CCCACCCGCGCCGCG
PH02Gene47557.t1	MYB superfamily	MP00336	transfer from AT3G08500(Arabidopsis thaliana)	WOX2	GanWOX2_2	-171	-161	-	16.7077	1.11e-07	0.0276	GGGGTTGGTGG
PH02Gene44618.t1	MYB superfamily	MP00375	transfer from AT3G23250(Arabidopsis thaliana)	WOX2	GanWOX2_2	-182	-162	+	15.7231	1.44e-06	0.117	CTAGCCCAGCACCACCAACCC
PH02Gene34453.t1	C2C2	MP00407	transfer from AT3G55370(Arabidopsis thaliana)	WOX2	GanWOX2_2	-523	-503	+	17.0606	6.59e-07	0.019	CTCTCTTTTTTCTTCTCTTTT
PH02Gene47843.t1	WRKY	MP00422	transfer from AT4G01250(Arabidopsis thaliana)	WOX2	GanWOX2_2	-656	-644	+	14.4308	8.25e-06	1	TAAAGTCAACTTG
PH02Gene14508.t1	AP2/ERF	MP00456	transfer from AT4G27950(Arabidopsis thaliana)	WOX2	GanWOX2_2	-940	-920	+	12.8857	8.49e-06	0.0223	TCGCAGCCGCTTCCTCCCCCA
PH02Gene37045.t5	B3 superfamily	MP00461	transfer from AT4G30080(Arabidopsis thaliana)	WOX2	GanWOX2_2	-1443	-1423	-	6.21951	4.09e-06	0.241	TTTATGATATTTATGTAAAAA
PH02Gene43253.t1	WRKY	MP00464	transfer from AT4G31550(Arabidopsis thaliana)	WOX2	GanWOX2_2	-657	-644	-	14.1231	9.52e-06	1	CAAGTTGACTTTAG
PH02Gene42860.t1	WRKY	MP00525	transfer from AT5G24110(Arabidopsis thaliana)	WOX2	GanWOX2_2	-655	-645	+	14.7077	8.4e-06	1	AAAGTCAACTT
PH02Gene03889.t1	AP2/ERF	MP00542	transfer from AT5G44210(Arabidopsis thaliana)	WOX2	GanWOX2_2	-940	-920	-	18.5077	2.94e-07	0.00344	TGGGGGAGGAAGCGGCTGCGA
PH02Gene22025.t1	C2C2	MP00580	transfer from AT5G62940(Arabidopsis thaliana)	WOX2	GanWOX2_2	-1131	-1111	-	14.5077	5.29e-06	0.059	TCAAAATTCAAAAAGCAAAAT
PH02Gene43753.t1	C2C2	MP00593	transfer from AT5G66940(Arabidopsis thaliana)	WOX2	GanWOX2_2	-523	-495	+	16.2769	1.38e-06	0.0242	CTCTCTTTTTTCTTCTCTTTTCTCACTCT
PH02Gene43753.t1	C2C2	MP00593	transfer from AT5G66940(Arabidopsis thaliana)	WOX2	GanWOX2_2	-1141	-1113	+	14.7231	4.63e-06	0.0467	CCGGATTTGAATTTTGCTTTTTGAATTTT
PH02Gene09228.t1	CPP	MP00624	transfer from PK22848.1(Cannabis sativa)	WOX2	GanWOX2_2	-1081	-1069	-	12.1287	9.77e-06	0.345	CGAAATTTTGAAC
PH02Gene42648.t1	CPP	MP00045	transfer from AT4G29000(Arabidopsis thaliana)	WOX3	GanWOX3a	-1354	-1345	-	13.2574	6.4e-06	0.398	GATTTGAATT
PH02Gene15521.t1	MADS	MP00080	transfer from AT5G20240(Arabidopsis thaliana)	WOX3	GanWOX3a	-1449	-1436	+	15.3385	2.93e-06	0.174	CCAAAAAAAGATAA
PH02Gene44702.t1	B3 superfamily	MP00083	transfer from AT3G24650(Arabidopsis thaliana)	WOX3	GanWOX3a	-492	-484	+	14.9856	3.09e-06	0.0507	CTGCATGCA
PH02Gene44702.t1	B3 superfamily	MP00083	transfer from AT3G24650(Arabidopsis thaliana)	WOX3	GanWOX3a	-537	-529	-	13.6403	8.54e-06	0.0725	CCGCATGCA
PheWUS	HB	MP00265	transfer from AT2G17950(Arabidopsis thaliana)	WOX3	GanWOX3a	-799	-789	-	17.2927	8.41e-07	0.103	TCAATCATTCA
PH02Gene35357.t1	HB	MP00320	transfer from AT2G46680(Arabidopsis thaliana)	WOX3	GanWOX3a	-799	-787	+	15.1061	4.74e-06	1	TGAATGATTGAGG
PH02Gene09575.t2	HB	MP00330	transfer from AT3G03660(Arabidopsis thaliana)	WOX3	GanWOX3a	-521	-511	-	15.5	1.26e-06	0.123	AGTTAATTAGT
PH02Gene38298.t1	MYB superfamily	MP00500	transfer from AT5G08520(Arabidopsis thaliana)	WOX3	GanWOX3a	-1446	-1434	+	15.0923	5.23e-06	1	AAAAAAGATAAGG
PH02Gene43753.t1	C2C2	MP00593	transfer from AT5G66940(Arabidopsis thaliana)	WOX3	GanWOX3a	-789	-761	-	15.6923	2.21e-06	0.0279	TTTTTAACTATTTTTTCTTTTATATACCT
PH02Gene17901.t1	BES1/BZR1	MP00073	transfer from AT1G19350(Arabidopsis thaliana)	WOX3	GanWOX3b	-792	-782	+	14.6667	8.83e-06	1	TGCACGTGTCC
PH02Gene23951.t1	MADS	MP00076	transfer from AT2G45660(Arabidopsis thaliana)	WOX3	GanWOX3b	-364	-344	+	19.3676	5.51e-08	0.000212	TCTCTCTCTCTCTCTCTCTCT
PH02Gene23951.t1	MADS	MP00076	transfer from AT2G45660(Arabidopsis thaliana)	WOX3	GanWOX3b	-362	-342	+	19.3676	5.51e-08	0.000212	TCTCTCTCTCTCTCTCTCTCT
PH02Gene23951.t1	MADS	MP00076	transfer from AT2G45660(Arabidopsis thaliana)	WOX3	GanWOX3b	-360	-340	+	19.3676	5.51e-08	0.000212	TCTCTCTCTCTCTCTCTCTCT
PH02Gene23951.t1	MADS	MP00076	transfer from AT2G45660(Arabidopsis thaliana)	WOX3	GanWOX3b	-358	-338	+	19.3676	5.51e-08	0.000212	TCTCTCTCTCTCTCTCTCTCT
PH02Gene23951.t1	MADS	MP00076	transfer from AT2G45660(Arabidopsis thaliana)	WOX3	GanWOX3b	-356	-336	+	19.3676	5.51e-08	0.000212	TCTCTCTCTCTCTCTCTCTCT
PH02Gene23951.t1	MADS	MP00076	transfer from AT2G45660(Arabidopsis thaliana)	WOX3	GanWOX3b	-354	-334	+	19.3676	5.51e-08	0.000212	TCTCTCTCTCTCTCTCTCTCT
PH02Gene23951.t1	MADS	MP00076	transfer from AT2G45660(Arabidopsis thaliana)	WOX3	GanWOX3b	-352	-332	+	19.3676	5.51e-08	0.000212	TCTCTCTCTCTCTCTCTCTCT
PH02Gene23951.t1	MADS	MP00076	transfer from AT2G45660(Arabidopsis thaliana)	WOX3	GanWOX3b	-350	-330	+	19.3676	5.51e-08	0.000212	TCTCTCTCTCTCTCTCTCTCT
PH02Gene23951.t1	MADS	MP00076	transfer from AT2G45660(Arabidopsis thaliana)	WOX3	GanWOX3b	-348	-328	+	19.3676	5.51e-08	0.000212	TCTCTCTCTCTCTCTCTCTCT
PH02Gene23951.t1	MADS	MP00076	transfer from AT2G45660(Arabidopsis thaliana)	WOX3	GanWOX3b	-366	-346	+	18.5441	1.5e-07	0.000483	CCTCTCTCTCTCTCTCTCTCT
PH02Gene23951.t1	MADS	MP00076	transfer from AT2G45660(Arabidopsis thaliana)	WOX3	GanWOX3b	-346	-326	+	18.3235	1.92e-07	0.000588	TCTCTCTCTCTCTCTCTCTCG
PH02Gene44702.t1	B3 superfamily	MP00083	transfer from AT3G24650(Arabidopsis thaliana)	WOX3	GanWOX3b	-311	-303	+	13.8058	6.17e-06	0.0691	CTGCATGCT
PH02Gene50015.t1	BES1/BZR1	MP00248	transfer from AT1G78700(Arabidopsis thaliana)	WOX3	GanWOX3b	-792	-782	+	15.3846	5.79e-06	0.355	TGCACGTGTCC
PH02Gene23445.t1	BBR-BPC	MP00253	transfer from AT2G01930(Arabidopsis thaliana)	WOX3	GanWOX3b	-364	-341	-	43.6515	2.88e-15	1.91e-11	GAGAGAGAGAGAGAGAGAGAGAGA
PH02Gene23445.t1	BBR-BPC	MP00253	transfer from AT2G01930(Arabidopsis thaliana)	WOX3	GanWOX3b	-362	-339	-	43.6515	2.88e-15	1.91e-11	GAGAGAGAGAGAGAGAGAGAGAGA
PH02Gene23445.t1	BBR-BPC	MP00253	transfer from AT2G01930(Arabidopsis thaliana)	WOX3	GanWOX3b	-360	-337	-	43.6515	2.88e-15	1.91e-11	GAGAGAGAGAGAGAGAGAGAGAGA
PH02Gene23445.t1	BBR-BPC	MP00253	transfer from AT2G01930(Arabidopsis thaliana)	WOX3	GanWOX3b	-358	-335	-	43.6515	2.88e-15	1.91e-11	GAGAGAGAGAGAGAGAGAGAGAGA
PH02Gene23445.t1	BBR-BPC	MP00253	transfer from AT2G01930(Arabidopsis thaliana)	WOX3	GanWOX3b	-356	-333	-	43.6515	2.88e-15	1.91e-11	GAGAGAGAGAGAGAGAGAGAGAGA
PH02Gene23445.t1	BBR-BPC	MP00253	transfer from AT2G01930(Arabidopsis thaliana)	WOX3	GanWOX3b	-354	-331	-	43.6515	2.88e-15	1.91e-11	GAGAGAGAGAGAGAGAGAGAGAGA
PH02Gene23445.t1	BBR-BPC	MP00253	transfer from AT2G01930(Arabidopsis thaliana)	WOX3	GanWOX3b	-352	-329	-	43.6515	2.88e-15	1.91e-11	GAGAGAGAGAGAGAGAGAGAGAGA
PH02Gene23445.t1	BBR-BPC	MP00253	transfer from AT2G01930(Arabidopsis thaliana)	WOX3	GanWOX3b	-350	-327	-	43.6515	2.88e-15	1.91e-11	GAGAGAGAGAGAGAGAGAGAGAGA
PH02Gene23445.t1	BBR-BPC	MP00253	transfer from AT2G01930(Arabidopsis thaliana)	WOX3	GanWOX3b	-366	-343	-	40.697	1.32e-14	8.14e-11	GAGAGAGAGAGAGAGAGAGAGAGG
PH02Gene23445.t1	BBR-BPC	MP00253	transfer from AT2G01930(Arabidopsis thaliana)	WOX3	GanWOX3b	-368	-345	-	33.9242	5.23e-12	1.57e-08	GAGAGAGAGAGAGAGAGAGAGGTG
PH02Gene23445.t1	BBR-BPC	MP00253	transfer from AT2G01930(Arabidopsis thaliana)	WOX3	GanWOX3b	-348	-325	-	32.197	1.87e-11	4.86e-08	TCGAGAGAGAGAGAGAGAGAGAGA
PH02Gene23445.t1	BBR-BPC	MP00253	transfer from AT2G01930(Arabidopsis thaliana)	WOX3	GanWOX3b	-370	-347	-	27.1364	4.6e-10	8.35e-07	GAGAGAGAGAGAGAGAGAGGTGTA
PH02Gene23445.t1	BBR-BPC	MP00253	transfer from AT2G01930(Arabidopsis thaliana)	WOX3	GanWOX3b	-346	-323	-	20.7424	1.49e-08	1.93e-05	CATCGAGAGAGAGAGAGAGAGAGA
PH02Gene23445.t1	BBR-BPC	MP00253	transfer from AT2G01930(Arabidopsis thaliana)	WOX3	GanWOX3b	-344	-321	-	16.5152	1.11e-07	0.000115	AACATCGAGAGAGAGAGAGAGAGA
PH02Gene23445.t1	BBR-BPC	MP00253	transfer from AT2G01930(Arabidopsis thaliana)	WOX3	GanWOX3b	-372	-349	-	14.9242	2.26e-07	0.000215	GAGAGAGAGAGAGAGAGGTGTATT
PH02Gene23445.t1	BBR-BPC	MP00253	transfer from AT2G01930(Arabidopsis thaliana)	WOX3	GanWOX3b	-374	-351	-	10.5606	1.38e-06	0.00106	GAGAGAGAGAGAGAGGTGTATTAA
PH02Gene23445.t1	BBR-BPC	MP00253	transfer from AT2G01930(Arabidopsis thaliana)	WOX3	GanWOX3b	-376	-353	-	10.5455	1.39e-06	0.00107	GAGAGAGAGAGAGGTGTATTAATA
PH02Gene23445.t1	BBR-BPC	MP00253	transfer from AT2G01930(Arabidopsis thaliana)	WOX3	GanWOX3b	-342	-319	-	8.28788	3.29e-06	0.00215	TCAACATCGAGAGAGAGAGAGAGA
PH02Gene14474.t3	BBR-BPC	MP00540	transfer from AT5G42520(Arabidopsis thaliana)	WOX3	GanWOX3b	-365	-345	+	38.7733	1.66e-13	7.39e-10	CTCTCTCTCTCTCTCTCTCTC
PH02Gene14474.t3	BBR-BPC	MP00540	transfer from AT5G42520(Arabidopsis thaliana)	WOX3	GanWOX3b	-363	-343	+	38.7733	1.66e-13	7.39e-10	CTCTCTCTCTCTCTCTCTCTC
PH02Gene14474.t3	BBR-BPC	MP00540	transfer from AT5G42520(Arabidopsis thaliana)	WOX3	GanWOX3b	-361	-341	+	38.7733	1.66e-13	7.39e-10	CTCTCTCTCTCTCTCTCTCTC
PH02Gene14474.t3	BBR-BPC	MP00540	transfer from AT5G42520(Arabidopsis thaliana)	WOX3	GanWOX3b	-359	-339	+	38.7733	1.66e-13	7.39e-10	CTCTCTCTCTCTCTCTCTCTC
PH02Gene14474.t3	BBR-BPC	MP00540	transfer from AT5G42520(Arabidopsis thaliana)	WOX3	GanWOX3b	-357	-337	+	38.7733	1.66e-13	7.39e-10	CTCTCTCTCTCTCTCTCTCTC
PH02Gene14474.t3	BBR-BPC	MP00540	transfer from AT5G42520(Arabidopsis thaliana)	WOX3	GanWOX3b	-355	-335	+	38.7733	1.66e-13	7.39e-10	CTCTCTCTCTCTCTCTCTCTC
PH02Gene14474.t3	BBR-BPC	MP00540	transfer from AT5G42520(Arabidopsis thaliana)	WOX3	GanWOX3b	-353	-333	+	38.7733	1.66e-13	7.39e-10	CTCTCTCTCTCTCTCTCTCTC
PH02Gene14474.t3	BBR-BPC	MP00540	transfer from AT5G42520(Arabidopsis thaliana)	WOX3	GanWOX3b	-351	-331	+	38.7733	1.66e-13	7.39e-10	CTCTCTCTCTCTCTCTCTCTC
PH02Gene14474.t3	BBR-BPC	MP00540	transfer from AT5G42520(Arabidopsis thaliana)	WOX3	GanWOX3b	-349	-329	+	38.7733	1.66e-13	7.39e-10	CTCTCTCTCTCTCTCTCTCTC
PH02Gene14474.t3	BBR-BPC	MP00540	transfer from AT5G42520(Arabidopsis thaliana)	WOX3	GanWOX3b	-347	-327	+	38.7733	1.66e-13	7.39e-10	CTCTCTCTCTCTCTCTCTCTC
PH02Gene14474.t3	BBR-BPC	MP00540	transfer from AT5G42520(Arabidopsis thaliana)	WOX3	GanWOX3b	-367	-347	+	33.2933	8.27e-12	2.52e-08	ACCTCTCTCTCTCTCTCTCTC
PH02Gene14474.t3	BBR-BPC	MP00540	transfer from AT5G42520(Arabidopsis thaliana)	WOX3	GanWOX3b	-345	-325	+	31	5.07e-11	1.27e-07	CTCTCTCTCTCTCTCTCTCGA
PH02Gene14474.t3	BBR-BPC	MP00540	transfer from AT5G42520(Arabidopsis thaliana)	WOX3	GanWOX3b	-369	-349	+	25.16	1.79e-09	2.84e-06	ACACCTCTCTCTCTCTCTCTC
PH02Gene14474.t3	BBR-BPC	MP00540	transfer from AT5G42520(Arabidopsis thaliana)	WOX3	GanWOX3b	-371	-351	+	17.7733	6.9e-08	8.18e-05	ATACACCTCTCTCTCTCTCTC
PH02Gene14474.t3	BBR-BPC	MP00540	transfer from AT5G42520(Arabidopsis thaliana)	WOX3	GanWOX3b	-343	-323	+	14.08	3.26e-07	0.000316	CTCTCTCTCTCTCTCTCGATG
PH02Gene14474.t3	BBR-BPC	MP00540	transfer from AT5G42520(Arabidopsis thaliana)	WOX3	GanWOX3b	-341	-321	+	5.50667	7.14e-06	0.00482	CTCTCTCTCTCTCTCGATGTT
PH02Gene14474.t3	BBR-BPC	MP00540	transfer from AT5G42520(Arabidopsis thaliana)	WOX3	GanWOX3b	-339	-319	+	4.84	8.84e-06	0.00582	CTCTCTCTCTCTCGATGTTGA
PH02Gene44702.t1	B3 superfamily	MP00083	transfer from AT3G24650(Arabidopsis thaliana)	WOX4	GanWOX4a	-1373	-1365	-	14.9856	3.09e-06	0.0507	CTGCATGCA
PH02Gene23951.t1	MADS	MP00076	transfer from AT2G45660(Arabidopsis thaliana)	WOX4	GanWOX4b	-693	-673	+	15.1471	3.79e-06	0.00558	TGTTGCTTTTGTTTTATTTCT
PH02Gene24683.t1	AP2/ERF	MP00227	transfer from AT1G71450(Arabidopsis thaliana)	WOX4	GanWOX4b	-130	-111	+	15.6364	2.07e-06	0.00667	CCTCACCACCTTTACCGTCT
PH02Gene08964.t2	Trihelix	MP00288	transfer from AT2G33550(Arabidopsis thaliana)	WOX4	GanWOX4b	-1189	-1172	+	13.7286	6.98e-06	0.811	AAACAAACTGACCCTAAA
PH02Gene15563.t1	AP2/ERF	MP00302	transfer from AT2G40340(Arabidopsis thaliana)	WOX4	GanWOX4b	-129	-109	-	13.2714	7.57e-06	0.0193	GTAGACGGTAAAGGTGGTGAG
PH02Gene39376.t2	AP2/ERF	MP00302	transfer from AT2G40340(Arabidopsis thaliana)	WOX4	GanWOX4b	-129	-109	-	13.2714	7.57e-06	0.0194	GTAGACGGTAAAGGTGGTGAG
PH02Gene44618.t1	MYB superfamily	MP00375	transfer from AT3G23250(Arabidopsis thaliana)	WOX4	GanWOX4b	-915	-895	-	14.6154	4.46e-06	0.153	CCAAAATCCATACACCAACCA
PH02Gene31845.t1	WRKY	MP00440	transfer from AT4G18170(Arabidopsis thaliana)	WOX4	GanWOX4b	-1218	-1206	-	14.3231	6.98e-06	0.867	TTATTTGACTTTT
PH02Gene48561.t1	WRKY	MP00531	transfer from AT5G26170(Arabidopsis thaliana)	WOX4	GanWOX4b	-1220	-1208	-	16.1077	2.71e-06	0.352	ATTTGACTTTTAT
PH02Gene48561.t1	WRKY	MP00531	transfer from AT5G26170(Arabidopsis thaliana)	WOX4	GanWOX4b	-488	-476	+	14.5385	7.7e-06	0.496	GCTTGACTTTTAT
PH02Gene22025.t1	C2C2	MP00580	transfer from AT5G62940(Arabidopsis thaliana)	WOX4	GanWOX4b	-694	-674	-	14.2154	6.88e-06	0.0689	GAAATAAAACAAAAGCAACAA
PH02Gene23951.t1	MADS	MP00076	transfer from AT2G45660(Arabidopsis thaliana)	WOX8	GanWOX8a	-995	-975	+	16.5294	1.17e-06	0.00241	TTTTTTTGTTTTTTGTTTTAC
PH02Gene46776.t1	MYB superfamily	MP00114	transfer from AT3G61250(Arabidopsis thaliana)	WOX8	GanWOX8a	-1300	-1286	+	15.4	3e-06	0.105	GGTAGGGTAGGTGAG
PH02Gene03465.t1	AP2/ERF	MP00156	transfer from AT1G21910(Arabidopsis thaliana)	WOX8	GanWOX8a	-363	-344	+	18.0462	3.77e-07	0.0058	TCCAATGCACCACCACCGAC
PH02Gene30834.t1	Trihelix	MP00243	transfer from AT1G76880(Arabidopsis thaliana)	WOX8	GanWOX8a	-987	-972	-	15.7077	1.19e-06	0.147	ACGGTAAAACAAAAAA
PH02Gene29328.t1	Trihelix	MP00244	transfer from AT1G76890(Arabidopsis thaliana)	WOX8	GanWOX8a	-982	-969	+	13.8462	7.44e-06	0.461	TGTTTTACCGTAGT
PH02Gene02281.t1	MYB superfamily	MP00249	transfer from AT1G79180(Arabidopsis thaliana)	WOX8	GanWOX8a	-1299	-1279	-	16.6462	1.3e-06	0.0453	ACCCCGCCTCACCTACCCTAC
PH02Gene15563.t1	AP2/ERF	MP00302	transfer from AT2G40340(Arabidopsis thaliana)	WOX8	GanWOX8a	-358	-338	-	13.6429	6.17e-06	0.0176	TTCAGCGTCGGTGGTGGTGCA
PH02Gene39376.t2	AP2/ERF	MP00302	transfer from AT2G40340(Arabidopsis thaliana)	WOX8	GanWOX8a	-358	-338	-	13.6429	6.17e-06	0.0177	TTCAGCGTCGGTGGTGGTGCA
PH02Gene38787.t1	AP2/ERF	MP00312	transfer from AT2G44940(Arabidopsis thaliana)	WOX8	GanWOX8a	-354	-340	-	17.0769	6.5e-07	0.161	CAGCGTCGGTGGTGG
PH02Gene44618.t1	MYB superfamily	MP00375	transfer from AT3G23250(Arabidopsis thaliana)	WOX8	GanWOX8a	-1296	-1276	-	14.1385	6.91e-06	0.153	AATACCCCGCCTCACCTACCC
PH02Gene23040.t1	AP2/ERF	MP00411	transfer from AT3G57600(Arabidopsis thaliana)	WOX8	GanWOX8a	-354	-344	+	14.3692	7.17e-06	0.0406	CCACCACCGAC
PH02Gene40564.t1	AP2/ERF	MP00458	transfer from AT4G28140(Arabidopsis thaliana)	WOX8	GanWOX8a	-363	-344	-	14.8308	5.08e-06	0.0239	GTCGGTGGTGGTGCATTGGA
PH02Gene15382.t1	MYB superfamily	MP00513	transfer from AT5G16600(Arabidopsis thaliana)	WOX8	GanWOX8a	-1297	-1285	+	16.5062	5.82e-07	0.0241	AGGGTAGGTGAGG
PH02Gene31683.t1	HB	MP00232	transfer from AT1G73360(Arabidopsis thaliana)	WOX8	GanWOX8b	-247	-237	+	15.1385	4.78e-06	0.297	GCATTTATTGC
PH02Gene02281.t1	MYB superfamily	MP00249	transfer from AT1G79180(Arabidopsis thaliana)	WOX8	GanWOX8b	-218	-198	-	15.4308	3.57e-06	0.0683	TAATGGCCACACCTACCCCTC
PH02Gene34453.t1	C2C2	MP00407	transfer from AT3G55370(Arabidopsis thaliana)	WOX8	GanWOX8b	-1134	-1114	+	16.2879	1.32e-06	0.0211	ACTACTTTTTCACTCTTTTCT
PH02Gene37045.t5	B3 superfamily	MP00461	transfer from AT4G30080(Arabidopsis thaliana)	WOX8	GanWOX8b	-1470	-1450	+	5.14634	5.73e-06	0.241	TTTATATTTTAGACTAAAATA
PH02Gene22025.t1	C2C2	MP00580	transfer from AT5G62940(Arabidopsis thaliana)	WOX8	GanWOX8b	-1136	-1116	-	15.6769	1.7e-06	0.0365	AAAAGAGTGAAAAAGTAGTAG
PH02Gene22025.t1	C2C2	MP00580	transfer from AT5G62940(Arabidopsis thaliana)	WOX8	GanWOX8b	-909	-889	+	15.1538	2.88e-06	0.0471	AAATTGGGAAAAAAGGGAAAA
PH02Gene10695.t1	NAC	MP00583	transfer from AT5G64060(Arabidopsis thaliana)	WOX8	GanWOX8b	-1433	-1413	-	13.8462	5.46e-06	0.695	TAAAACTTGTAGATTAAGATA
PH02Gene43753.t1	C2C2	MP00593	transfer from AT5G66940(Arabidopsis thaliana)	WOX8	GanWOX8b	-907	-879	-	15.4308	2.72e-06	0.0321	ATTTTTGCAATTTTCCCTTTTTTCCCAAT
PH02Gene42648.t1	CPP	MP00045	transfer from AT4G29000(Arabidopsis thaliana)	WOX9	GanWOX9a	-486	-477	+	13.2574	6.4e-06	0.398	GATTTGAATT
PH02Gene18004.t1	C2C2	MP00046	transfer from AT5G39660(Arabidopsis thaliana)	WOX9	GanWOX9a	-1250	-1241	+	11.7213	8.06e-06	0.334	AAAAAAGTGA
PH02Gene46776.t1	MYB superfamily	MP00114	transfer from AT3G61250(Arabidopsis thaliana)	WOX9	GanWOX9a	-234	-220	+	14.7692	5.41e-06	0.111	ACTAGGGTAGGTGAG
PH02Gene02281.t1	MYB superfamily	MP00249	transfer from AT1G79180(Arabidopsis thaliana)	WOX9	GanWOX9a	-233	-213	-	14.9231	5.21e-06	0.0803	TAATGGCCTCACCTACCCTAG
PH02Gene38600.t1	MYB superfamily	MP00296	transfer from AT2G38090(Arabidopsis thaliana)	WOX9	GanWOX9a	-653	-633	-	16.1358	2.05e-06	0.165	AAAATTTTAGATAATTATCAA
PH02Gene04333.t1	MYB superfamily	MP00334	transfer from AT3G06490(Arabidopsis thaliana)	WOX9	GanWOX9a	-994	-980	+	14.0154	6.04e-06	1	TTTTTCAAGTTAGGT
PH02Gene15382.t1	MYB superfamily	MP00513	transfer from AT5G16600(Arabidopsis thaliana)	WOX9	GanWOX9a	-231	-219	+	16.5062	5.82e-07	0.0241	AGGGTAGGTGAGG
PH02Gene22025.t1	C2C2	MP00580	transfer from AT5G62940(Arabidopsis thaliana)	WOX9	GanWOX9a	-479	-459	-	15.6308	1.79e-06	0.0365	ATGAAATTCAAAAAGCAAAAT
PH02Gene43753.t1	C2C2	MP00593	transfer from AT5G66940(Arabidopsis thaliana)	WOX9	GanWOX9a	-489	-461	+	13.8615	8.54e-06	0.0511	CTGGATTTGAATTTTGCTTTTTGAATTTC
PH02Gene11774.t2	MYB superfamily	MP00600	transfer from AT5G59780(Arabidopsis thaliana)	WOX9	GanWOX9a	-987	-978	+	13.8115	6.12e-06	1	AGTTAGGTCA
PH02Gene09228.t1	CPP	MP00624	transfer from PK22848.1(Cannabis sativa)	WOX9	GanWOX9a	-1199	-1187	-	13.5842	1.45e-07	0.0359	CAAAATTTTAAAA
PH02Gene23951.t1	MADS	MP00076	transfer from AT2G45660(Arabidopsis thaliana)	WOX9	GanWOX9b	-699	-679	-	14.8676	4.71e-06	0.00649	CTTCCTTTTGTTTTGCTCCCT
PH02Gene46776.t1	MYB superfamily	MP00114	transfer from AT3G61250(Arabidopsis thaliana)	WOX9	GanWOX9b	-639	-625	+	15	4.36e-06	0.105	ACTGGGGTAGGTGAG
PH02Gene02281.t1	MYB superfamily	MP00249	transfer from AT1G79180(Arabidopsis thaliana)	WOX9	GanWOX9b	-638	-618	-	17.5538	5.47e-07	0.0226	TAATGGCCTCACCTACCCCAG
PH02Gene34453.t1	C2C2	MP00407	transfer from AT3G55370(Arabidopsis thaliana)	WOX9	GanWOX9b	-875	-855	-	16.5758	1.02e-06	0.019	CTAACTTTTGCATTTTTGTTT
PH02Gene10895.t1	C2H2	MP00487	transfer from AT5G04390(Arabidopsis thaliana)	WOX9	GanWOX9b	-1148	-1138	-	12.4769	2.35e-06	0.416	GAGTGAAGGGG
PH02Gene16295.t1	C2H2	MP00487	transfer from AT5G04390(Arabidopsis thaliana)	WOX9	GanWOX9b	-1148	-1138	-	12.4769	2.35e-06	0.417	GAGTGAAGGGG
PH02Gene15382.t1	MYB superfamily	MP00513	transfer from AT5G16600(Arabidopsis thaliana)	WOX9	GanWOX9b	-636	-624	+	15.1481	4.3e-06	0.089	GGGGTAGGTGAGG
PH02Gene14474.t3	BBR-BPC	MP00540	transfer from AT5G42520(Arabidopsis thaliana)	WOX9	GanWOX9b	-1006	-986	-	6.53333	5.1e-06	0.00356	CTCAAATTCTCAATCTCTCTT
PH02Gene18004.t1	C2C2	MP00046	transfer from AT5G39660(Arabidopsis thaliana)	WUS	GanWUS	-1138	-1129	-	12.0164	2.62e-06	0.218	AAAAAAGTGC
PH02Gene23951.t1	MADS	MP00076	transfer from AT2G45660(Arabidopsis thaliana)	WUS	GanWUS	-348	-328	-	19.3676	5.51e-08	0.000212	TCTCTCTCTCTCTCTCTCTCT
PH02Gene23951.t1	MADS	MP00076	transfer from AT2G45660(Arabidopsis thaliana)	WUS	GanWUS	-346	-326	-	19.3676	5.51e-08	0.000212	TCTCTCTCTCTCTCTCTCTCT
PH02Gene23951.t1	MADS	MP00076	transfer from AT2G45660(Arabidopsis thaliana)	WUS	GanWUS	-344	-324	-	19.3676	5.51e-08	0.000212	TCTCTCTCTCTCTCTCTCTCT
PH02Gene23951.t1	MADS	MP00076	transfer from AT2G45660(Arabidopsis thaliana)	WUS	GanWUS	-342	-322	-	19.3676	5.51e-08	0.000212	TCTCTCTCTCTCTCTCTCTCT
PH02Gene23951.t1	MADS	MP00076	transfer from AT2G45660(Arabidopsis thaliana)	WUS	GanWUS	-340	-320	-	19.3676	5.51e-08	0.000212	TCTCTCTCTCTCTCTCTCTCT
PH02Gene23951.t1	MADS	MP00076	transfer from AT2G45660(Arabidopsis thaliana)	WUS	GanWUS	-338	-318	-	19.3676	5.51e-08	0.000212	TCTCTCTCTCTCTCTCTCTCT
PH02Gene23951.t1	MADS	MP00076	transfer from AT2G45660(Arabidopsis thaliana)	WUS	GanWUS	-336	-316	-	19.3676	5.51e-08	0.000212	TCTCTCTCTCTCTCTCTCTCT
PH02Gene23951.t1	MADS	MP00076	transfer from AT2G45660(Arabidopsis thaliana)	WUS	GanWUS	-334	-314	-	19.3676	5.51e-08	0.000212	TCTCTCTCTCTCTCTCTCTCT
PH02Gene23951.t1	MADS	MP00076	transfer from AT2G45660(Arabidopsis thaliana)	WUS	GanWUS	-1287	-1267	-	18.7794	1.14e-07	0.000399	TTCTTGCTTTTCTCTCTTTCT
PH02Gene23951.t1	MADS	MP00076	transfer from AT2G45660(Arabidopsis thaliana)	WUS	GanWUS	-332	-312	-	18.5441	1.5e-07	0.000483	CCTCTCTCTCTCTCTCTCTCT
PH02Gene23951.t1	MADS	MP00076	transfer from AT2G45660(Arabidopsis thaliana)	WUS	GanWUS	-350	-330	-	18.3235	1.92e-07	0.000588	TCTCTCTCTCTCTCTCTCTCG
PH02Gene23951.t1	MADS	MP00076	transfer from AT2G45660(Arabidopsis thaliana)	WUS	GanWUS	-330	-310	-	17.8235	3.31e-07	0.000896	CTCCTCTCTCTCTCTCTCTCT
PH02Gene23951.t1	MADS	MP00076	transfer from AT2G45660(Arabidopsis thaliana)	WUS	GanWUS	-328	-308	-	16.4853	1.22e-06	0.00247	CTCTCCTCTCTCTCTCTCTCT
PH02Gene23951.t1	MADS	MP00076	transfer from AT2G45660(Arabidopsis thaliana)	WUS	GanWUS	-326	-306	-	15.1324	3.83e-06	0.00561	CCCTCTCCTCTCTCTCTCTCT
PH02Gene23951.t1	MADS	MP00076	transfer from AT2G45660(Arabidopsis thaliana)	WUS	GanWUS	-1293	-1273	-	14.2941	7.23e-06	0.00913	CTTTTCTCTCTTTCTACTCCC
PH02Gene44702.t1	B3 superfamily	MP00083	transfer from AT3G24650(Arabidopsis thaliana)	WUS	GanWUS	-674	-666	+	13.6403	8.54e-06	0.0725	CCGCATGCA
PH02Gene05655.t1	C2H2	MP00229	transfer from AT1G72050(Arabidopsis thaliana)	WUS	GanWUS	-315	-297	-	15.2097	2.35e-06	0.0105	CCCCCACCCCCCTCTCCTC
PH02Gene05655.t1	C2H2	MP00229	transfer from AT1G72050(Arabidopsis thaliana)	WUS	GanWUS	-321	-303	-	14.8065	3.04e-06	0.0124	CCCCCCTCTCCTCTCTCTC
PH02Gene05655.t1	C2H2	MP00229	transfer from AT1G72050(Arabidopsis thaliana)	WUS	GanWUS	-312	-294	-	14.4597	3.77e-06	0.0135	CTTCCCCCACCCCCCTCTC
PH02Gene05655.t1	C2H2	MP00229	transfer from AT1G72050(Arabidopsis thaliana)	WUS	GanWUS	-300	-282	-	13.1129	8.43e-06	0.0172	CCTGCTGCTCCTCTTCCCC
PH02Gene05655.t1	C2H2	MP00229	transfer from AT1G72050(Arabidopsis thaliana)	WUS	GanWUS	-309	-291	-	12.9032	9.53e-06	0.0175	CCTCTTCCCCCACCCCCCT
PH02Gene23445.t1	BBR-BPC	MP00253	transfer from AT2G01930(Arabidopsis thaliana)	WUS	GanWUS	-349	-326	+	43.6515	2.88e-15	1.91e-11	GAGAGAGAGAGAGAGAGAGAGAGA
PH02Gene23445.t1	BBR-BPC	MP00253	transfer from AT2G01930(Arabidopsis thaliana)	WUS	GanWUS	-347	-324	+	43.6515	2.88e-15	1.91e-11	GAGAGAGAGAGAGAGAGAGAGAGA
PH02Gene23445.t1	BBR-BPC	MP00253	transfer from AT2G01930(Arabidopsis thaliana)	WUS	GanWUS	-345	-322	+	43.6515	2.88e-15	1.91e-11	GAGAGAGAGAGAGAGAGAGAGAGA
PH02Gene23445.t1	BBR-BPC	MP00253	transfer from AT2G01930(Arabidopsis thaliana)	WUS	GanWUS	-343	-320	+	43.6515	2.88e-15	1.91e-11	GAGAGAGAGAGAGAGAGAGAGAGA
PH02Gene23445.t1	BBR-BPC	MP00253	transfer from AT2G01930(Arabidopsis thaliana)	WUS	GanWUS	-341	-318	+	43.6515	2.88e-15	1.91e-11	GAGAGAGAGAGAGAGAGAGAGAGA
PH02Gene23445.t1	BBR-BPC	MP00253	transfer from AT2G01930(Arabidopsis thaliana)	WUS	GanWUS	-339	-316	+	43.6515	2.88e-15	1.91e-11	GAGAGAGAGAGAGAGAGAGAGAGA
PH02Gene23445.t1	BBR-BPC	MP00253	transfer from AT2G01930(Arabidopsis thaliana)	WUS	GanWUS	-337	-314	+	43.6515	2.88e-15	1.91e-11	GAGAGAGAGAGAGAGAGAGAGAGA
PH02Gene23445.t1	BBR-BPC	MP00253	transfer from AT2G01930(Arabidopsis thaliana)	WUS	GanWUS	-335	-312	+	40.697	1.32e-14	8.14e-11	GAGAGAGAGAGAGAGAGAGAGAGG
PH02Gene23445.t1	BBR-BPC	MP00253	transfer from AT2G01930(Arabidopsis thaliana)	WUS	GanWUS	-351	-328	+	37.1212	4.29e-13	1.87e-09	GCGAGAGAGAGAGAGAGAGAGAGA
PH02Gene23445.t1	BBR-BPC	MP00253	transfer from AT2G01930(Arabidopsis thaliana)	WUS	GanWUS	-333	-310	+	33.9848	4.98e-12	1.51e-08	GAGAGAGAGAGAGAGAGAGAGGAG
PH02Gene23445.t1	BBR-BPC	MP00253	transfer from AT2G01930(Arabidopsis thaliana)	WUS	GanWUS	-331	-308	+	27.6212	3.45e-10	6.41e-07	GAGAGAGAGAGAGAGAGAGGAGAG
PH02Gene23445.t1	BBR-BPC	MP00253	transfer from AT2G01930(Arabidopsis thaliana)	WUS	GanWUS	-329	-306	+	22.6667	5.55e-09	8.3e-06	GAGAGAGAGAGAGAGAGGAGAGGG
PH02Gene23445.t1	BBR-BPC	MP00253	transfer from AT2G01930(Arabidopsis thaliana)	WUS	GanWUS	-353	-330	+	22.4091	6.35e-09	9.1e-06	ATGCGAGAGAGAGAGAGAGAGAGA
PH02Gene23445.t1	BBR-BPC	MP00253	transfer from AT2G01930(Arabidopsis thaliana)	WUS	GanWUS	-327	-304	+	18.9545	3.58e-08	4.06e-05	GAGAGAGAGAGAGAGGAGAGGGGG
PH02Gene23445.t1	BBR-BPC	MP00253	transfer from AT2G01930(Arabidopsis thaliana)	WUS	GanWUS	-325	-302	+	15.3333	1.89e-07	0.000184	GAGAGAGAGAGAGGAGAGGGGGGT
PH02Gene23445.t1	BBR-BPC	MP00253	transfer from AT2G01930(Arabidopsis thaliana)	WUS	GanWUS	-355	-332	+	14.2273	3.05e-07	0.000284	GTATGCGAGAGAGAGAGAGAGAGA
PH02Gene23445.t1	BBR-BPC	MP00253	transfer from AT2G01930(Arabidopsis thaliana)	WUS	GanWUS	-357	-334	+	10.4697	1.43e-06	0.00109	GTGTATGCGAGAGAGAGAGAGAGA
PH02Gene23445.t1	BBR-BPC	MP00253	transfer from AT2G01930(Arabidopsis thaliana)	WUS	GanWUS	-323	-300	+	8.98485	2.53e-06	0.00174	GAGAGAGAGAGGAGAGGGGGGTGG
PH02Gene08964.t2	Trihelix	MP00288	transfer from AT2G33550(Arabidopsis thaliana)	WUS	GanWUS	-764	-747	+	14.1857	4.01e-06	0.811	AAATTATAATGCCCTTAA
PH02Gene34453.t1	C2C2	MP00407	transfer from AT3G55370(Arabidopsis thaliana)	WUS	GanWUS	-1289	-1269	-	14.5758	5.28e-06	0.0437	CTTGCTTTTCTCTCTTTCTAC
PH02Gene14474.t3	BBR-BPC	MP00540	transfer from AT5G42520(Arabidopsis thaliana)	WUS	GanWUS	-349	-329	-	38.7733	1.66e-13	7.39e-10	CTCTCTCTCTCTCTCTCTCTC
PH02Gene14474.t3	BBR-BPC	MP00540	transfer from AT5G42520(Arabidopsis thaliana)	WUS	GanWUS	-347	-327	-	38.7733	1.66e-13	7.39e-10	CTCTCTCTCTCTCTCTCTCTC
PH02Gene14474.t3	BBR-BPC	MP00540	transfer from AT5G42520(Arabidopsis thaliana)	WUS	GanWUS	-345	-325	-	38.7733	1.66e-13	7.39e-10	CTCTCTCTCTCTCTCTCTCTC
PH02Gene14474.t3	BBR-BPC	MP00540	transfer from AT5G42520(Arabidopsis thaliana)	WUS	GanWUS	-343	-323	-	38.7733	1.66e-13	7.39e-10	CTCTCTCTCTCTCTCTCTCTC
PH02Gene14474.t3	BBR-BPC	MP00540	transfer from AT5G42520(Arabidopsis thaliana)	WUS	GanWUS	-341	-321	-	38.7733	1.66e-13	7.39e-10	CTCTCTCTCTCTCTCTCTCTC
PH02Gene14474.t3	BBR-BPC	MP00540	transfer from AT5G42520(Arabidopsis thaliana)	WUS	GanWUS	-339	-319	-	38.7733	1.66e-13	7.39e-10	CTCTCTCTCTCTCTCTCTCTC
PH02Gene14474.t3	BBR-BPC	MP00540	transfer from AT5G42520(Arabidopsis thaliana)	WUS	GanWUS	-337	-317	-	38.7733	1.66e-13	7.39e-10	CTCTCTCTCTCTCTCTCTCTC
PH02Gene14474.t3	BBR-BPC	MP00540	transfer from AT5G42520(Arabidopsis thaliana)	WUS	GanWUS	-335	-315	-	38.7733	1.66e-13	7.39e-10	CTCTCTCTCTCTCTCTCTCTC
PH02Gene14474.t3	BBR-BPC	MP00540	transfer from AT5G42520(Arabidopsis thaliana)	WUS	GanWUS	-333	-313	-	38.7733	1.66e-13	7.39e-10	CTCTCTCTCTCTCTCTCTCTC
PH02Gene14474.t3	BBR-BPC	MP00540	transfer from AT5G42520(Arabidopsis thaliana)	WUS	GanWUS	-331	-311	-	33.52	7.5e-12	2.35e-08	TCCTCTCTCTCTCTCTCTCTC
PH02Gene14474.t3	BBR-BPC	MP00540	transfer from AT5G42520(Arabidopsis thaliana)	WUS	GanWUS	-351	-331	-	32.68	1.38e-11	3.86e-08	CTCTCTCTCTCTCTCTCTCGC
PH02Gene14474.t3	BBR-BPC	MP00540	transfer from AT5G42520(Arabidopsis thaliana)	WUS	GanWUS	-329	-309	-	23.6933	3.95e-09	5.91e-06	TCTCCTCTCTCTCTCTCTCTC
PH02Gene14474.t3	BBR-BPC	MP00540	transfer from AT5G42520(Arabidopsis thaliana)	WUS	GanWUS	-327	-307	-	17.5067	7.76e-08	9.07e-05	CCTCTCCTCTCTCTCTCTCTC
PH02Gene14474.t3	BBR-BPC	MP00540	transfer from AT5G42520(Arabidopsis thaliana)	WUS	GanWUS	-353	-333	-	16.7867	1.06e-07	0.000118	CTCTCTCTCTCTCTCTCGCAT
PH02Gene14474.t3	BBR-BPC	MP00540	transfer from AT5G42520(Arabidopsis thaliana)	WUS	GanWUS	-325	-305	-	15.6267	1.73e-07	0.000182	CCCCTCTCCTCTCTCTCTCTC
PH02Gene14474.t3	BBR-BPC	MP00540	transfer from AT5G42520(Arabidopsis thaliana)	WUS	GanWUS	-355	-335	-	11.6	8.54e-07	0.000746	CTCTCTCTCTCTCTCGCATAC
PH02Gene14474.t3	BBR-BPC	MP00540	transfer from AT5G42520(Arabidopsis thaliana)	WUS	GanWUS	-323	-303	-	6.41333	5.31e-06	0.00368	CCCCCCTCTCCTCTCTCTCTC
PH02Gene22025.t1	C2C2	MP00580	transfer from AT5G62940(Arabidopsis thaliana)	WUS	GanWUS	-1287	-1267	+	14.0154	8.19e-06	0.0692	AGAAAGAGAGAAAAGCAAGAA
PH02Gene46110.t2	98.558	MP00608	transfer from AT3G48430(Arabidopsis thaliana)	WUS	GanWUS	-1043	-1032	-	14.4	7.05e-06	0.594	AAAAACAGAGAT
PH02Gene23951.t1	MADS	MP00076	transfer from AT2G45660(Arabidopsis thaliana)	WOX11	OlaWOX11	-611	-591	+	23.0588	7.41e-11	1.77e-05	TTTCTTTTTCTTTTTCTTTTT
PH02Gene23951.t1	MADS	MP00076	transfer from AT2G45660(Arabidopsis thaliana)	WOX11	OlaWOX11	-613	-593	+	21.9118	9.85e-10	7.83e-05	TTTTTCTTTTTCTTTTTCTTT
PH02Gene23951.t1	MADS	MP00076	transfer from AT2G45660(Arabidopsis thaliana)	WOX11	OlaWOX11	-615	-595	+	20.9412	5.59e-09	0.000212	TGTTTTTCTTTTTCTTTTTCT
PH02Gene23951.t1	MADS	MP00076	transfer from AT2G45660(Arabidopsis thaliana)	WOX11	OlaWOX11	-609	-589	+	19.2353	6.52e-08	0.000236	TCTTTTTCTTTTTCTTTTTGG
PH02Gene23951.t1	MADS	MP00076	transfer from AT2G45660(Arabidopsis thaliana)	WOX11	OlaWOX11	-614	-594	+	18.1471	2.34e-07	0.000699	GTTTTTCTTTTTCTTTTTCTT
PH02Gene23951.t1	MADS	MP00076	transfer from AT2G45660(Arabidopsis thaliana)	WOX11	OlaWOX11	-617	-597	+	17.75	3.57e-07	0.000915	GCTGTTTTTCTTTTTCTTTTT
PH02Gene23951.t1	MADS	MP00076	transfer from AT2G45660(Arabidopsis thaliana)	WOX11	OlaWOX11	-612	-592	+	17.7353	3.63e-07	0.000915	TTTTCTTTTTCTTTTTCTTTT
PH02Gene04837.t1	SBP	MP00090	transfer from AT1G02065(Arabidopsis thaliana)	WOX11	OlaWOX11	-1361	-1346	-	14.8315	8.83e-07	0.219	ATTTACGTACTATATT
PH02Gene23445.t1	BBR-BPC	MP00253	transfer from AT2G01930(Arabidopsis thaliana)	WOX11	OlaWOX11	-617	-594	-	10.6818	1.31e-06	0.00102	AAGAAAAAGAAAAAGAAAAACAGC
PH02Gene23445.t1	BBR-BPC	MP00253	transfer from AT2G01930(Arabidopsis thaliana)	WOX11	OlaWOX11	-615	-592	-	9.60606	2e-06	0.00144	AAAAGAAAAAGAAAAAGAAAAACA
PH02Gene23445.t1	BBR-BPC	MP00253	transfer from AT2G01930(Arabidopsis thaliana)	WOX11	OlaWOX11	-613	-590	-	7.15152	5e-06	0.00312	CAAAAAGAAAAAGAAAAAGAAAAA
PH02Gene23384.t1	NAC	MP00310	transfer from AT2G43000(Arabidopsis thaliana)	WOX11	OlaWOX11	-647	-628	-	16.1538	1.77e-06	0.29	TGGCGTGGCGATGCCGCTGC
PH02Gene09575.t2	HB	MP00330	transfer from AT3G03660(Arabidopsis thaliana)	WOX11	OlaWOX11	-460	-450	+	14.7917	3.46e-06	0.123	AATTAATTAGT
PH02Gene09575.t2	HB	MP00330	transfer from AT3G03660(Arabidopsis thaliana)	WOX11	OlaWOX11	-463	-453	-	14.125	7.89e-06	0.196	AATTAATTACT
PH02Gene06016.t1	C2C2	MP00335	transfer from AT3G06740(Arabidopsis thaliana)	WOX11	OlaWOX11	-1004	-986	+	14.7606	1.5e-06	0.136	CTTGATCATTATCATCCTT
PH02Gene37824.t1	C2C2	MP00335	transfer from AT3G06740(Arabidopsis thaliana)	WOX11	OlaWOX11	-1004	-986	+	14.7606	1.5e-06	0.136	CTTGATCATTATCATCCTT
PH02Gene47557.t1	MYB superfamily	MP00336	transfer from AT3G08500(Arabidopsis thaliana)	WOX11	OlaWOX11	-1427	-1417	+	14.6154	3.34e-06	0.179	GAAGTTGGTGG
PH02Gene37024.t1	NAC	MP00363	transfer from AT3G17730(Arabidopsis thaliana)	WOX11	OlaWOX11	-179	-163	-	15.3077	4.32e-06	0.214	TACTTATAGGACAAGGA
PH02Gene26040.t3	C2C2	MP00369	transfer from AT3G21175(Arabidopsis thaliana)	WOX11	OlaWOX11	-1002	-988	+	10.0615	6.33e-06	0.227	TGATCATTATCATCC
PH02Gene34453.t1	C2C2	MP00407	transfer from AT3G55370(Arabidopsis thaliana)	WOX11	OlaWOX11	-612	-592	+	22.2576	1.37e-09	0.000329	TTTTCTTTTTCTTTTTCTTTT
PH02Gene34453.t1	C2C2	MP00407	transfer from AT3G55370(Arabidopsis thaliana)	WOX11	OlaWOX11	-611	-591	+	16.7727	8.57e-07	0.019	TTTCTTTTTCTTTTTCTTTTT
PH02Gene34453.t1	C2C2	MP00407	transfer from AT3G55370(Arabidopsis thaliana)	WOX11	OlaWOX11	-613	-593	+	14.8182	4.39e-06	0.039	TTTTTCTTTTTCTTTTTCTTT
PH02Gene34453.t1	C2C2	MP00407	transfer from AT3G55370(Arabidopsis thaliana)	WOX11	OlaWOX11	-606	-586	+	13.9394	8.44e-06	0.0548	TTTTCTTTTTCTTTTTGGGGA
PH02Gene14474.t3	BBR-BPC	MP00540	transfer from AT5G42520(Arabidopsis thaliana)	WOX11	OlaWOX11	-56	-36	+	6.33333	5.45e-06	0.00377	ACATCGCTCTCTCGCCCTCTC
PH02Gene14474.t3	BBR-BPC	MP00540	transfer from AT5G42520(Arabidopsis thaliana)	WOX11	OlaWOX11	-54	-34	+	5.37333	7.45e-06	0.00497	ATCGCTCTCTCGCCCTCTCGC
PH02Gene22025.t1	C2C2	MP00580	transfer from AT5G62940(Arabidopsis thaliana)	WOX11	OlaWOX11	-614	-594	-	18.3231	7.04e-08	0.0173	AAGAAAAAGAAAAAGAAAAAC
PH02Gene22025.t1	C2C2	MP00580	transfer from AT5G62940(Arabidopsis thaliana)	WOX11	OlaWOX11	-608	-588	-	14.8154	3.98e-06	0.0543	CCCAAAAAGAAAAAGAAAAAG
PH02Gene43753.t1	C2C2	MP00593	transfer from AT5G66940(Arabidopsis thaliana)	WOX11	OlaWOX11	-618	-590	+	19.1077	1.03e-07	0.00533	AGCTGTTTTTCTTTTTCTTTTTCTTTTTG
PH02Gene43753.t1	C2C2	MP00593	transfer from AT5G66940(Arabidopsis thaliana)	WOX11	OlaWOX11	-612	-584	+	17.2615	5.96e-07	0.0157	TTTTCTTTTTCTTTTTCTTTTTGGGGAGC
PH02Gene43753.t1	C2C2	MP00593	transfer from AT5G66940(Arabidopsis thaliana)	WOX11	OlaWOX11	-1104	-1076	+	13.9231	8.19e-06	0.0511	TTGTAATCTTTTTTCTCTTTATGATATAG
PH02Gene42163.t1	AP2/ERF	MP00645	transfer from LOC_Os05g41760(Oryza sativa subsp. japonica)	WOX11	OlaWOX11	-942	-935	-	15.877	4.92e-06	0.0523	CGCCGCCG
PH02Gene23951.t1	MADS	MP00076	transfer from AT2G45660(Arabidopsis thaliana)	WOX11	OlaWOX11like	-897	-877	+	19.3676	5.51e-08	0.000212	TCTCTCTCTCTCTCTCTCTCT
PH02Gene23951.t1	MADS	MP00076	transfer from AT2G45660(Arabidopsis thaliana)	WOX11	OlaWOX11like	-895	-875	+	19.3676	5.51e-08	0.000212	TCTCTCTCTCTCTCTCTCTCT
PH02Gene23951.t1	MADS	MP00076	transfer from AT2G45660(Arabidopsis thaliana)	WOX11	OlaWOX11like	-893	-873	+	16.9118	8.22e-07	0.00183	TCTCTCTCTCTCTCTCTCTGC
PH02Gene07883.t1	NAC	MP00121	transfer from AT1G01720(Arabidopsis thaliana)	WOX11	OlaWOX11like	-915	-894	+	13.9385	5.55e-06	0.662	TACGTGTGACATTCTGAATCTC
PH02Gene10707.t1	NAC	MP00121	transfer from AT1G01720(Arabidopsis thaliana)	WOX11	OlaWOX11like	-915	-894	+	13.9385	5.55e-06	0.662	TACGTGTGACATTCTGAATCTC
PH02Gene03465.t1	AP2/ERF	MP00156	transfer from AT1G21910(Arabidopsis thaliana)	WOX11	OlaWOX11like	-113	-94	-	19.8615	4.58e-08	0.00225	CCTCCCCCGCCGCCGCCGCC
PH02Gene03465.t1	AP2/ERF	MP00156	transfer from AT1G21910(Arabidopsis thaliana)	WOX11	OlaWOX11like	-110	-91	-	19.1231	1.15e-07	0.00372	CCCCCTCCCCCGCCGCCGCC
PH02Gene03465.t1	AP2/ERF	MP00156	transfer from AT1G21910(Arabidopsis thaliana)	WOX11	OlaWOX11like	-107	-88	-	17.8769	4.5e-07	0.00652	CCTCCCCCTCCCCCGCCGCC
PH02Gene03465.t1	AP2/ERF	MP00156	transfer from AT1G21910(Arabidopsis thaliana)	WOX11	OlaWOX11like	-81	-62	-	15.5538	3.47e-06	0.0369	GCACCGGCTCCCCCGCCGCC
PH02Gene01193.t1	MYB superfamily	MP00193	transfer from AT1G49560(Arabidopsis thaliana)	WOX11	OlaWOX11like	-237	-227	+	14.0154	9.81e-06	0.61	AACCAAGATTC
PH02Gene22302.t1	C2H2	MP00196	transfer from AT1G34370(Arabidopsis thaliana)	WOX11	OlaWOX11like	-512	-498	+	13.3939	9.78e-06	1	ACCACCACTAGATAA
PH02Gene14168.t1	AP2/ERF	MP00204	transfer from AT1G53910(Arabidopsis thaliana)	WOX11	OlaWOX11like	-120	-100	+	21.4154	1.88e-08	0.000685	GGAGCGCGGCGGCGGCGGCGG
PH02Gene14168.t1	AP2/ERF	MP00204	transfer from AT1G53910(Arabidopsis thaliana)	WOX11	OlaWOX11like	-117	-97	+	21.3846	1.95e-08	0.000685	GCGCGGCGGCGGCGGCGGGGG
PH02Gene14168.t1	AP2/ERF	MP00204	transfer from AT1G53910(Arabidopsis thaliana)	WOX11	OlaWOX11like	-123	-103	+	17.3077	8.71e-07	0.0119	GGAGGAGCGCGGCGGCGGCGG
PH02Gene14168.t1	AP2/ERF	MP00204	transfer from AT1G53910(Arabidopsis thaliana)	WOX11	OlaWOX11like	-91	-71	+	16.5385	1.51e-06	0.0177	GAGGAGGGAAGGCGGCGGGGG
PH02Gene10736.t1	LBD (AS2/LOB)	MP00211	transfer from AT1G65620(Arabidopsis thaliana)	WOX11	OlaWOX11like	-114	-94	-	24.2462	1.3e-09	7.97e-05	CCTCCCCCGCCGCCGCCGCCG
PH02Gene10736.t1	LBD (AS2/LOB)	MP00211	transfer from AT1G65620(Arabidopsis thaliana)	WOX11	OlaWOX11like	-108	-88	-	18.4769	2.91e-07	0.00476	CCTCCCCCTCCCCCGCCGCCG
PH02Gene10736.t1	LBD (AS2/LOB)	MP00211	transfer from AT1G65620(Arabidopsis thaliana)	WOX11	OlaWOX11like	-117	-97	-	17.2462	7.22e-07	0.00985	CCCCCGCCGCCGCCGCCGCGC
PH02Gene10736.t1	LBD (AS2/LOB)	MP00211	transfer from AT1G65620(Arabidopsis thaliana)	WOX11	OlaWOX11like	-79	-59	-	16.1846	1.51e-06	0.0142	ACCGCACCGGCTCCCCCGCCG
PH02Gene10736.t1	LBD (AS2/LOB)	MP00211	transfer from AT1G65620(Arabidopsis thaliana)	WOX11	OlaWOX11like	-82	-62	-	14.3077	5.02e-06	0.0262	GCACCGGCTCCCCCGCCGCCT
PH02Gene24683.t1	AP2/ERF	MP00227	transfer from AT1G71450(Arabidopsis thaliana)	WOX11	OlaWOX11like	-111	-92	-	23.4242	1.97e-09	8.05e-05	CCCCTCCCCCGCCGCCGCCG
PH02Gene24683.t1	AP2/ERF	MP00227	transfer from AT1G71450(Arabidopsis thaliana)	WOX11	OlaWOX11like	-82	-63	-	18.5	2.29e-07	0.00181	CACCGGCTCCCCCGCCGCCT
PH02Gene24683.t1	AP2/ERF	MP00227	transfer from AT1G71450(Arabidopsis thaliana)	WOX11	OlaWOX11like	-105	-86	-	17.0758	7.13e-07	0.00364	CTCCTCCCCCTCCCCCGCCG
PH02Gene24683.t1	AP2/ERF	MP00227	transfer from AT1G71450(Arabidopsis thaliana)	WOX11	OlaWOX11like	-117	-98	-	15.8636	1.76e-06	0.00616	CCCCGCCGCCGCCGCCGCGC
PH02Gene24683.t1	AP2/ERF	MP00227	transfer from AT1G71450(Arabidopsis thaliana)	WOX11	OlaWOX11like	-114	-95	-	14.8333	3.63e-06	0.0105	CTCCCCCGCCGCCGCCGCCG
PH02Gene24683.t1	AP2/ERF	MP00227	transfer from AT1G71450(Arabidopsis thaliana)	WOX11	OlaWOX11like	-79	-60	-	13.7121	7.69e-06	0.0178	CCGCACCGGCTCCCCCGCCG
PH02Gene05655.t1	C2H2	MP00229	transfer from AT1G72050(Arabidopsis thaliana)	WOX11	OlaWOX11like	-103	-85	-	21.5161	2.49e-08	0.000656	CCTCCTCCCCCTCCCCCGC
PH02Gene05655.t1	C2H2	MP00229	transfer from AT1G72050(Arabidopsis thaliana)	WOX11	OlaWOX11like	-106	-88	-	18.8306	2e-07	0.00227	CCTCCCCCTCCCCCGCCGC
PH02Gene05655.t1	C2H2	MP00229	transfer from AT1G72050(Arabidopsis thaliana)	WOX11	OlaWOX11like	-100	-82	-	18.1532	3.26e-07	0.00298	TTCCCTCCTCCCCCTCCCC
PH02Gene05655.t1	C2H2	MP00229	transfer from AT1G72050(Arabidopsis thaliana)	WOX11	OlaWOX11like	-109	-91	-	14.3468	4.04e-06	0.0138	CCCCCTCCCCCGCCGCCGC
PH02Gene05655.t1	C2H2	MP00229	transfer from AT1G72050(Arabidopsis thaliana)	WOX11	OlaWOX11like	-112	-94	-	13.7177	5.9e-06	0.0152	CCTCCCCCGCCGCCGCCGC
PH02Gene05655.t1	C2H2	MP00229	transfer from AT1G72050(Arabidopsis thaliana)	WOX11	OlaWOX11like	-97	-79	-	12.9113	9.49e-06	0.0175	GCCTTCCCTCCTCCCCCTC
PH02Gene23445.t1	BBR-BPC	MP00253	transfer from AT2G01930(Arabidopsis thaliana)	WOX11	OlaWOX11like	-897	-874	-	39.1061	9.52e-14	5.07e-10	CAGAGAGAGAGAGAGAGAGAGAGA
PH02Gene23445.t1	BBR-BPC	MP00253	transfer from AT2G01930(Arabidopsis thaliana)	WOX11	OlaWOX11like	-899	-876	-	36.5152	7.67e-13	3.12e-09	GAGAGAGAGAGAGAGAGAGAGATT
PH02Gene23445.t1	BBR-BPC	MP00253	transfer from AT2G01930(Arabidopsis thaliana)	WOX11	OlaWOX11like	-895	-872	-	30.0455	7.53e-11	1.69e-07	TGCAGAGAGAGAGAGAGAGAGAGA
PH02Gene23445.t1	BBR-BPC	MP00253	transfer from AT2G01930(Arabidopsis thaliana)	WOX11	OlaWOX11like	-901	-878	-	29.2121	1.29e-10	2.7e-07	GAGAGAGAGAGAGAGAGAGATTCA
PH02Gene23445.t1	BBR-BPC	MP00253	transfer from AT2G01930(Arabidopsis thaliana)	WOX11	OlaWOX11like	-903	-880	-	27.6212	3.45e-10	6.41e-07	GAGAGAGAGAGAGAGAGATTCAGA
PH02Gene23445.t1	BBR-BPC	MP00253	transfer from AT2G01930(Arabidopsis thaliana)	WOX11	OlaWOX11like	-905	-882	-	19.3636	2.94e-08	3.48e-05	GAGAGAGAGAGAGAGATTCAGAAT
PH02Gene23445.t1	BBR-BPC	MP00253	transfer from AT2G01930(Arabidopsis thaliana)	WOX11	OlaWOX11like	-893	-870	-	17.8939	5.91e-08	6.44e-05	TCTGCAGAGAGAGAGAGAGAGAGA
PH02Gene23445.t1	BBR-BPC	MP00253	transfer from AT2G01930(Arabidopsis thaliana)	WOX11	OlaWOX11like	-907	-884	-	9.16667	2.36e-06	0.00166	GAGAGAGAGAGAGATTCAGAATGT
PH02Gene40936.t1	LBD (AS2/LOB)	MP00283	transfer from AT2G30340(Arabidopsis thaliana)	WOX11	OlaWOX11like	-79	-63	+	18.0308	3.6e-07	0.0145	CGGCGGGGGAGCCGGTG
PH02Gene40936.t1	LBD (AS2/LOB)	MP00283	transfer from AT2G30340(Arabidopsis thaliana)	WOX11	OlaWOX11like	-114	-98	+	16.6923	1.13e-06	0.0335	CGGCGGCGGCGGCGGGG
PH02Gene15563.t1	AP2/ERF	MP00302	transfer from AT2G40340(Arabidopsis thaliana)	WOX11	OlaWOX11like	-119	-99	+	17.3429	6.47e-07	0.00511	GAGCGCGGCGGCGGCGGCGGG
PH02Gene15563.t1	AP2/ERF	MP00302	transfer from AT2G40340(Arabidopsis thaliana)	WOX11	OlaWOX11like	-104	-84	+	15.6857	1.87e-06	0.0088	GGCGGGGGAGGGGGAGGAGGG
PH02Gene15563.t1	AP2/ERF	MP00302	transfer from AT2G40340(Arabidopsis thaliana)	WOX11	OlaWOX11like	-116	-96	+	15.4143	2.21e-06	0.00973	CGCGGCGGCGGCGGCGGGGGA
PH02Gene15563.t1	AP2/ERF	MP00302	transfer from AT2G40340(Arabidopsis thaliana)	WOX11	OlaWOX11like	-113	-93	+	15.3429	2.3e-06	0.00989	GGCGGCGGCGGCGGGGGAGGG
PH02Gene15563.t1	AP2/ERF	MP00302	transfer from AT2G40340(Arabidopsis thaliana)	WOX11	OlaWOX11like	-107	-87	+	12.9714	8.9e-06	0.0223	GGCGGCGGGGGAGGGGGAGGA
PH02Gene15563.t1	AP2/ERF	MP00302	transfer from AT2G40340(Arabidopsis thaliana)	WOX11	OlaWOX11like	-122	-102	+	12.7857	9.84e-06	0.0234	GAGGAGCGCGGCGGCGGCGGC
PH02Gene39376.t2	AP2/ERF	MP00302	transfer from AT2G40340(Arabidopsis thaliana)	WOX11	OlaWOX11like	-119	-99	+	17.3429	6.47e-07	0.00514	GAGCGCGGCGGCGGCGGCGGG
PH02Gene39376.t2	AP2/ERF	MP00302	transfer from AT2G40340(Arabidopsis thaliana)	WOX11	OlaWOX11like	-104	-84	+	15.6857	1.87e-06	0.00885	GGCGGGGGAGGGGGAGGAGGG
PH02Gene39376.t2	AP2/ERF	MP00302	transfer from AT2G40340(Arabidopsis thaliana)	WOX11	OlaWOX11like	-116	-96	+	15.4143	2.21e-06	0.00978	CGCGGCGGCGGCGGCGGGGGA
PH02Gene39376.t2	AP2/ERF	MP00302	transfer from AT2G40340(Arabidopsis thaliana)	WOX11	OlaWOX11like	-113	-93	+	15.3429	2.3e-06	0.00995	GGCGGCGGCGGCGGGGGAGGG
PH02Gene39376.t2	AP2/ERF	MP00302	transfer from AT2G40340(Arabidopsis thaliana)	WOX11	OlaWOX11like	-107	-87	+	12.9714	8.9e-06	0.0224	GGCGGCGGGGGAGGGGGAGGA
PH02Gene39376.t2	AP2/ERF	MP00302	transfer from AT2G40340(Arabidopsis thaliana)	WOX11	OlaWOX11like	-122	-102	+	12.7857	9.84e-06	0.0235	GAGGAGCGCGGCGGCGGCGGC
PH02Gene20171.t1	AP2/ERF	MP00374	transfer from AT3G23240(Arabidopsis thaliana)	WOX11	OlaWOX11like	-121	-94	-	23.6308	5.84e-10	4.69e-05	CCTCCCCCGCCGCCGCCGCCGCGCTCCT
PH02Gene20171.t1	AP2/ERF	MP00374	transfer from AT3G23240(Arabidopsis thaliana)	WOX11	OlaWOX11like	-124	-97	-	22.8462	2.11e-09	0.000101	CCCCCGCCGCCGCCGCCGCGCTCCTCCG
PH02Gene20171.t1	AP2/ERF	MP00374	transfer from AT3G23240(Arabidopsis thaliana)	WOX11	OlaWOX11like	-127	-100	-	18.8923	2.82e-07	0.00452	CCGCCGCCGCCGCCGCGCTCCTCCGGGC
PH02Gene20171.t1	AP2/ERF	MP00374	transfer from AT3G23240(Arabidopsis thaliana)	WOX11	OlaWOX11like	-95	-68	-	16.4462	2.02e-06	0.0174	GCTCCCCCGCCGCCTTCCCTCCTCCCCC
PH02Gene35313.t1	AP2/ERF	MP00374	transfer from AT3G23240(Arabidopsis thaliana)	WOX11	OlaWOX11like	-121	-94	-	23.6308	5.84e-10	4.71e-05	CCTCCCCCGCCGCCGCCGCCGCGCTCCT
PH02Gene35313.t1	AP2/ERF	MP00374	transfer from AT3G23240(Arabidopsis thaliana)	WOX11	OlaWOX11like	-124	-97	-	22.8462	2.11e-09	0.000102	CCCCCGCCGCCGCCGCCGCGCTCCTCCG
PH02Gene35313.t1	AP2/ERF	MP00374	transfer from AT3G23240(Arabidopsis thaliana)	WOX11	OlaWOX11like	-127	-100	-	18.8923	2.82e-07	0.00454	CCGCCGCCGCCGCCGCGCTCCTCCGGGC
PH02Gene35313.t1	AP2/ERF	MP00374	transfer from AT3G23240(Arabidopsis thaliana)	WOX11	OlaWOX11like	-95	-68	-	16.4462	2.02e-06	0.0175	GCTCCCCCGCCGCCTTCCCTCCTCCCCC
PH02Gene23040.t1	AP2/ERF	MP00411	transfer from AT3G57600(Arabidopsis thaliana)	WOX11	OlaWOX11like	-113	-103	-	19.3846	1.16e-07	0.00313	CCGCCGCCGCC
PH02Gene23040.t1	AP2/ERF	MP00411	transfer from AT3G57600(Arabidopsis thaliana)	WOX11	OlaWOX11like	-110	-100	-	19.3846	1.16e-07	0.00313	CCGCCGCCGCC
PH02Gene23040.t1	AP2/ERF	MP00411	transfer from AT3G57600(Arabidopsis thaliana)	WOX11	OlaWOX11like	-107	-97	-	15.0923	4.5e-06	0.0365	CCCCCGCCGCC
PH02Gene23040.t1	AP2/ERF	MP00411	transfer from AT3G57600(Arabidopsis thaliana)	WOX11	OlaWOX11like	-81	-71	-	15.0923	4.5e-06	0.0365	CCCCCGCCGCC
PH02Gene14508.t1	AP2/ERF	MP00456	transfer from AT4G27950(Arabidopsis thaliana)	WOX11	OlaWOX11like	-114	-94	-	25.9286	5.05e-10	2.89e-05	CCTCCCCCGCCGCCGCCGCCG
PH02Gene14508.t1	AP2/ERF	MP00456	transfer from AT4G27950(Arabidopsis thaliana)	WOX11	OlaWOX11like	-117	-97	-	25.7857	5.92e-10	2.89e-05	CCCCCGCCGCCGCCGCCGCGC
PH02Gene14508.t1	AP2/ERF	MP00456	transfer from AT4G27950(Arabidopsis thaliana)	WOX11	OlaWOX11like	-120	-100	-	23.4857	5.9e-09	0.00016	CCGCCGCCGCCGCCGCGCTCC
PH02Gene14508.t1	AP2/ERF	MP00456	transfer from AT4G27950(Arabidopsis thaliana)	WOX11	OlaWOX11like	-123	-103	-	18.4429	3.19e-07	0.00311	CCGCCGCCGCCGCGCTCCTCC
PH02Gene14508.t1	AP2/ERF	MP00456	transfer from AT4G27950(Arabidopsis thaliana)	WOX11	OlaWOX11like	-108	-88	-	17.0429	7.99e-07	0.00406	CCTCCCCCTCCCCCGCCGCCG
PH02Gene14508.t1	AP2/ERF	MP00456	transfer from AT4G27950(Arabidopsis thaliana)	WOX11	OlaWOX11like	-88	-68	-	15.5286	2.01e-06	0.00759	GCTCCCCCGCCGCCTTCCCTC
PH02Gene14508.t1	AP2/ERF	MP00456	transfer from AT4G27950(Arabidopsis thaliana)	WOX11	OlaWOX11like	-91	-71	-	14.3857	3.83e-06	0.0128	CCCCCGCCGCCTTCCCTCCTC
PH02Gene14508.t1	AP2/ERF	MP00456	transfer from AT4G27950(Arabidopsis thaliana)	WOX11	OlaWOX11like	-111	-91	-	13.4429	6.37e-06	0.0182	CCCCCTCCCCCGCCGCCGCCG
PH02Gene40564.t1	AP2/ERF	MP00458	transfer from AT4G28140(Arabidopsis thaliana)	WOX11	OlaWOX11like	-113	-94	+	22.8462	8.68e-11	1.26e-05	GGCGGCGGCGGCGGGGGAGG
PH02Gene40564.t1	AP2/ERF	MP00458	transfer from AT4G28140(Arabidopsis thaliana)	WOX11	OlaWOX11like	-110	-91	+	22	5.38e-10	2.19e-05	GGCGGCGGCGGGGGAGGGGG
PH02Gene40564.t1	AP2/ERF	MP00458	transfer from AT4G28140(Arabidopsis thaliana)	WOX11	OlaWOX11like	-107	-88	+	19.8923	1.96e-08	0.000437	GGCGGCGGGGGAGGGGGAGG
PH02Gene40564.t1	AP2/ERF	MP00458	transfer from AT4G28140(Arabidopsis thaliana)	WOX11	OlaWOX11like	-81	-62	+	18.2154	1.82e-07	0.00278	GGCGGCGGGGGAGCCGGTGC
PH02Gene40564.t1	AP2/ERF	MP00458	transfer from AT4G28140(Arabidopsis thaliana)	WOX11	OlaWOX11like	-116	-97	+	16.4	1.28e-06	0.0101	CGCGGCGGCGGCGGCGGGGG
PH02Gene19264.t1	AP2/ERF	MP00469	transfer from AT4G34410(Arabidopsis thaliana)	WOX11	OlaWOX11like	-115	-101	+	16.0769	2.25e-06	0.105	GCGGCGGCGGCGGCG
PH02Gene19264.t1	AP2/ERF	MP00469	transfer from AT4G34410(Arabidopsis thaliana)	WOX11	OlaWOX11like	-86	-72	+	15.9231	2.55e-06	0.105	GGGAAGGCGGCGGGG
PH02Gene14474.t3	BBR-BPC	MP00540	transfer from AT5G42520(Arabidopsis thaliana)	WOX11	OlaWOX11like	-896	-876	+	38.7733	1.66e-13	7.39e-10	CTCTCTCTCTCTCTCTCTCTC
PH02Gene14474.t3	BBR-BPC	MP00540	transfer from AT5G42520(Arabidopsis thaliana)	WOX11	OlaWOX11like	-898	-878	+	35.9067	1.16e-12	4.29e-09	ATCTCTCTCTCTCTCTCTCTC
PH02Gene14474.t3	BBR-BPC	MP00540	transfer from AT5G42520(Arabidopsis thaliana)	WOX11	OlaWOX11like	-894	-874	+	31.8667	2.54e-11	6.71e-08	CTCTCTCTCTCTCTCTCTCTG
PH02Gene14474.t3	BBR-BPC	MP00540	transfer from AT5G42520(Arabidopsis thaliana)	WOX11	OlaWOX11like	-902	-882	+	27.4	4.92e-10	9.63e-07	CTGAATCTCTCTCTCTCTCTC
PH02Gene14474.t3	BBR-BPC	MP00540	transfer from AT5G42520(Arabidopsis thaliana)	WOX11	OlaWOX11like	-900	-880	+	25.6533	1.35e-09	2.21e-06	GAATCTCTCTCTCTCTCTCTC
PH02Gene14474.t3	BBR-BPC	MP00540	transfer from AT5G42520(Arabidopsis thaliana)	WOX11	OlaWOX11like	-892	-872	+	18.0667	6.05e-08	7.25e-05	CTCTCTCTCTCTCTCTCTGCA
PH02Gene14474.t3	BBR-BPC	MP00540	transfer from AT5G42520(Arabidopsis thaliana)	WOX11	OlaWOX11like	-1500	-870	+	16.2667	1.33e-07	0.000141	CTCTCTCTCTCTCTCTGCAGA
PH02Gene14474.t3	BBR-BPC	MP00540	transfer from AT5G42520(Arabidopsis thaliana)	WOX11	OlaWOX11like	-904	-884	+	14.08	3.26e-07	0.000316	TTCTGAATCTCTCTCTCTCTC
PH02Gene14474.t3	BBR-BPC	MP00540	transfer from AT5G42520(Arabidopsis thaliana)	WOX11	OlaWOX11like	-906	-886	+	10	1.54e-06	0.00124	CATTCTGAATCTCTCTCTCTC
PH02Gene14474.t3	BBR-BPC	MP00540	transfer from AT5G42520(Arabidopsis thaliana)	WOX11	OlaWOX11like	-184	-164	-	5.49333	7.17e-06	0.00482	TCCCCTCCATCTCTCACTCGC
PH02Gene03889.t1	AP2/ERF	MP00542	transfer from AT5G44210(Arabidopsis thaliana)	WOX11	OlaWOX11like	-120	-100	+	22.8154	8.35e-09	0.000342	GGAGCGCGGCGGCGGCGGCGG
PH02Gene03889.t1	AP2/ERF	MP00542	transfer from AT5G44210(Arabidopsis thaliana)	WOX11	OlaWOX11like	-117	-97	+	20.8923	4.6e-08	0.00125	GCGCGGCGGCGGCGGCGGGGG
PH02Gene03889.t1	AP2/ERF	MP00542	transfer from AT5G44210(Arabidopsis thaliana)	WOX11	OlaWOX11like	-123	-103	+	18.5231	2.91e-07	0.00344	GGAGGAGCGCGGCGGCGGCGG
PH02Gene03889.t1	AP2/ERF	MP00542	transfer from AT5G44210(Arabidopsis thaliana)	WOX11	OlaWOX11like	-114	-94	+	16.6462	1.07e-06	0.00671	CGGCGGCGGCGGCGGGGGAGG
PH02Gene03889.t1	AP2/ERF	MP00542	transfer from AT5G44210(Arabidopsis thaliana)	WOX11	OlaWOX11like	-91	-71	+	13.2923	8.08e-06	0.0214	GAGGAGGGAAGGCGGCGGGGG
PH02Gene02896.t1	AP2/ERF	MP00549	transfer from AT5G47230(Arabidopsis thaliana)	WOX11	OlaWOX11like	-114	-100	-	25.4615	1.11e-10	5.5e-06	CCGCCGCCGCCGCCG
PH02Gene02896.t1	AP2/ERF	MP00549	transfer from AT5G47230(Arabidopsis thaliana)	WOX11	OlaWOX11like	-111	-97	-	23.3538	2.33e-09	8.23e-05	CCCCCGCCGCCGCCG
PH02Gene02896.t1	AP2/ERF	MP00549	transfer from AT5G47230(Arabidopsis thaliana)	WOX11	OlaWOX11like	-117	-103	-	17.8923	4.99e-07	0.00725	CCGCCGCCGCCGCGC
PH02Gene02896.t1	AP2/ERF	MP00549	transfer from AT5G47230(Arabidopsis thaliana)	WOX11	OlaWOX11like	-85	-71	-	13.8462	7.23e-06	0.0288	CCCCCGCCGCCTTCC
PH02Gene49769.t1	LBD (AS2/LOB)	MP00581	transfer from AT5G63090(Arabidopsis thaliana)	WOX11	OlaWOX11like	-116	-96	-	26.4	2.71e-10	1.1e-05	TCCCCCGCCGCCGCCGCCGCG
PH02Gene49769.t1	LBD (AS2/LOB)	MP00581	transfer from AT5G63090(Arabidopsis thaliana)	WOX11	OlaWOX11like	-113	-93	-	21.8154	2.21e-08	0.000541	CCCTCCCCCGCCGCCGCCGCC
PH02Gene49769.t1	LBD (AS2/LOB)	MP00581	transfer from AT5G63090(Arabidopsis thaliana)	WOX11	OlaWOX11like	-107	-87	-	21.1846	3.71e-08	0.000715	TCCTCCCCCTCCCCCGCCGCC
PH02Gene49769.t1	LBD (AS2/LOB)	MP00581	transfer from AT5G63090(Arabidopsis thaliana)	WOX11	OlaWOX11like	-110	-90	-	20.8	5.04e-08	0.000821	TCCCCCTCCCCCGCCGCCGCC
PH02Gene49769.t1	LBD (AS2/LOB)	MP00581	transfer from AT5G63090(Arabidopsis thaliana)	WOX11	OlaWOX11like	-81	-61	-	18.7077	2.42e-07	0.00237	CGCACCGGCTCCCCCGCCGCC
PH02Gene49769.t1	LBD (AS2/LOB)	MP00581	transfer from AT5G63090(Arabidopsis thaliana)	WOX11	OlaWOX11like	-84	-64	-	15.8462	1.64e-06	0.00852	ACCGGCTCCCCCGCCGCCTTC
PH02Gene49769.t1	LBD (AS2/LOB)	MP00581	transfer from AT5G63090(Arabidopsis thaliana)	WOX11	OlaWOX11like	-119	-99	-	15.6923	1.8e-06	0.0088	CCCGCCGCCGCCGCCGCGCTC
PH02Gene42163.t1	AP2/ERF	MP00645	transfer from LOC_Os05g41760(Oryza sativa subsp. japonica)	WOX11	OlaWOX11like	-114	-107	-	15.877	4.92e-06	0.0523	CGCCGCCG
PH02Gene42163.t1	AP2/ERF	MP00645	transfer from LOC_Os05g41760(Oryza sativa subsp. japonica)	WOX11	OlaWOX11like	-111	-104	-	15.877	4.92e-06	0.0523	CGCCGCCG
PH02Gene42163.t1	AP2/ERF	MP00645	transfer from LOC_Os05g41760(Oryza sativa subsp. japonica)	WOX11	OlaWOX11like	-108	-101	-	15.877	4.92e-06	0.0523	CGCCGCCG
PH02Gene17565.t1	TCP	MP00009	transfer from 929286(Arabidopsis lyrata)	WOX12	OlaWOX12	-1022	-1013	-	16.6837	1.58e-06	0.193	TTGGGACCAC
PH02Gene36805.t1	NAC	MP00059	transfer from AT5G04410(Arabidopsis thaliana)	WOX12	OlaWOX12	-1461	-1450	-	12.6327	6.05e-06	0.375	GTACACGCCAGA
PH02Gene08501.t1	TCP	MP00065	transfer from AT5G60970(Arabidopsis thaliana)	WOX12	OlaWOX12	-1022	-1015	-	16.3519	8.36e-06	1	GGGACCAC
PH02Gene05655.t1	C2H2	MP00229	transfer from AT1G72050(Arabidopsis thaliana)	WOX12	OlaWOX12	-177	-159	+	13.379	7.21e-06	0.0166	CTCTCTCTACCTCCCTCTC
PH02Gene23445.t1	BBR-BPC	MP00253	transfer from AT2G01930(Arabidopsis thaliana)	WOX12	OlaWOX12	-178	-155	-	28.6667	1.82e-10	3.6e-07	GAGAGAGAGGGAGGTAGAGAGAGA
PH02Gene23445.t1	BBR-BPC	MP00253	transfer from AT2G01930(Arabidopsis thaliana)	WOX12	OlaWOX12	-176	-153	-	22.5455	5.91e-09	8.63e-06	AGGAGAGAGAGGGAGGTAGAGAGA
PH02Gene23445.t1	BBR-BPC	MP00253	transfer from AT2G01930(Arabidopsis thaliana)	WOX12	OlaWOX12	-180	-157	-	21.0606	1.27e-08	1.66e-05	GAGAGAGGGAGGTAGAGAGAGAAC
PH02Gene23445.t1	BBR-BPC	MP00253	transfer from AT2G01930(Arabidopsis thaliana)	WOX12	OlaWOX12	-174	-151	-	11.3182	1.02e-06	0.000822	ATAGGAGAGAGAGGGAGGTAGAGA
PH02Gene23445.t1	BBR-BPC	MP00253	transfer from AT2G01930(Arabidopsis thaliana)	WOX12	OlaWOX12	-182	-159	-	9.81818	1.84e-06	0.00134	GAGAGGGAGGTAGAGAGAGAACAT
PH02Gene23445.t1	BBR-BPC	MP00253	transfer from AT2G01930(Arabidopsis thaliana)	WOX12	OlaWOX12	-184	-161	-	8.84848	2.67e-06	0.00181	GAGGGAGGTAGAGAGAGAACATTC
PH02Gene23445.t1	BBR-BPC	MP00253	transfer from AT2G01930(Arabidopsis thaliana)	WOX12	OlaWOX12	-172	-149	-	6.63636	6.02e-06	0.0036	ATATAGGAGAGAGAGGGAGGTAGA
PH02Gene17656.t2	SBP	MP00307	transfer from AT2G42200(Arabidopsis thaliana)	WOX12	OlaWOX12	-455	-445	-	12.6	5.72e-06	0.763	AATGTACGGTT
PH02Gene14474.t3	BBR-BPC	MP00540	transfer from AT5G42520(Arabidopsis thaliana)	WOX12	OlaWOX12	-177	-157	+	16.6933	1.1e-07	0.000122	CTCTCTCTACCTCCCTCTCTC
PH02Gene14474.t3	BBR-BPC	MP00540	transfer from AT5G42520(Arabidopsis thaliana)	WOX12	OlaWOX12	-173	-153	+	12.04	7.23e-07	0.000643	CTCTACCTCCCTCTCTCTCCT
PH02Gene14474.t3	BBR-BPC	MP00540	transfer from AT5G42520(Arabidopsis thaliana)	WOX12	OlaWOX12	-179	-159	+	10.2	1.43e-06	0.00117	TTCTCTCTCTACCTCCCTCTC
PH02Gene14474.t3	BBR-BPC	MP00540	transfer from AT5G42520(Arabidopsis thaliana)	WOX12	OlaWOX12	-175	-155	+	8.73333	2.41e-06	0.00185	CTCTCTACCTCCCTCTCTCTC
PH02Gene14474.t3	BBR-BPC	MP00540	transfer from AT5G42520(Arabidopsis thaliana)	WOX12	OlaWOX12	-171	-151	+	8.06667	3.04e-06	0.00227	CTACCTCCCTCTCTCTCCTAT
PH02Gene15211.t1	TCP	MP00006	transfer from 493022(Arabidopsis lyrata)	WOX13	OlaWOX13a	-249	-242	+	15.918	6.41e-06	0.777	GGGCCCAC
PH02Gene15211.t1	TCP	MP00006	transfer from 493022(Arabidopsis lyrata)	WOX13	OlaWOX13a	-251	-244	-	15.918	6.41e-06	0.777	GGGCCCAC
PH02Gene17565.t1	TCP	MP00009	transfer from 929286(Arabidopsis lyrata)	WOX13	OlaWOX13a	-251	-242	+	14.1633	9.5e-06	0.388	GTGGGCCCAC
PH02Gene17565.t1	TCP	MP00009	transfer from 929286(Arabidopsis lyrata)	WOX13	OlaWOX13a	-251	-242	-	14.1633	9.5e-06	0.388	GTGGGCCCAC
PH02Gene14168.t1	AP2/ERF	MP00204	transfer from AT1G53910(Arabidopsis thaliana)	WOX13	OlaWOX13a	-804	-784	+	14.8	4.6e-06	0.0311	GCGCGCCAGCGGCGGCTCCGC
PH02Gene37700.t1	TCP	MP00215	transfer from AT1G67260(Arabidopsis thaliana)	WOX13	OlaWOX13a	-270	-241	-	13.8025	5.52e-06	0.579	TGTGGGCCCACAATACCCACCCAAATCTTG
PH02Gene05655.t1	C2H2	MP00229	transfer from AT1G72050(Arabidopsis thaliana)	WOX13	OlaWOX13a	-1035	-1017	+	14.3306	4.08e-06	0.0138	CCTCGCCCTTCTCCGCCTT
PH02Gene20171.t1	AP2/ERF	MP00374	transfer from AT3G23240(Arabidopsis thaliana)	WOX13	OlaWOX13a	-808	-781	-	16.3385	2.17e-06	0.018	CAAGCGGAGCCGCCGCTGGCGCGCATCG
PH02Gene35313.t1	AP2/ERF	MP00374	transfer from AT3G23240(Arabidopsis thaliana)	WOX13	OlaWOX13a	-808	-781	-	16.3385	2.17e-06	0.0181	CAAGCGGAGCCGCCGCTGGCGCGCATCG
PH02Gene34453.t1	C2C2	MP00407	transfer from AT3G55370(Arabidopsis thaliana)	WOX13	OlaWOX13a	-918	-898	+	13.8182	9.21e-06	0.0549	TTAATTTTTTTTTTATTTTCG
PH02Gene14508.t1	AP2/ERF	MP00456	transfer from AT4G27950(Arabidopsis thaliana)	WOX13	OlaWOX13a	-804	-784	-	14.1571	4.35e-06	0.0141	GCGGAGCCGCCGCTGGCGCGC
PH02Gene02896.t1	AP2/ERF	MP00549	transfer from AT5G47230(Arabidopsis thaliana)	WOX13	OlaWOX13a	-798	-784	-	13.4462	9.09e-06	0.0336	GCGGAGCCGCCGCTG
PH02Gene49769.t1	LBD (AS2/LOB)	MP00581	transfer from AT5G63090(Arabidopsis thaliana)	WOX13	OlaWOX13a	-800	-780	-	13.1846	7.92e-06	0.0199	TCAAGCGGAGCCGCCGCTGGC
PH02Gene43753.t1	C2C2	MP00593	transfer from AT5G66940(Arabidopsis thaliana)	WOX13	OlaWOX13a	-151	-123	+	16.2462	1.42e-06	0.0242	CCTTCTTATTGTTTTGCCTTTTGTTATTT
PH02Gene43753.t1	C2C2	MP00593	transfer from AT5G66940(Arabidopsis thaliana)	WOX13	OlaWOX13a	-150	-122	+	15.3846	2.81e-06	0.0321	CTTCTTATTGTTTTGCCTTTTGTTATTTA
PH02Gene39586.t1	TCP	MP00636	transfer from Glyma.19G095300(Glycine max)	WOX13	OlaWOX13a	-250	-242	+	14.6735	5.99e-06	0.741	TGGGCCCAC
PH02Gene39586.t1	TCP	MP00636	transfer from Glyma.19G095300(Glycine max)	WOX13	OlaWOX13a	-251	-243	-	14.6735	5.99e-06	0.741	TGGGCCCAC
PH02Gene05655.t1	C2H2	MP00229	transfer from AT1G72050(Arabidopsis thaliana)	WOX2	OlaWOX2	-54	-36	+	18.4274	2.68e-07	0.00276	CCCCGGCCTCTTCCTCCTC
PH02Gene05655.t1	C2H2	MP00229	transfer from AT1G72050(Arabidopsis thaliana)	WOX2	OlaWOX2	-673	-655	+	13.8065	5.6e-06	0.0151	CCGTTTCCTCCCCCTCATT
PH02Gene40590.t1	NAC	MP00257	transfer from AT2G02450(Arabidopsis thaliana)	WOX2	OlaWOX2	-519	-501	+	14.1385	8.42e-06	0.521	CCTTTGTTTCACGGTATTT
PH02Gene18189.t1	MYB superfamily	MP00259	transfer from AT2G02820(Arabidopsis thaliana)	WOX2	OlaWOX2	-256	-242	+	14.3385	7.27e-06	0.357	CGCGCACGCGCCGGC
PH02Gene19264.t1	AP2/ERF	MP00469	transfer from AT4G34410(Arabidopsis thaliana)	WOX2	OlaWOX2	-441	-427	-	14.5846	6.87e-06	0.121	GATGTAACGGCGCAG
PH02Gene03889.t1	AP2/ERF	MP00542	transfer from AT5G44210(Arabidopsis thaliana)	WOX2	OlaWOX2	-442	-422	-	12.9538	9.74e-06	0.0248	CAAAGGATGTAACGGCGCAGC
PH02Gene44702.t1	B3 superfamily	MP00083	transfer from AT3G24650(Arabidopsis thaliana)	WOX3	OlaWOX3a	-1083	-1075	+	14.9856	3.09e-06	0.0507	CTGCATGCA
PH02Gene35039.t1	HB	MP00225	transfer from AT1G69780(Arabidopsis thaliana)	WOX3	OlaWOX3a	-88	-78	-	14.2537	3.5e-06	0.29	TCAATAATTTA
PH02Gene23445.t1	BBR-BPC	MP00253	transfer from AT2G01930(Arabidopsis thaliana)	WOX3	OlaWOX3a	-1323	-1300	-	7.74242	4.03e-06	0.00257	GAGAAGAGAAGAGAGGAGAGGAGA
PH02Gene23445.t1	BBR-BPC	MP00253	transfer from AT2G01930(Arabidopsis thaliana)	WOX3	OlaWOX3a	-405	-382	-	7.09091	5.11e-06	0.00318	GACAGGCCGGGAGAGAGAGACACA
PheWUS	HB	MP00265	transfer from AT2G17950(Arabidopsis thaliana)	WOX3	OlaWOX3a	-378	-368	+	16.1463	2e-06	0.164	TCAGTCATTCA
PH02Gene14474.t3	BBR-BPC	MP00540	transfer from AT5G42520(Arabidopsis thaliana)	WOX3	OlaWOX3a	-410	-390	+	6.10667	5.87e-06	0.00402	GTGTGTGTGTCTCTCTCTCCC
PH02Gene09228.t1	CPP	MP00624	transfer from PK22848.1(Cannabis sativa)	WOX3	OlaWOX3a	-549	-537	-	12.4455	5.48e-06	0.271	CAAAATTTAAAAC
PH02Gene05075.t1	MYB superfamily	MP00652	transfer from LOC_Os01g51154(Oryza sativa subsp. japonica)	WOX3	OlaWOX3a	-1047	-1038	-	11.5816	1.85e-06	0.184	AGCCCTAGCC
PH02Gene05075.t1	MYB superfamily	MP00652	transfer from LOC_Os01g51154(Oryza sativa subsp. japonica)	WOX3	OlaWOX3a	-482	-473	+	11.5	5.92e-06	0.184	AACCCTAGCT
PH02Gene23951.t1	MADS	MP00076	transfer from AT2G45660(Arabidopsis thaliana)	WOX3	OlaWOX3b	-116	-96	-	16.2647	1.49e-06	0.00271	CTTCTCTCTCTCTCTCTCTAG
PH02Gene23951.t1	MADS	MP00076	transfer from AT2G45660(Arabidopsis thaliana)	WOX3	OlaWOX3b	-138	-118	-	16.1324	1.67e-06	0.00297	TCTCTCTCACTTTCTCTCTCT
PH02Gene23951.t1	MADS	MP00076	transfer from AT2G45660(Arabidopsis thaliana)	WOX3	OlaWOX3b	-142	-122	-	15.8971	2.05e-06	0.00344	TCTCACTTTCTCTCTCTCTAG
PH02Gene23951.t1	MADS	MP00076	transfer from AT2G45660(Arabidopsis thaliana)	WOX3	OlaWOX3b	-114	-94	-	15.6324	2.56e-06	0.00407	GGCTTCTCTCTCTCTCTCTCT
PH02Gene05655.t1	C2H2	MP00229	transfer from AT1G72050(Arabidopsis thaliana)	WOX3	OlaWOX3b	-31	-13	-	27.129	1.11e-10	2.63e-05	CCTCGTCCTCCTCCTCCTC
PH02Gene05655.t1	C2H2	MP00229	transfer from AT1G72050(Arabidopsis thaliana)	WOX3	OlaWOX3b	-34	-16	-	25	1.12e-09	0.000133	CGTCCTCCTCCTCCTCTTC
PH02Gene05655.t1	C2H2	MP00229	transfer from AT1G72050(Arabidopsis thaliana)	WOX3	OlaWOX3b	-37	-19	-	24.1694	2.43e-09	0.000192	CCTCCTCCTCCTCTTCCTA
PH02Gene05655.t1	C2H2	MP00229	transfer from AT1G72050(Arabidopsis thaliana)	WOX3	OlaWOX3b	-28	-10	-	20.5726	5.42e-08	0.00101	CTACCTCGTCCTCCTCCTC
PH02Gene05655.t1	C2H2	MP00229	transfer from AT1G72050(Arabidopsis thaliana)	WOX3	OlaWOX3b	-25	-7	-	18.8226	2.01e-07	0.00227	CTCCTACCTCGTCCTCCTC
PH02Gene05655.t1	C2H2	MP00229	transfer from AT1G72050(Arabidopsis thaliana)	WOX3	OlaWOX3b	-40	-22	-	14.5806	3.5e-06	0.0132	CCTCCTCCTCTTCCTATCT
PH02Gene23445.t1	BBR-BPC	MP00253	transfer from AT2G01930(Arabidopsis thaliana)	WOX3	OlaWOX3b	-139	-116	+	27.1667	4.52e-10	8.27e-07	GAGAGAGAGAAAGTGAGAGAGATC
PH02Gene23445.t1	BBR-BPC	MP00253	transfer from AT2G01930(Arabidopsis thaliana)	WOX3	OlaWOX3b	-123	-100	+	26.5455	6.47e-10	1.15e-06	GAGAGATCTAGAGAGAGAGAGAGA
PH02Gene23445.t1	BBR-BPC	MP00253	transfer from AT2G01930(Arabidopsis thaliana)	WOX3	OlaWOX3b	-125	-102	+	24.1364	2.52e-09	4.17e-06	GAGAGAGATCTAGAGAGAGAGAGA
PH02Gene23445.t1	BBR-BPC	MP00253	transfer from AT2G01930(Arabidopsis thaliana)	WOX3	OlaWOX3b	-143	-120	+	22.1061	7.42e-09	1.05e-05	ACTAGAGAGAGAGAAAGTGAGAGA
PH02Gene23445.t1	BBR-BPC	MP00253	transfer from AT2G01930(Arabidopsis thaliana)	WOX3	OlaWOX3b	-141	-118	+	21.4242	1.05e-08	1.42e-05	TAGAGAGAGAGAAAGTGAGAGAGA
PH02Gene23445.t1	BBR-BPC	MP00253	transfer from AT2G01930(Arabidopsis thaliana)	WOX3	OlaWOX3b	-127	-104	+	20.7273	1.5e-08	1.93e-05	GTGAGAGAGATCTAGAGAGAGAGA
PH02Gene23445.t1	BBR-BPC	MP00253	transfer from AT2G01930(Arabidopsis thaliana)	WOX3	OlaWOX3b	-115	-92	+	19.5909	2.63e-08	3.17e-05	TAGAGAGAGAGAGAGAGAAGCCTA
PH02Gene23445.t1	BBR-BPC	MP00253	transfer from AT2G01930(Arabidopsis thaliana)	WOX3	OlaWOX3b	-121	-98	+	19.197	3.18e-08	3.74e-05	GAGATCTAGAGAGAGAGAGAGAGA
PH02Gene23445.t1	BBR-BPC	MP00253	transfer from AT2G01930(Arabidopsis thaliana)	WOX3	OlaWOX3b	-137	-114	+	18.9545	3.58e-08	4.06e-05	GAGAGAGAAAGTGAGAGAGATCTA
PH02Gene23445.t1	BBR-BPC	MP00253	transfer from AT2G01930(Arabidopsis thaliana)	WOX3	OlaWOX3b	-135	-112	+	16.5758	1.08e-07	0.000113	GAGAGAAAGTGAGAGAGATCTAGA
PH02Gene23445.t1	BBR-BPC	MP00253	transfer from AT2G01930(Arabidopsis thaliana)	WOX3	OlaWOX3b	-119	-96	+	13.4848	4.19e-07	0.000376	GATCTAGAGAGAGAGAGAGAGAAG
PH02Gene23445.t1	BBR-BPC	MP00253	transfer from AT2G01930(Arabidopsis thaliana)	WOX3	OlaWOX3b	-117	-94	+	13.4848	4.19e-07	0.000376	TCTAGAGAGAGAGAGAGAGAAGCC
PH02Gene23445.t1	BBR-BPC	MP00253	transfer from AT2G01930(Arabidopsis thaliana)	WOX3	OlaWOX3b	-129	-106	+	12.5606	6.15e-07	0.000527	AAGTGAGAGAGATCTAGAGAGAGA
PH02Gene23445.t1	BBR-BPC	MP00253	transfer from AT2G01930(Arabidopsis thaliana)	WOX3	OlaWOX3b	-149	-126	+	12.2727	6.93e-07	0.000582	AAAAGAACTAGAGAGAGAGAAAGT
PH02Gene23445.t1	BBR-BPC	MP00253	transfer from AT2G01930(Arabidopsis thaliana)	WOX3	OlaWOX3b	-147	-124	+	11.8636	8.18e-07	0.000678	AAGAACTAGAGAGAGAGAAAGTGA
PH02Gene23445.t1	BBR-BPC	MP00253	transfer from AT2G01930(Arabidopsis thaliana)	WOX3	OlaWOX3b	-113	-90	+	11.2879	1.03e-06	0.000827	GAGAGAGAGAGAGAGAAGCCTAGC
PH02Gene23445.t1	BBR-BPC	MP00253	transfer from AT2G01930(Arabidopsis thaliana)	WOX3	OlaWOX3b	-41	-18	+	10.1061	1.65e-06	0.00122	AAGATAGGAAGAGGAGGAGGAGGA
PH02Gene23445.t1	BBR-BPC	MP00253	transfer from AT2G01930(Arabidopsis thaliana)	WOX3	OlaWOX3b	-133	-110	+	10.0303	1.69e-06	0.00125	GAGAAAGTGAGAGAGATCTAGAGA
PH02Gene23445.t1	BBR-BPC	MP00253	transfer from AT2G01930(Arabidopsis thaliana)	WOX3	OlaWOX3b	-145	-122	+	8.98485	2.53e-06	0.00174	GAACTAGAGAGAGAGAAAGTGAGA
PH02Gene23445.t1	BBR-BPC	MP00253	transfer from AT2G01930(Arabidopsis thaliana)	WOX3	OlaWOX3b	-153	-130	+	8.4697	3.07e-06	0.00202	AAAGAAAAGAACTAGAGAGAGAGA
PH02Gene23445.t1	BBR-BPC	MP00253	transfer from AT2G01930(Arabidopsis thaliana)	WOX3	OlaWOX3b	-151	-128	+	5.84848	7.97e-06	0.00462	AGAAAAGAACTAGAGAGAGAGAAA
PH02Gene39352.t1	MYB superfamily	MP00297	transfer from AT2G38300(Arabidopsis thaliana)	WOX3	OlaWOX3b	-1073	-1063	-	14.2154	4.24e-06	0.527	AAGAGAATTTT
PH02Gene06729.t1	HSF	MP00371	transfer from AT3G22830(Arabidopsis thaliana)	WOX3	OlaWOX3b	-1182	-1168	-	14.4154	6.23e-06	0.762	AGATCATTCTAGATA
PH02Gene14474.t3	BBR-BPC	MP00540	transfer from AT5G42520(Arabidopsis thaliana)	WOX3	OlaWOX3b	-139	-119	-	28.7867	2.03e-10	4.37e-07	CTCTCTCACTTTCTCTCTCTC
PH02Gene14474.t3	BBR-BPC	MP00540	transfer from AT5G42520(Arabidopsis thaliana)	WOX3	OlaWOX3b	-141	-121	-	27.3733	5.01e-10	9.66e-07	CTCTCACTTTCTCTCTCTCTA
PH02Gene14474.t3	BBR-BPC	MP00540	transfer from AT5G42520(Arabidopsis thaliana)	WOX3	OlaWOX3b	-117	-97	-	23.16	5.22e-09	7.71e-06	TTCTCTCTCTCTCTCTCTAGA
PH02Gene14474.t3	BBR-BPC	MP00540	transfer from AT5G42520(Arabidopsis thaliana)	WOX3	OlaWOX3b	-115	-95	-	22.7333	6.5e-09	9.26e-06	GCTTCTCTCTCTCTCTCTCTA
PH02Gene14474.t3	BBR-BPC	MP00540	transfer from AT5G42520(Arabidopsis thaliana)	WOX3	OlaWOX3b	-403	-383	+	19.5067	3.14e-08	3.92e-05	TTAATGCTCTCTCTCTCTCTA
PH02Gene14474.t3	BBR-BPC	MP00540	transfer from AT5G42520(Arabidopsis thaliana)	WOX3	OlaWOX3b	-121	-101	-	17.7467	6.98e-08	8.24e-05	CTCTCTCTCTCTCTAGATCTC
PH02Gene14474.t3	BBR-BPC	MP00540	transfer from AT5G42520(Arabidopsis thaliana)	WOX3	OlaWOX3b	-143	-123	-	17.48	7.85e-08	9.14e-05	CTCACTTTCTCTCTCTCTAGT
PH02Gene14474.t3	BBR-BPC	MP00540	transfer from AT5G42520(Arabidopsis thaliana)	WOX3	OlaWOX3b	-119	-99	-	16.8	1.05e-07	0.000118	CTCTCTCTCTCTCTCTAGATC
PH02Gene14474.t3	BBR-BPC	MP00540	transfer from AT5G42520(Arabidopsis thaliana)	WOX3	OlaWOX3b	-111	-91	-	16.6933	1.1e-07	0.000122	CTAGGCTTCTCTCTCTCTCTC
PH02Gene14474.t3	BBR-BPC	MP00540	transfer from AT5G42520(Arabidopsis thaliana)	WOX3	OlaWOX3b	-123	-103	-	14.9733	2.27e-07	0.000232	CTCTCTCTCTCTAGATCTCTC
PH02Gene14474.t3	BBR-BPC	MP00540	transfer from AT5G42520(Arabidopsis thaliana)	WOX3	OlaWOX3b	-113	-93	-	12.6133	5.81e-07	0.000532	AGGCTTCTCTCTCTCTCTCTC
PH02Gene14474.t3	BBR-BPC	MP00540	transfer from AT5G42520(Arabidopsis thaliana)	WOX3	OlaWOX3b	-145	-125	-	11.96	7.46e-07	0.000658	CACTTTCTCTCTCTCTAGTTC
PH02Gene14474.t3	BBR-BPC	MP00540	transfer from AT5G42520(Arabidopsis thaliana)	WOX3	OlaWOX3b	-125	-105	-	11.4533	9.02e-07	0.000785	CTCTCTCTCTAGATCTCTCTC
PH02Gene14474.t3	BBR-BPC	MP00540	transfer from AT5G42520(Arabidopsis thaliana)	WOX3	OlaWOX3b	-137	-117	-	10.1467	1.46e-06	0.00119	ATCTCTCTCACTTTCTCTCTC
PH02Gene14474.t3	BBR-BPC	MP00540	transfer from AT5G42520(Arabidopsis thaliana)	WOX3	OlaWOX3b	-401	-381	+	9.54667	1.81e-06	0.00143	AATGCTCTCTCTCTCTCTAGA
PH02Gene14474.t3	BBR-BPC	MP00540	transfer from AT5G42520(Arabidopsis thaliana)	WOX3	OlaWOX3b	-135	-115	-	8.02667	3.08e-06	0.0023	AGATCTCTCTCACTTTCTCTC
PH02Gene14474.t3	BBR-BPC	MP00540	transfer from AT5G42520(Arabidopsis thaliana)	WOX3	OlaWOX3b	-131	-111	-	7.54667	3.63e-06	0.00268	CTCTAGATCTCTCTCACTTTC
PH02Gene14474.t3	BBR-BPC	MP00540	transfer from AT5G42520(Arabidopsis thaliana)	WOX3	OlaWOX3b	-133	-113	-	7.33333	3.9e-06	0.00281	CTAGATCTCTCTCACTTTCTC
PH02Gene14474.t3	BBR-BPC	MP00540	transfer from AT5G42520(Arabidopsis thaliana)	WOX3	OlaWOX3b	-147	-127	-	6.56	5.06e-06	0.00354	CTTTCTCTCTCTCTAGTTCTT
PH02Gene14474.t3	BBR-BPC	MP00540	transfer from AT5G42520(Arabidopsis thaliana)	WOX3	OlaWOX3b	-405	-385	+	5.01333	8.36e-06	0.00552	GATTAATGCTCTCTCTCTCTC
PH02Gene14474.t3	BBR-BPC	MP00540	transfer from AT5G42520(Arabidopsis thaliana)	WOX3	OlaWOX3b	-127	-107	-	4.64	9.41e-06	0.00618	CTCTCTCTAGATCTCTCTCAC
PH02Gene43753.t1	C2C2	MP00593	transfer from AT5G66940(Arabidopsis thaliana)	WOX3	OlaWOX3b	-162	-134	-	14.3846	5.92e-06	0.051	TCTCTCTAGTTCTTTTCTTTTGTGTGGTT
PH02Gene42648.t1	CPP	MP00045	transfer from AT4G29000(Arabidopsis thaliana)	WOX4	OlaWOX4	-1154	-1145	-	13.3465	2.53e-06	0.398	AATTTGAATT
PH02Gene46776.t1	MYB superfamily	MP00114	transfer from AT3G61250(Arabidopsis thaliana)	WOX4	OlaWOX4	-459	-445	+	14.1538	9.15e-06	0.15	ATTAAAGTAGGTGAA
PH02Gene06394.t1	MYB superfamily	MP00132	transfer from AT1G08810(Arabidopsis thaliana)	WOX4	OlaWOX4	-459	-441	-	14.7077	5.89e-06	0.358	CTTCTTCACCTACTTTAAT
PH02Gene24683.t1	AP2/ERF	MP00227	transfer from AT1G71450(Arabidopsis thaliana)	WOX4	OlaWOX4	-144	-125	+	16.0303	1.56e-06	0.00616	CCTCGCCATCTCCATCGTCG
PH02Gene24683.t1	AP2/ERF	MP00227	transfer from AT1G71450(Arabidopsis thaliana)	WOX4	OlaWOX4	-141	-122	+	14.3485	5.05e-06	0.0134	CGCCATCTCCATCGTCGTCT
PH02Gene09575.t2	HB	MP00330	transfer from AT3G03660(Arabidopsis thaliana)	WOX4	OlaWOX4	-464	-454	+	14.0417	9.37e-06	0.211	AATTAATTAAA
PH02Gene05111.t1	MYB superfamily	MP00479	transfer from AT4G38620(Arabidopsis thaliana)	WOX4	OlaWOX4	-459	-445	+	14.0615	2.96e-06	0.364	ATTAAAGTAGGTGAA
PH02Gene15382.t1	MYB superfamily	MP00513	transfer from AT5G16600(Arabidopsis thaliana)	WOX4	OlaWOX4	-456	-444	+	16.6914	4.22e-07	0.0241	AAAGTAGGTGAAG
PH02Gene09228.t1	CPP	MP00624	transfer from PK22848.1(Cannabis sativa)	WOX4	OlaWOX4	-646	-634	-	12.7723	2.89e-06	0.238	CCAAATTTTAAGC
PH02Gene15521.t1	MADS	MP00080	transfer from AT5G20240(Arabidopsis thaliana)	WOX5	OlaWOX5	-350	-337	+	13.7692	9.72e-06	0.183	AGCAAAAAGGAAAG
PH02Gene44702.t1	B3 superfamily	MP00083	transfer from AT3G24650(Arabidopsis thaliana)	WOX5	OlaWOX5	-506	-498	+	14.9856	3.09e-06	0.0507	CTGCATGCA
PH02Gene10304.t1	C3H	MP00113	transfer from AT3G12130(Arabidopsis thaliana)	WOX5	OlaWOX5	-351	-338	+	14.9846	3.01e-07	0.0374	AAGCAAAAAGGAAA
PH02Gene46776.t1	MYB superfamily	MP00114	transfer from AT3G61250(Arabidopsis thaliana)	WOX5	OlaWOX5	-853	-839	+	14.4769	6.97e-06	0.132	TTGGTGGTAGGTATA
PH02Gene31429.t1	MYB superfamily	MP00134	transfer from AT1G09540(Arabidopsis thaliana)	WOX5	OlaWOX5	-853	-839	-	14.4308	4.99e-06	0.154	TATACCTACCACCAA
PH02Gene19250.t1	HSF	MP00187	transfer from AT1G46264(Arabidopsis thaliana)	WOX5	OlaWOX5	-197	-183	+	13.2	6.39e-06	0.315	AGAAGATCCCGGAAG
PH02Gene22062.t1	HSF	MP00187	transfer from AT1G46264(Arabidopsis thaliana)	WOX5	OlaWOX5	-197	-183	+	13.2	6.39e-06	0.316	AGAAGATCCCGGAAG
PH02Gene23445.t1	BBR-BPC	MP00253	transfer from AT2G01930(Arabidopsis thaliana)	WOX5	OlaWOX5	-355	-332	+	11.7879	8.44e-07	0.000695	GAGAAAGCAAAAAGGAAAGGGAGA
PH02Gene23445.t1	BBR-BPC	MP00253	transfer from AT2G01930(Arabidopsis thaliana)	WOX5	OlaWOX5	-392	-369	-	8.63636	2.89e-06	0.00194	ACGAGGTCGAGAGGGAGAGGGACA
PH02Gene24793.t1	C2C2	MP00405	transfer from AT3G52440(Arabidopsis thaliana)	WOX5	OlaWOX5	-348	-338	+	13.2923	8.49e-06	0.351	CAAAAAGGAAA
PH02Gene34453.t1	C2C2	MP00407	transfer from AT3G55370(Arabidopsis thaliana)	WOX5	OlaWOX5	-358	-338	-	14.8333	4.33e-06	0.039	TTTCCTTTTTGCTTTCTCGAA
PH02Gene22025.t1	C2C2	MP00580	transfer from AT5G62940(Arabidopsis thaliana)	WOX5	OlaWOX5	-356	-336	+	15.7538	1.57e-06	0.0365	CGAGAAAGCAAAAAGGAAAGG
PH02Gene43753.t1	C2C2	MP00593	transfer from AT5G66940(Arabidopsis thaliana)	WOX5	OlaWOX5	-354	-326	-	17.8462	3.51e-07	0.0105	TAGTTCTCTCCCTTTCCTTTTTGCTTTCT
PH02Gene43753.t1	C2C2	MP00593	transfer from AT5G66940(Arabidopsis thaliana)	WOX5	OlaWOX5	-361	-333	-	14.1846	6.82e-06	0.0511	CTCCCTTTCCTTTTTGCTTTCTCGAAACA
PH02Gene47865.t1	MYB superfamily	MP00627	transfer from PK06182.1(Cannabis sativa)	WOX5	OlaWOX5	-849	-840	-	14.602	9.39e-06	1	ATACCTACCA
PH02Gene15267.t1	CAMTA	MP00043	transfer from AT5G64220(Arabidopsis thaliana)	WOX8	OlaWOX8	-208	-200	+	11.4128	9.63e-06	1	GCACCGCGT
PH02Gene15521.t1	MADS	MP00080	transfer from AT5G20240(Arabidopsis thaliana)	WOX8	OlaWOX8	-1385	-1372	+	16.2769	1.29e-06	0.156	CCAAAAGAGGAGAA
PH02Gene03465.t1	AP2/ERF	MP00156	transfer from AT1G21910(Arabidopsis thaliana)	WOX8	OlaWOX8	-278	-259	+	14.3385	8.13e-06	0.053	CCGGCTCCTCCACCACCACC
PH02Gene10736.t1	LBD (AS2/LOB)	MP00211	transfer from AT1G65620(Arabidopsis thaliana)	WOX8	OlaWOX8	-275	-255	+	15.5077	2.36e-06	0.017	GCTCCTCCACCACCACCGGCT
PH02Gene10736.t1	LBD (AS2/LOB)	MP00211	transfer from AT1G65620(Arabidopsis thaliana)	WOX8	OlaWOX8	-284	-264	+	14.0615	5.83e-06	0.027	TCGTCTCCGGCTCCTCCACCA
PH02Gene10014.t1	TCP	MP00224	transfer from AT1G69690(Arabidopsis thaliana)	WOX8	OlaWOX8	-56	-44	+	15.2923	4.01e-06	0.786	CGGTGGAACCCAC
PH02Gene24683.t1	AP2/ERF	MP00227	transfer from AT1G71450(Arabidopsis thaliana)	WOX8	OlaWOX8	-274	-255	+	20.1515	5.46e-08	0.000788	CTCCTCCACCACCACCGGCT
PH02Gene24683.t1	AP2/ERF	MP00227	transfer from AT1G71450(Arabidopsis thaliana)	WOX8	OlaWOX8	-277	-258	+	18.9091	1.63e-07	0.0015	CGGCTCCTCCACCACCACCG
PH02Gene24683.t1	AP2/ERF	MP00227	transfer from AT1G71450(Arabidopsis thaliana)	WOX8	OlaWOX8	-280	-261	+	18.2576	2.8e-07	0.00196	CTCCGGCTCCTCCACCACCA
PH02Gene24683.t1	AP2/ERF	MP00227	transfer from AT1G71450(Arabidopsis thaliana)	WOX8	OlaWOX8	-283	-264	+	16.0152	1.57e-06	0.00616	CGTCTCCGGCTCCTCCACCA
PH02Gene05655.t1	C2H2	MP00229	transfer from AT1G72050(Arabidopsis thaliana)	WOX8	OlaWOX8	-1458	-1440	-	14.6935	3.26e-06	0.0129	TCTCCTTCACCTCCCCCTA
PH02Gene05655.t1	C2H2	MP00229	transfer from AT1G72050(Arabidopsis thaliana)	WOX8	OlaWOX8	-903	-885	+	14.121	4.63e-06	0.0138	CCGCTTCTGCGTCTTCCTC
PH02Gene05655.t1	C2H2	MP00229	transfer from AT1G72050(Arabidopsis thaliana)	WOX8	OlaWOX8	-278	-260	+	14.0968	4.7e-06	0.0138	CCGGCTCCTCCACCACCAC
PH02Gene05655.t1	C2H2	MP00229	transfer from AT1G72050(Arabidopsis thaliana)	WOX8	OlaWOX8	-1379	-1361	-	13.629	6.22e-06	0.0155	CTGCATTTTCTTTCTCCTC
PH02Gene05655.t1	C2H2	MP00229	transfer from AT1G72050(Arabidopsis thaliana)	WOX8	OlaWOX8	-281	-263	+	13.3548	7.32e-06	0.0166	TCTCCGGCTCCTCCACCAC
PH02Gene02281.t1	MYB superfamily	MP00249	transfer from AT1G79180(Arabidopsis thaliana)	WOX8	OlaWOX8	-678	-658	-	14.7846	5.76e-06	0.0814	TAATGGCCGCACCTACCCCTC
PH02Gene15563.t1	AP2/ERF	MP00302	transfer from AT2G40340(Arabidopsis thaliana)	WOX8	OlaWOX8	-270	-250	-	21.6714	2.54e-08	0.000424	GGAGCAGCCGGTGGTGGTGGA
PH02Gene15563.t1	AP2/ERF	MP00302	transfer from AT2G40340(Arabidopsis thaliana)	WOX8	OlaWOX8	-273	-253	-	20.7857	5.25e-08	0.000612	GCAGCCGGTGGTGGTGGAGGA
PH02Gene15563.t1	AP2/ERF	MP00302	transfer from AT2G40340(Arabidopsis thaliana)	WOX8	OlaWOX8	-276	-256	-	16.8429	9e-07	0.00532	GCCGGTGGTGGTGGAGGAGCC
PH02Gene15563.t1	AP2/ERF	MP00302	transfer from AT2G40340(Arabidopsis thaliana)	WOX8	OlaWOX8	-267	-247	-	16.1857	1.37e-06	0.00685	GAGGGAGCAGCCGGTGGTGGT
PH02Gene39376.t2	AP2/ERF	MP00302	transfer from AT2G40340(Arabidopsis thaliana)	WOX8	OlaWOX8	-270	-250	-	21.6714	2.54e-08	0.000426	GGAGCAGCCGGTGGTGGTGGA
PH02Gene39376.t2	AP2/ERF	MP00302	transfer from AT2G40340(Arabidopsis thaliana)	WOX8	OlaWOX8	-273	-253	-	20.7857	5.25e-08	0.000615	GCAGCCGGTGGTGGTGGAGGA
PH02Gene39376.t2	AP2/ERF	MP00302	transfer from AT2G40340(Arabidopsis thaliana)	WOX8	OlaWOX8	-276	-256	-	16.8429	9e-07	0.00535	GCCGGTGGTGGTGGAGGAGCC
PH02Gene39376.t2	AP2/ERF	MP00302	transfer from AT2G40340(Arabidopsis thaliana)	WOX8	OlaWOX8	-267	-247	-	16.1857	1.37e-06	0.00688	GAGGGAGCAGCCGGTGGTGGT
PH02Gene23040.t1	AP2/ERF	MP00411	transfer from AT3G57600(Arabidopsis thaliana)	WOX8	OlaWOX8	-272	-262	+	14.7538	5.79e-06	0.0391	CCTCCACCACC
PH02Gene23040.t1	AP2/ERF	MP00411	transfer from AT3G57600(Arabidopsis thaliana)	WOX8	OlaWOX8	-269	-259	+	14.5846	6.33e-06	0.0391	CCACCACCACC
PH02Gene14508.t1	AP2/ERF	MP00456	transfer from AT4G27950(Arabidopsis thaliana)	WOX8	OlaWOX8	-278	-258	+	17.8429	4.77e-07	0.00315	CCGGCTCCTCCACCACCACCG
PH02Gene14508.t1	AP2/ERF	MP00456	transfer from AT4G27950(Arabidopsis thaliana)	WOX8	OlaWOX8	-275	-255	+	17.3857	6.42e-07	0.00365	GCTCCTCCACCACCACCGGCT
PH02Gene14508.t1	AP2/ERF	MP00456	transfer from AT4G27950(Arabidopsis thaliana)	WOX8	OlaWOX8	-272	-252	+	16.3286	1.25e-06	0.00547	CCTCCACCACCACCGGCTGCT
PH02Gene14508.t1	AP2/ERF	MP00456	transfer from AT4G27950(Arabidopsis thaliana)	WOX8	OlaWOX8	-269	-249	+	13.3857	6.56e-06	0.0182	CCACCACCACCGGCTGCTCCC
PH02Gene40564.t1	AP2/ERF	MP00458	transfer from AT4G28140(Arabidopsis thaliana)	WOX8	OlaWOX8	-275	-256	-	16.9077	7.71e-07	0.00674	GCCGGTGGTGGTGGAGGAGC
PH02Gene09788.t1	TCP	MP00499	transfer from AT5G08330(Arabidopsis thaliana)	WOX8	OlaWOX8	-55	-42	+	14.2923	7.72e-06	0.663	GGTGGAACCCACGG
PH02Gene03889.t1	AP2/ERF	MP00542	transfer from AT5G44210(Arabidopsis thaliana)	WOX8	OlaWOX8	-278	-258	-	15.4615	2.27e-06	0.0109	CGGTGGTGGTGGAGGAGCCGG
PH02Gene03889.t1	AP2/ERF	MP00542	transfer from AT5G44210(Arabidopsis thaliana)	WOX8	OlaWOX8	-272	-252	-	14.6	3.82e-06	0.014	AGCAGCCGGTGGTGGTGGAGG
PH02Gene03889.t1	AP2/ERF	MP00542	transfer from AT5G44210(Arabidopsis thaliana)	WOX8	OlaWOX8	-275	-255	-	14.0615	5.23e-06	0.0165	AGCCGGTGGTGGTGGAGGAGC
PH02Gene02896.t1	AP2/ERF	MP00549	transfer from AT5G47230(Arabidopsis thaliana)	WOX8	OlaWOX8	-272	-258	+	15.8462	2.09e-06	0.0148	CCTCCACCACCACCG
PH02Gene02896.t1	AP2/ERF	MP00549	transfer from AT5G47230(Arabidopsis thaliana)	WOX8	OlaWOX8	-269	-255	+	13.4154	9.24e-06	0.0336	CCACCACCACCGGCT
PH02Gene49769.t1	LBD (AS2/LOB)	MP00581	transfer from AT5G63090(Arabidopsis thaliana)	WOX8	OlaWOX8	-273	-253	+	18.4	3.01e-07	0.00251	TCCTCCACCACCACCGGCTGC
PH02Gene49769.t1	LBD (AS2/LOB)	MP00581	transfer from AT5G63090(Arabidopsis thaliana)	WOX8	OlaWOX8	-279	-259	+	15.9692	1.52e-06	0.00806	TCCGGCTCCTCCACCACCACC
PH02Gene49769.t1	LBD (AS2/LOB)	MP00581	transfer from AT5G63090(Arabidopsis thaliana)	WOX8	OlaWOX8	-282	-262	+	15.4462	2.1e-06	0.00885	GTCTCCGGCTCCTCCACCACC
PH02Gene49769.t1	LBD (AS2/LOB)	MP00581	transfer from AT5G63090(Arabidopsis thaliana)	WOX8	OlaWOX8	-276	-256	+	14.6923	3.31e-06	0.0117	GGCTCCTCCACCACCACCGGC
PH02Gene49769.t1	LBD (AS2/LOB)	MP00581	transfer from AT5G63090(Arabidopsis thaliana)	WOX8	OlaWOX8	-331	-311	+	14.3846	3.98e-06	0.0128	CCAGCCGTGGCAGCCGCAGCC
PH02Gene49769.t1	LBD (AS2/LOB)	MP00581	transfer from AT5G63090(Arabidopsis thaliana)	WOX8	OlaWOX8	-291	-271	+	13.2615	7.59e-06	0.0197	CCCTCCCTCGTCTCCGGCTCC
PH02Gene39489.t3	MADS	MP00609	transfer from AT4G18960(Arabidopsis thaliana)	WOX8	OlaWOX8	-1388	-1370	-	13.6571	9.97e-06	0.492	CTTTCTCCTCTTTTGGTGA
PH02Gene23030.t1	C2H2	MP00673	transfer from GRMZM2G011357(Zea mays)	WOX8	OlaWOX8	-1420	-1409	-	12.3824	4.48e-06	0.434	TTGTTCTTTTCG
PH02Gene23951.t1	MADS	MP00076	transfer from AT2G45660(Arabidopsis thaliana)	WOX9	OlaWOX9	-840	-820	-	15.6029	2.62e-06	0.00411	TTCCTTTTTGTTTTGCTCCCT
PH02Gene27949.t2	bZIP	MP00087	transfer from AT1G49720(Arabidopsis thaliana)	WOX9	OlaWOX9	-1213	-1195	-	14.5169	3.07e-06	0.188	GGCGGCGTGGCGCGGCTCG
PH02Gene10304.t1	C3H	MP00113	transfer from AT3G12130(Arabidopsis thaliana)	WOX9	OlaWOX9	-832	-819	+	14	2.38e-06	0.0983	AAACAAAAAGGAAG
PH02Gene46776.t1	MYB superfamily	MP00114	transfer from AT3G61250(Arabidopsis thaliana)	WOX9	OlaWOX9	-782	-768	+	15	4.36e-06	0.105	ACTGGGGTAGGTGAG
PH02Gene03465.t1	AP2/ERF	MP00156	transfer from AT1G21910(Arabidopsis thaliana)	WOX9	OlaWOX9	-1077	-1058	-	18.8615	1.54e-07	0.00378	CACCCGCCGCCGCCGCCGCC
PH02Gene03465.t1	AP2/ERF	MP00156	transfer from AT1G21910(Arabidopsis thaliana)	WOX9	OlaWOX9	-1074	-1055	-	16.0923	2.28e-06	0.0254	CGCCACCCGCCGCCGCCGCC
PH02Gene03465.t1	AP2/ERF	MP00156	transfer from AT1G21910(Arabidopsis thaliana)	WOX9	OlaWOX9	-1232	-1213	+	15.4462	3.76e-06	0.0369	GCCGAGCCGCCGCCGCCGCC
PH02Gene03465.t1	AP2/ERF	MP00156	transfer from AT1G21910(Arabidopsis thaliana)	WOX9	OlaWOX9	-1058	-1039	-	14.5077	7.28e-06	0.053	CCTCCACCGAGCCCGCCGCC
PH02Gene39580.t2	MYB superfamily	MP00174	transfer from AT1G32240(Arabidopsis thaliana)	WOX9	OlaWOX9	-1334	-1320	-	16.9429	3.81e-07	0.0942	AATAGAATATTCTCT
PH02Gene14168.t1	AP2/ERF	MP00204	transfer from AT1G53910(Arabidopsis thaliana)	WOX9	OlaWOX9	-1081	-1061	+	24.7077	1.42e-10	3.5e-05	CGCCGGCGGCGGCGGCGGCGG
PH02Gene14168.t1	AP2/ERF	MP00204	transfer from AT1G53910(Arabidopsis thaliana)	WOX9	OlaWOX9	-1078	-1058	+	22.3538	5.83e-09	0.000685	CGGCGGCGGCGGCGGCGGGTG
PH02Gene14168.t1	AP2/ERF	MP00204	transfer from AT1G53910(Arabidopsis thaliana)	WOX9	OlaWOX9	-1084	-1064	+	21.7538	1.25e-08	0.000685	GGTCGCCGGCGGCGGCGGCGG
PH02Gene14168.t1	AP2/ERF	MP00204	transfer from AT1G53910(Arabidopsis thaliana)	WOX9	OlaWOX9	-1226	-1206	-	18.6615	2.96e-07	0.00606	GCGGCTCGGCGGCGGCGGCGG
PH02Gene14168.t1	AP2/ERF	MP00204	transfer from AT1G53910(Arabidopsis thaliana)	WOX9	OlaWOX9	-1229	-1209	-	17.6769	6.59e-07	0.0116	GCTCGGCGGCGGCGGCGGCTC
PH02Gene14168.t1	AP2/ERF	MP00204	transfer from AT1G53910(Arabidopsis thaliana)	WOX9	OlaWOX9	-1232	-1212	-	17.4462	7.86e-07	0.0119	CGGCGGCGGCGGCGGCTCGGC
PH02Gene14168.t1	AP2/ERF	MP00204	transfer from AT1G53910(Arabidopsis thaliana)	WOX9	OlaWOX9	-1087	-1067	+	15.4	3.19e-06	0.0253	GATGGTCGCCGGCGGCGGCGG
PH02Gene14168.t1	AP2/ERF	MP00204	transfer from AT1G53910(Arabidopsis thaliana)	WOX9	OlaWOX9	-1223	-1203	-	15.2154	3.58e-06	0.0274	GGCGCGGCTCGGCGGCGGCGG
PH02Gene14168.t1	AP2/ERF	MP00204	transfer from AT1G53910(Arabidopsis thaliana)	WOX9	OlaWOX9	-1015	-995	+	14.1692	6.62e-06	0.0391	CGGGCTCAGTGGCGGCGCGCA
PH02Gene10736.t1	LBD (AS2/LOB)	MP00211	transfer from AT1G65620(Arabidopsis thaliana)	WOX9	OlaWOX9	-1081	-1061	-	27.2769	1.75e-11	4.3e-06	CCGCCGCCGCCGCCGCCGGCG
PH02Gene10736.t1	LBD (AS2/LOB)	MP00211	transfer from AT1G65620(Arabidopsis thaliana)	WOX9	OlaWOX9	-1078	-1058	-	25.4462	2.89e-10	2.36e-05	CACCCGCCGCCGCCGCCGCCG
PH02Gene10736.t1	LBD (AS2/LOB)	MP00211	transfer from AT1G65620(Arabidopsis thaliana)	WOX9	OlaWOX9	-1232	-1212	+	17.8154	4.78e-07	0.0069	GCCGAGCCGCCGCCGCCGCCG
PH02Gene10736.t1	LBD (AS2/LOB)	MP00211	transfer from AT1G65620(Arabidopsis thaliana)	WOX9	OlaWOX9	-1075	-1055	-	15.7846	1.97e-06	0.0167	CGCCACCCGCCGCCGCCGCCG
PH02Gene10736.t1	LBD (AS2/LOB)	MP00211	transfer from AT1G65620(Arabidopsis thaliana)	WOX9	OlaWOX9	-1059	-1039	-	15.6	2.22e-06	0.017	CCTCCACCGAGCCCGCCGCCA
PH02Gene10736.t1	LBD (AS2/LOB)	MP00211	transfer from AT1G65620(Arabidopsis thaliana)	WOX9	OlaWOX9	-1082	-1062	+	15.3692	2.58e-06	0.0176	TCGCCGGCGGCGGCGGCGGCG
PH02Gene10736.t1	LBD (AS2/LOB)	MP00211	transfer from AT1G65620(Arabidopsis thaliana)	WOX9	OlaWOX9	-1018	-998	-	15.0308	3.2e-06	0.0207	GCGCCGCCACTGAGCCCGCCG
PH02Gene24683.t1	AP2/ERF	MP00227	transfer from AT1G71450(Arabidopsis thaliana)	WOX9	OlaWOX9	-1078	-1059	-	25.4394	1.57e-10	9.65e-06	ACCCGCCGCCGCCGCCGCCG
PH02Gene24683.t1	AP2/ERF	MP00227	transfer from AT1G71450(Arabidopsis thaliana)	WOX9	OlaWOX9	-1081	-1062	-	24.8939	3.26e-10	1.6e-05	CGCCGCCGCCGCCGCCGGCG
PH02Gene24683.t1	AP2/ERF	MP00227	transfer from AT1G71450(Arabidopsis thaliana)	WOX9	OlaWOX9	-1231	-1212	+	21.6061	1.37e-08	0.000335	CCGAGCCGCCGCCGCCGCCG
PH02Gene24683.t1	AP2/ERF	MP00227	transfer from AT1G71450(Arabidopsis thaliana)	WOX9	OlaWOX9	-1059	-1040	-	18.1364	3.09e-07	0.00206	CTCCACCGAGCCCGCCGCCA
PH02Gene24683.t1	AP2/ERF	MP00227	transfer from AT1G71450(Arabidopsis thaliana)	WOX9	OlaWOX9	-1084	-1065	-	16.9242	8e-07	0.00375	CGCCGCCGCCGCCGGCGACC
PH02Gene02281.t1	MYB superfamily	MP00249	transfer from AT1G79180(Arabidopsis thaliana)	WOX9	OlaWOX9	-781	-761	-	17.5385	5.55e-07	0.0226	TGGCCGCCTCACCTACCCCAG
PH02Gene42198.t1	MYB superfamily	MP00252	transfer from AT2G01060(Arabidopsis thaliana)	WOX9	OlaWOX9	-1332	-1320	-	16.2615	1.48e-06	0.369	AATAGAATATTCT
PH02Gene42198.t1	MYB superfamily	MP00252	transfer from AT2G01060(Arabidopsis thaliana)	WOX9	OlaWOX9	-1335	-1323	+	14.6	7.13e-06	0.442	CAGAGAATATTCT
PH02Gene09030.t2	MYB superfamily	MP00261	transfer from AT2G03500(Arabidopsis thaliana)	WOX9	OlaWOX9	-1332	-1322	+	15.1385	3.92e-06	0.325	AGAATATTCTA
PH02Gene40936.t1	LBD (AS2/LOB)	MP00283	transfer from AT2G30340(Arabidopsis thaliana)	WOX9	OlaWOX9	-1078	-1062	+	20.6308	2.38e-08	0.00471	CGGCGGCGGCGGCGGCG
PH02Gene40936.t1	LBD (AS2/LOB)	MP00283	transfer from AT2G30340(Arabidopsis thaliana)	WOX9	OlaWOX9	-1081	-1065	+	20.2154	3.89e-08	0.00471	CGCCGGCGGCGGCGGCG
PH02Gene40936.t1	LBD (AS2/LOB)	MP00283	transfer from AT2G30340(Arabidopsis thaliana)	WOX9	OlaWOX9	-1228	-1212	-	16.6154	1.2e-06	0.0335	CGGCGGCGGCGGCGGCT
PH02Gene40936.t1	LBD (AS2/LOB)	MP00283	transfer from AT2G30340(Arabidopsis thaliana)	WOX9	OlaWOX9	-1081	-1065	-	13.8	8.91e-06	0.113	CGCCGCCGCCGCCGGCG
PH02Gene15563.t1	AP2/ERF	MP00302	transfer from AT2G40340(Arabidopsis thaliana)	WOX9	OlaWOX9	-1080	-1060	+	25.1571	9.63e-10	0.000118	GCCGGCGGCGGCGGCGGCGGG
PH02Gene15563.t1	AP2/ERF	MP00302	transfer from AT2G40340(Arabidopsis thaliana)	WOX9	OlaWOX9	-1083	-1063	+	23.5143	4.94e-09	0.000213	GTCGCCGGCGGCGGCGGCGGC
PH02Gene15563.t1	AP2/ERF	MP00302	transfer from AT2G40340(Arabidopsis thaliana)	WOX9	OlaWOX9	-1058	-1038	+	15.0857	2.69e-06	0.0108	GGCGGCGGGCTCGGTGGAGGG
PH02Gene15563.t1	AP2/ERF	MP00302	transfer from AT2G40340(Arabidopsis thaliana)	WOX9	OlaWOX9	-1061	-1041	+	14.0429	4.93e-06	0.0156	GGTGGCGGCGGGCTCGGTGGA
PH02Gene15563.t1	AP2/ERF	MP00302	transfer from AT2G40340(Arabidopsis thaliana)	WOX9	OlaWOX9	-1077	-1057	+	13.9857	5.09e-06	0.0156	GGCGGCGGCGGCGGCGGGTGG
PH02Gene15563.t1	AP2/ERF	MP00302	transfer from AT2G40340(Arabidopsis thaliana)	WOX9	OlaWOX9	-1230	-1210	-	13.9571	5.17e-06	0.0156	CTCGGCGGCGGCGGCGGCTCG
PH02Gene15563.t1	AP2/ERF	MP00302	transfer from AT2G40340(Arabidopsis thaliana)	WOX9	OlaWOX9	-1086	-1066	+	13.4143	7e-06	0.0186	ATGGTCGCCGGCGGCGGCGGC
PH02Gene15563.t1	AP2/ERF	MP00302	transfer from AT2G40340(Arabidopsis thaliana)	WOX9	OlaWOX9	-1227	-1207	-	12.9286	9.11e-06	0.0223	CGGCTCGGCGGCGGCGGCGGC
PH02Gene39376.t2	AP2/ERF	MP00302	transfer from AT2G40340(Arabidopsis thaliana)	WOX9	OlaWOX9	-1080	-1060	+	25.1571	9.63e-10	0.000119	GCCGGCGGCGGCGGCGGCGGG
PH02Gene39376.t2	AP2/ERF	MP00302	transfer from AT2G40340(Arabidopsis thaliana)	WOX9	OlaWOX9	-1083	-1063	+	23.5143	4.94e-09	0.000214	GTCGCCGGCGGCGGCGGCGGC
PH02Gene39376.t2	AP2/ERF	MP00302	transfer from AT2G40340(Arabidopsis thaliana)	WOX9	OlaWOX9	-1058	-1038	+	15.0857	2.69e-06	0.0108	GGCGGCGGGCTCGGTGGAGGG
PH02Gene39376.t2	AP2/ERF	MP00302	transfer from AT2G40340(Arabidopsis thaliana)	WOX9	OlaWOX9	-1061	-1041	+	14.0429	4.93e-06	0.0157	GGTGGCGGCGGGCTCGGTGGA
PH02Gene39376.t2	AP2/ERF	MP00302	transfer from AT2G40340(Arabidopsis thaliana)	WOX9	OlaWOX9	-1077	-1057	+	13.9857	5.09e-06	0.0157	GGCGGCGGCGGCGGCGGGTGG
PH02Gene39376.t2	AP2/ERF	MP00302	transfer from AT2G40340(Arabidopsis thaliana)	WOX9	OlaWOX9	-1230	-1210	-	13.9571	5.17e-06	0.0157	CTCGGCGGCGGCGGCGGCTCG
PH02Gene39376.t2	AP2/ERF	MP00302	transfer from AT2G40340(Arabidopsis thaliana)	WOX9	OlaWOX9	-1086	-1066	+	13.4143	7e-06	0.0187	ATGGTCGCCGGCGGCGGCGGC
PH02Gene39376.t2	AP2/ERF	MP00302	transfer from AT2G40340(Arabidopsis thaliana)	WOX9	OlaWOX9	-1227	-1207	-	12.9286	9.11e-06	0.0224	CGGCTCGGCGGCGGCGGCGGC
PH02Gene46403.t1	MYB superfamily	MP00331	transfer from AT3G04030(Arabidopsis thaliana)	WOX9	OlaWOX9	-1333	-1320	-	14.5846	3.27e-06	0.406	AATAGAATATTCTC
PH02Gene46403.t1	MYB superfamily	MP00331	transfer from AT3G04030(Arabidopsis thaliana)	WOX9	OlaWOX9	-1335	-1322	+	14.1231	6.77e-06	0.42	CAGAGAATATTCTA
PH02Gene47557.t1	MYB superfamily	MP00336	transfer from AT3G08500(Arabidopsis thaliana)	WOX9	OlaWOX9	-874	-864	-	13.9385	6.69e-06	0.207	GAGGGTGGTGG
PH02Gene20171.t1	AP2/ERF	MP00374	transfer from AT3G23240(Arabidopsis thaliana)	WOX9	OlaWOX9	-1085	-1058	-	24.9385	5.2e-11	6.25e-06	CACCCGCCGCCGCCGCCGCCGGCGACCA
PH02Gene20171.t1	AP2/ERF	MP00374	transfer from AT3G23240(Arabidopsis thaliana)	WOX9	OlaWOX9	-1088	-1061	-	23.2308	1.14e-09	6.86e-05	CCGCCGCCGCCGCCGCCGGCGACCATCG
PH02Gene20171.t1	AP2/ERF	MP00374	transfer from AT3G23240(Arabidopsis thaliana)	WOX9	OlaWOX9	-1082	-1055	-	22.5385	3.37e-09	0.000135	CGCCACCCGCCGCCGCCGCCGCCGGCGA
PH02Gene20171.t1	AP2/ERF	MP00374	transfer from AT3G23240(Arabidopsis thaliana)	WOX9	OlaWOX9	-1091	-1064	-	20.3077	6.39e-08	0.00171	CCGCCGCCGCCGCCGGCGACCATCGCGG
PH02Gene20171.t1	AP2/ERF	MP00374	transfer from AT3G23240(Arabidopsis thaliana)	WOX9	OlaWOX9	-1232	-1205	+	19.6923	1.26e-07	0.00303	GCCGAGCCGCCGCCGCCGCCGAGCCGCG
PH02Gene20171.t1	AP2/ERF	MP00374	transfer from AT3G23240(Arabidopsis thaliana)	WOX9	OlaWOX9	-1229	-1202	+	18.5231	3.97e-07	0.00597	GAGCCGCCGCCGCCGCCGAGCCGCGCCA
PH02Gene20171.t1	AP2/ERF	MP00374	transfer from AT3G23240(Arabidopsis thaliana)	WOX9	OlaWOX9	-1235	-1208	+	17.1385	1.24e-06	0.0124	GGCGCCGAGCCGCCGCCGCCGCCGAGCC
PH02Gene20171.t1	AP2/ERF	MP00374	transfer from AT3G23240(Arabidopsis thaliana)	WOX9	OlaWOX9	-1226	-1199	+	15.5231	3.6e-06	0.027	CCGCCGCCGCCGCCGAGCCGCGCCACGC
PH02Gene20171.t1	AP2/ERF	MP00374	transfer from AT3G23240(Arabidopsis thaliana)	WOX9	OlaWOX9	-1072	-1045	-	13.8615	8.35e-06	0.0554	CCGAGCCCGCCGCCACCCGCCGCCGCCG
PH02Gene35313.t1	AP2/ERF	MP00374	transfer from AT3G23240(Arabidopsis thaliana)	WOX9	OlaWOX9	-1085	-1058	-	24.9385	5.2e-11	6.28e-06	CACCCGCCGCCGCCGCCGCCGGCGACCA
PH02Gene35313.t1	AP2/ERF	MP00374	transfer from AT3G23240(Arabidopsis thaliana)	WOX9	OlaWOX9	-1088	-1061	-	23.2308	1.14e-09	6.89e-05	CCGCCGCCGCCGCCGCCGGCGACCATCG
PH02Gene35313.t1	AP2/ERF	MP00374	transfer from AT3G23240(Arabidopsis thaliana)	WOX9	OlaWOX9	-1082	-1055	-	22.5385	3.37e-09	0.000136	CGCCACCCGCCGCCGCCGCCGCCGGCGA
PH02Gene35313.t1	AP2/ERF	MP00374	transfer from AT3G23240(Arabidopsis thaliana)	WOX9	OlaWOX9	-1091	-1064	-	20.3077	6.39e-08	0.00172	CCGCCGCCGCCGCCGGCGACCATCGCGG
PH02Gene35313.t1	AP2/ERF	MP00374	transfer from AT3G23240(Arabidopsis thaliana)	WOX9	OlaWOX9	-1232	-1205	+	19.6923	1.26e-07	0.00304	GCCGAGCCGCCGCCGCCGCCGAGCCGCG
PH02Gene35313.t1	AP2/ERF	MP00374	transfer from AT3G23240(Arabidopsis thaliana)	WOX9	OlaWOX9	-1229	-1202	+	18.5231	3.97e-07	0.00599	GAGCCGCCGCCGCCGCCGAGCCGCGCCA
PH02Gene35313.t1	AP2/ERF	MP00374	transfer from AT3G23240(Arabidopsis thaliana)	WOX9	OlaWOX9	-1235	-1208	+	17.1385	1.24e-06	0.0125	GGCGCCGAGCCGCCGCCGCCGCCGAGCC
PH02Gene35313.t1	AP2/ERF	MP00374	transfer from AT3G23240(Arabidopsis thaliana)	WOX9	OlaWOX9	-1226	-1199	+	15.5231	3.6e-06	0.0272	CCGCCGCCGCCGCCGAGCCGCGCCACGC
PH02Gene35313.t1	AP2/ERF	MP00374	transfer from AT3G23240(Arabidopsis thaliana)	WOX9	OlaWOX9	-1072	-1045	-	13.8615	8.35e-06	0.0556	CCGAGCCCGCCGCCACCCGCCGCCGCCG
PH02Gene01086.t1	E2F/DP	MP00397	transfer from AT3G48160(Arabidopsis thaliana)	WOX9	OlaWOX9	-1153	-1133	+	10.7714	3.74e-06	0.495	TCCCAAAAATACCCGCCCAAA
PH02Gene23040.t1	AP2/ERF	MP00411	transfer from AT3G57600(Arabidopsis thaliana)	WOX9	OlaWOX9	-1226	-1216	+	19.3846	1.16e-07	0.00313	CCGCCGCCGCC
PH02Gene23040.t1	AP2/ERF	MP00411	transfer from AT3G57600(Arabidopsis thaliana)	WOX9	OlaWOX9	-1223	-1213	+	19.3846	1.16e-07	0.00313	CCGCCGCCGCC
PH02Gene23040.t1	AP2/ERF	MP00411	transfer from AT3G57600(Arabidopsis thaliana)	WOX9	OlaWOX9	-1077	-1067	-	19.3846	1.16e-07	0.00313	CCGCCGCCGCC
PH02Gene23040.t1	AP2/ERF	MP00411	transfer from AT3G57600(Arabidopsis thaliana)	WOX9	OlaWOX9	-1074	-1064	-	19.3846	1.16e-07	0.00313	CCGCCGCCGCC
PH02Gene23040.t1	AP2/ERF	MP00411	transfer from AT3G57600(Arabidopsis thaliana)	WOX9	OlaWOX9	-1071	-1061	-	19.3846	1.16e-07	0.00313	CCGCCGCCGCC
PH02Gene23040.t1	AP2/ERF	MP00411	transfer from AT3G57600(Arabidopsis thaliana)	WOX9	OlaWOX9	-1061	-1051	-	14.8308	5.48e-06	0.0391	CCGCCGCCACC
PH02Gene23040.t1	AP2/ERF	MP00411	transfer from AT3G57600(Arabidopsis thaliana)	WOX9	OlaWOX9	-384	-374	-	14.4923	6.67e-06	0.0391	TTGCCGCCGCC
PH02Gene42704.t1	CAMTA	MP00435	transfer from AT4G16150(Arabidopsis thaliana)	WOX9	OlaWOX9	-1118	-1101	+	14.2769	5.8e-06	0.455	CCGAGTTGCAAACGCGTC
PH02Gene14508.t1	AP2/ERF	MP00456	transfer from AT4G27950(Arabidopsis thaliana)	WOX9	OlaWOX9	-1081	-1061	-	29.7857	2.92e-12	7.13e-07	CCGCCGCCGCCGCCGCCGGCG
PH02Gene14508.t1	AP2/ERF	MP00456	transfer from AT4G27950(Arabidopsis thaliana)	WOX9	OlaWOX9	-1078	-1058	-	27.9429	4.47e-11	3.64e-06	CACCCGCCGCCGCCGCCGCCG
PH02Gene14508.t1	AP2/ERF	MP00456	transfer from AT4G27950(Arabidopsis thaliana)	WOX9	OlaWOX9	-1084	-1064	-	24.1429	3.18e-09	0.000111	CCGCCGCCGCCGCCGGCGACC
PH02Gene14508.t1	AP2/ERF	MP00456	transfer from AT4G27950(Arabidopsis thaliana)	WOX9	OlaWOX9	-1226	-1206	+	21.5571	3.13e-08	0.000609	CCGCCGCCGCCGCCGAGCCGC
PH02Gene14508.t1	AP2/ERF	MP00456	transfer from AT4G27950(Arabidopsis thaliana)	WOX9	OlaWOX9	-1232	-1212	+	20.5	7.22e-08	0.00104	GCCGAGCCGCCGCCGCCGCCG
PH02Gene14508.t1	AP2/ERF	MP00456	transfer from AT4G27950(Arabidopsis thaliana)	WOX9	OlaWOX9	-1229	-1209	+	20.5	7.22e-08	0.00104	GAGCCGCCGCCGCCGCCGAGC
PH02Gene14508.t1	AP2/ERF	MP00456	transfer from AT4G27950(Arabidopsis thaliana)	WOX9	OlaWOX9	-1087	-1067	-	16.2286	1.32e-06	0.00547	CCGCCGCCGCCGGCGACCATC
PH02Gene14508.t1	AP2/ERF	MP00456	transfer from AT4G27950(Arabidopsis thaliana)	WOX9	OlaWOX9	-1223	-1203	+	14.4286	3.75e-06	0.0127	CCGCCGCCGCCGAGCCGCGCC
PH02Gene40564.t1	AP2/ERF	MP00458	transfer from AT4G28140(Arabidopsis thaliana)	WOX9	OlaWOX9	-1077	-1058	+	22.2769	3.03e-10	1.85e-05	GGCGGCGGCGGCGGCGGGTG
PH02Gene40564.t1	AP2/ERF	MP00458	transfer from AT4G28140(Arabidopsis thaliana)	WOX9	OlaWOX9	-1080	-1061	+	21.1385	2.67e-09	8.15e-05	GCCGGCGGCGGCGGCGGCGG
PH02Gene40564.t1	AP2/ERF	MP00458	transfer from AT4G28140(Arabidopsis thaliana)	WOX9	OlaWOX9	-1074	-1055	+	19.5538	3.19e-08	0.000651	GGCGGCGGCGGCGGGTGGCG
PH02Gene40564.t1	AP2/ERF	MP00458	transfer from AT4G28140(Arabidopsis thaliana)	WOX9	OlaWOX9	-1232	-1213	-	18.7692	9.14e-08	0.00149	GGCGGCGGCGGCGGCTCGGC
PH02Gene40564.t1	AP2/ERF	MP00458	transfer from AT4G28140(Arabidopsis thaliana)	WOX9	OlaWOX9	-1071	-1052	+	17.3077	5.07e-07	0.00496	GGCGGCGGCGGGTGGCGGCG
PH02Gene40564.t1	AP2/ERF	MP00458	transfer from AT4G28140(Arabidopsis thaliana)	WOX9	OlaWOX9	-1058	-1039	+	16.0923	1.71e-06	0.0129	GGCGGCGGGCTCGGTGGAGG
PH02Gene40564.t1	AP2/ERF	MP00458	transfer from AT4G28140(Arabidopsis thaliana)	WOX9	OlaWOX9	-1083	-1064	+	15.8462	2.14e-06	0.0146	GTCGCCGGCGGCGGCGGCGG
PH02Gene40564.t1	AP2/ERF	MP00458	transfer from AT4G28140(Arabidopsis thaliana)	WOX9	OlaWOX9	-1235	-1216	-	15.5846	2.7e-06	0.0152	GGCGGCGGCGGCTCGGCGCC
PH02Gene19264.t1	AP2/ERF	MP00469	transfer from AT4G34410(Arabidopsis thaliana)	WOX9	OlaWOX9	-1076	-1062	+	16.0769	2.25e-06	0.105	GCGGCGGCGGCGGCG
PH02Gene19264.t1	AP2/ERF	MP00469	transfer from AT4G34410(Arabidopsis thaliana)	WOX9	OlaWOX9	-1079	-1065	+	14.8308	5.82e-06	0.121	CCGGCGGCGGCGGCG
PH02Gene19264.t1	AP2/ERF	MP00469	transfer from AT4G34410(Arabidopsis thaliana)	WOX9	OlaWOX9	-1222	-1208	-	14.2308	8.71e-06	0.129	GGCTCGGCGGCGGCG
PH02Gene19264.t1	AP2/ERF	MP00469	transfer from AT4G34410(Arabidopsis thaliana)	WOX9	OlaWOX9	-1225	-1211	-	14.2	8.91e-06	0.129	TCGGCGGCGGCGGCG
PH02Gene15382.t1	MYB superfamily	MP00513	transfer from AT5G16600(Arabidopsis thaliana)	WOX9	OlaWOX9	-779	-767	+	15.1481	4.3e-06	0.089	GGGGTAGGTGAGG
PH02Gene03889.t1	AP2/ERF	MP00542	transfer from AT5G44210(Arabidopsis thaliana)	WOX9	OlaWOX9	-1081	-1061	+	29.0769	3.79e-12	9.32e-07	CGCCGGCGGCGGCGGCGGCGG
PH02Gene03889.t1	AP2/ERF	MP00542	transfer from AT5G44210(Arabidopsis thaliana)	WOX9	OlaWOX9	-1084	-1064	+	24.9077	9.97e-10	8.17e-05	GGTCGCCGGCGGCGGCGGCGG
PH02Gene03889.t1	AP2/ERF	MP00542	transfer from AT5G44210(Arabidopsis thaliana)	WOX9	OlaWOX9	-1078	-1058	+	23.0615	6.62e-09	0.000325	CGGCGGCGGCGGCGGCGGGTG
PH02Gene03889.t1	AP2/ERF	MP00542	transfer from AT5G44210(Arabidopsis thaliana)	WOX9	OlaWOX9	-1229	-1209	-	18.1692	3.76e-07	0.00373	GCTCGGCGGCGGCGGCGGCTC
PH02Gene03889.t1	AP2/ERF	MP00542	transfer from AT5G44210(Arabidopsis thaliana)	WOX9	OlaWOX9	-1226	-1206	-	17.9077	4.52e-07	0.00401	GCGGCTCGGCGGCGGCGGCGG
PH02Gene03889.t1	AP2/ERF	MP00542	transfer from AT5G44210(Arabidopsis thaliana)	WOX9	OlaWOX9	-1087	-1067	+	17.0923	7.92e-07	0.00608	GATGGTCGCCGGCGGCGGCGG
PH02Gene03889.t1	AP2/ERF	MP00542	transfer from AT5G44210(Arabidopsis thaliana)	WOX9	OlaWOX9	-1232	-1212	-	16.4923	1.18e-06	0.00706	CGGCGGCGGCGGCGGCTCGGC
PH02Gene03889.t1	AP2/ERF	MP00542	transfer from AT5G44210(Arabidopsis thaliana)	WOX9	OlaWOX9	-1018	-998	+	15.1538	2.74e-06	0.0125	CGGCGGGCTCAGTGGCGGCGC
PH02Gene03889.t1	AP2/ERF	MP00542	transfer from AT5G44210(Arabidopsis thaliana)	WOX9	OlaWOX9	-1223	-1203	-	14.3846	4.34e-06	0.0147	GGCGCGGCTCGGCGGCGGCGG
PH02Gene10199.t1	MYB superfamily	MP00544	transfer from AT5G45580(Arabidopsis thaliana)	WOX9	OlaWOX9	-1333	-1320	-	15.8923	1.08e-06	0.267	AATAGAATATTCTC
PH02Gene10199.t1	MYB superfamily	MP00544	transfer from AT5G45580(Arabidopsis thaliana)	WOX9	OlaWOX9	-1335	-1322	+	14.6308	5.54e-06	0.344	CAGAGAATATTCTA
PH02Gene02896.t1	AP2/ERF	MP00549	transfer from AT5G47230(Arabidopsis thaliana)	WOX9	OlaWOX9	-1226	-1212	+	25.4615	1.11e-10	5.5e-06	CCGCCGCCGCCGCCG
PH02Gene02896.t1	AP2/ERF	MP00549	transfer from AT5G47230(Arabidopsis thaliana)	WOX9	OlaWOX9	-1078	-1064	-	25.4615	1.11e-10	5.5e-06	CCGCCGCCGCCGCCG
PH02Gene02896.t1	AP2/ERF	MP00549	transfer from AT5G47230(Arabidopsis thaliana)	WOX9	OlaWOX9	-1075	-1061	-	25.4615	1.11e-10	5.5e-06	CCGCCGCCGCCGCCG
PH02Gene02896.t1	AP2/ERF	MP00549	transfer from AT5G47230(Arabidopsis thaliana)	WOX9	OlaWOX9	-1072	-1058	-	20.8462	4.17e-08	0.00105	CACCCGCCGCCGCCG
PH02Gene02896.t1	AP2/ERF	MP00549	transfer from AT5G47230(Arabidopsis thaliana)	WOX9	OlaWOX9	-1081	-1067	-	20.8308	4.23e-08	0.00105	CCGCCGCCGCCGGCG
PH02Gene02896.t1	AP2/ERF	MP00549	transfer from AT5G47230(Arabidopsis thaliana)	WOX9	OlaWOX9	-1229	-1215	+	19.6769	1.24e-07	0.00255	GAGCCGCCGCCGCCG
PH02Gene02896.t1	AP2/ERF	MP00549	transfer from AT5G47230(Arabidopsis thaliana)	WOX9	OlaWOX9	-1232	-1218	+	14.2769	5.59e-06	0.0251	GCCGAGCCGCCGCCG
PH02Gene22025.t1	C2C2	MP00580	transfer from AT5G62940(Arabidopsis thaliana)	WOX9	OlaWOX9	-837	-817	+	14.6615	4.6e-06	0.0552	GAGCAAAACAAAAAGGAAGGA
PH02Gene49769.t1	LBD (AS2/LOB)	MP00581	transfer from AT5G63090(Arabidopsis thaliana)	WOX9	OlaWOX9	-1080	-1060	-	28.9385	1.1e-11	1.82e-06	CCCGCCGCCGCCGCCGCCGGC
PH02Gene49769.t1	LBD (AS2/LOB)	MP00581	transfer from AT5G63090(Arabidopsis thaliana)	WOX9	OlaWOX9	-1083	-1063	-	26.6923	1.93e-10	9.44e-06	GCCGCCGCCGCCGCCGGCGAC
PH02Gene49769.t1	LBD (AS2/LOB)	MP00581	transfer from AT5G63090(Arabidopsis thaliana)	WOX9	OlaWOX9	-1077	-1057	-	21.9077	2.05e-08	0.000541	CCACCCGCCGCCGCCGCCGCC
PH02Gene49769.t1	LBD (AS2/LOB)	MP00581	transfer from AT5G63090(Arabidopsis thaliana)	WOX9	OlaWOX9	-1230	-1210	+	17.5538	5.39e-07	0.00366	CGAGCCGCCGCCGCCGCCGAG
PH02Gene49769.t1	LBD (AS2/LOB)	MP00581	transfer from AT5G63090(Arabidopsis thaliana)	WOX9	OlaWOX9	-1083	-1063	+	15.6615	1.84e-06	0.0088	GTCGCCGGCGGCGGCGGCGGC
PH02Gene49769.t1	LBD (AS2/LOB)	MP00581	transfer from AT5G63090(Arabidopsis thaliana)	WOX9	OlaWOX9	-1058	-1038	-	13.9692	5.07e-06	0.0149	CCCTCCACCGAGCCCGCCGCC
PH02Gene49769.t1	LBD (AS2/LOB)	MP00581	transfer from AT5G63090(Arabidopsis thaliana)	WOX9	OlaWOX9	-1233	-1213	+	13.4615	6.78e-06	0.0186	CGCCGAGCCGCCGCCGCCGCC
PH02Gene49769.t1	LBD (AS2/LOB)	MP00581	transfer from AT5G63090(Arabidopsis thaliana)	WOX9	OlaWOX9	-1080	-1060	+	13.3385	7.26e-06	0.0197	GCCGGCGGCGGCGGCGGCGGG
PH02Gene49769.t1	LBD (AS2/LOB)	MP00581	transfer from AT5G63090(Arabidopsis thaliana)	WOX9	OlaWOX9	-1061	-1041	-	13.2	7.85e-06	0.0199	TCCACCGAGCCCGCCGCCACC
PH02Gene42163.t1	AP2/ERF	MP00645	transfer from LOC_Os05g41760(Oryza sativa subsp. japonica)	WOX9	OlaWOX9	-1225	-1218	+	15.877	4.92e-06	0.0523	CGCCGCCG
PH02Gene42163.t1	AP2/ERF	MP00645	transfer from LOC_Os05g41760(Oryza sativa subsp. japonica)	WOX9	OlaWOX9	-1222	-1215	+	15.877	4.92e-06	0.0523	CGCCGCCG
PH02Gene42163.t1	AP2/ERF	MP00645	transfer from LOC_Os05g41760(Oryza sativa subsp. japonica)	WOX9	OlaWOX9	-1219	-1212	+	15.877	4.92e-06	0.0523	CGCCGCCG
PH02Gene42163.t1	AP2/ERF	MP00645	transfer from LOC_Os05g41760(Oryza sativa subsp. japonica)	WOX9	OlaWOX9	-1201	-1194	+	15.877	4.92e-06	0.0523	CGCCGCCG
PH02Gene42163.t1	AP2/ERF	MP00645	transfer from LOC_Os05g41760(Oryza sativa subsp. japonica)	WOX9	OlaWOX9	-1078	-1071	-	15.877	4.92e-06	0.0523	CGCCGCCG
PH02Gene42163.t1	AP2/ERF	MP00645	transfer from LOC_Os05g41760(Oryza sativa subsp. japonica)	WOX9	OlaWOX9	-1075	-1068	-	15.877	4.92e-06	0.0523	CGCCGCCG
PH02Gene42163.t1	AP2/ERF	MP00645	transfer from LOC_Os05g41760(Oryza sativa subsp. japonica)	WOX9	OlaWOX9	-1072	-1065	-	15.877	4.92e-06	0.0523	CGCCGCCG
PH02Gene42163.t1	AP2/ERF	MP00645	transfer from LOC_Os05g41760(Oryza sativa subsp. japonica)	WOX9	OlaWOX9	-1069	-1062	-	15.877	4.92e-06	0.0523	CGCCGCCG
PH02Gene05075.t1	MYB superfamily	MP00652	transfer from LOC_Os01g51154(Oryza sativa subsp. japonica)	WOX9	OlaWOX9	-227	-218	-	11.5	5.92e-06	0.184	AACCCTAGCT
PH02Gene15267.t1	CAMTA	MP00043	transfer from AT5G64220(Arabidopsis thaliana)	WUS	OlaWUS	-960	-952	-	11.4954	7.82e-06	1	GAACCGCGT
PH02Gene23951.t1	MADS	MP00076	transfer from AT2G45660(Arabidopsis thaliana)	WUS	OlaWUS	-402	-382	-	17.75	3.57e-07	0.000915	TCTCACTCTCTCTCTCTCTCT
PH02Gene23951.t1	MADS	MP00076	transfer from AT2G45660(Arabidopsis thaliana)	WUS	OlaWUS	-408	-388	-	17.7206	3.68e-07	0.000915	TCTCTCTCTCTCTCTCTCTCA
PH02Gene23951.t1	MADS	MP00076	transfer from AT2G45660(Arabidopsis thaliana)	WUS	OlaWUS	-380	-360	-	15.4265	3.03e-06	0.00472	CCCCTCTCTCTCTCTCTCTCA
PH02Gene23951.t1	MADS	MP00076	transfer from AT2G45660(Arabidopsis thaliana)	WUS	OlaWUS	-404	-384	-	15.1618	3.74e-06	0.00555	TCACTCTCTCTCTCTCTCTCT
PH02Gene23951.t1	MADS	MP00076	transfer from AT2G45660(Arabidopsis thaliana)	WUS	OlaWUS	-396	-376	-	14.3971	6.71e-06	0.00856	TCTCACTCTCACTCTCTCTCT
PH02Gene23951.t1	MADS	MP00076	transfer from AT2G45660(Arabidopsis thaliana)	WUS	OlaWUS	-1377	-1357	+	14.2794	7.31e-06	0.00918	TTCTTTCATCGTTCTTTTTTG
PH02Gene23951.t1	MADS	MP00076	transfer from AT2G45660(Arabidopsis thaliana)	WUS	OlaWUS	-1234	-1214	-	14.1618	7.96e-06	0.00989	TCTTTATTTCATTTTCTTCTC
PH02Gene23951.t1	MADS	MP00076	transfer from AT2G45660(Arabidopsis thaliana)	WUS	OlaWUS	-386	-366	-	14	8.93e-06	0.0109	TCTCTCTCTCTCTCACTCTCA
PH02Gene44702.t1	B3 superfamily	MP00083	transfer from AT3G24650(Arabidopsis thaliana)	WUS	OlaWUS	-1093	-1085	+	14.9856	3.09e-06	0.0507	CTGCATGCA
PH02Gene01198.t1	C2H2	MP00162	transfer from AT1G27730(Arabidopsis thaliana)	WUS	OlaWUS	-389	-379	-	13.8806	1.9e-07	0.0466	CACTCTCACTC
PH02Gene23445.t1	BBR-BPC	MP00253	transfer from AT2G01930(Arabidopsis thaliana)	WUS	OlaWUS	-407	-384	+	39.9697	5.63e-14	3.21e-10	GAGAGAGAGAGAGAGAGAGAGTGA
PH02Gene23445.t1	BBR-BPC	MP00253	transfer from AT2G01930(Arabidopsis thaliana)	WUS	OlaWUS	-405	-382	+	38.5606	1.34e-13	6.31e-10	GAGAGAGAGAGAGAGAGAGTGAGA
PH02Gene23445.t1	BBR-BPC	MP00253	transfer from AT2G01930(Arabidopsis thaliana)	WUS	OlaWUS	-409	-386	+	35.7424	1.47e-12	5.32e-09	GTGAGAGAGAGAGAGAGAGAGAGT
PH02Gene23445.t1	BBR-BPC	MP00253	transfer from AT2G01930(Arabidopsis thaliana)	WUS	OlaWUS	-403	-380	+	35.6061	1.63e-12	5.82e-09	GAGAGAGAGAGAGAGAGTGAGAGT
PH02Gene23445.t1	BBR-BPC	MP00253	transfer from AT2G01930(Arabidopsis thaliana)	WUS	OlaWUS	-399	-376	+	34.2424	4.09e-12	1.31e-08	GAGAGAGAGAGAGTGAGAGTGAGA
PH02Gene23445.t1	BBR-BPC	MP00253	transfer from AT2G01930(Arabidopsis thaliana)	WUS	OlaWUS	-393	-370	+	34.2424	4.09e-12	1.31e-08	GAGAGAGTGAGAGTGAGAGAGAGA
PH02Gene23445.t1	BBR-BPC	MP00253	transfer from AT2G01930(Arabidopsis thaliana)	WUS	OlaWUS	-387	-364	+	34.1667	4.33e-12	1.36e-08	GTGAGAGTGAGAGAGAGAGAGAGA
PH02Gene23445.t1	BBR-BPC	MP00253	transfer from AT2G01930(Arabidopsis thaliana)	WUS	OlaWUS	-389	-366	+	33.4545	7.32e-12	2.09e-08	GAGTGAGAGTGAGAGAGAGAGAGA
PH02Gene23445.t1	BBR-BPC	MP00253	transfer from AT2G01930(Arabidopsis thaliana)	WUS	OlaWUS	-397	-374	+	32.9242	1.08e-11	3e-08	GAGAGAGAGAGTGAGAGTGAGAGA
PH02Gene23445.t1	BBR-BPC	MP00253	transfer from AT2G01930(Arabidopsis thaliana)	WUS	OlaWUS	-383	-360	+	32.9091	1.09e-11	3e-08	GAGTGAGAGAGAGAGAGAGAGGGG
PH02Gene23445.t1	BBR-BPC	MP00253	transfer from AT2G01930(Arabidopsis thaliana)	WUS	OlaWUS	-411	-388	+	30.0758	7.39e-11	1.69e-07	CTGTGAGAGAGAGAGAGAGAGAGA
PH02Gene23445.t1	BBR-BPC	MP00253	transfer from AT2G01930(Arabidopsis thaliana)	WUS	OlaWUS	-385	-362	+	26.5909	6.3e-10	1.13e-06	GAGAGTGAGAGAGAGAGAGAGAGG
PH02Gene23445.t1	BBR-BPC	MP00253	transfer from AT2G01930(Arabidopsis thaliana)	WUS	OlaWUS	-401	-378	+	25.9091	9.34e-10	1.62e-06	GAGAGAGAGAGAGAGTGAGAGTGA
PH02Gene23445.t1	BBR-BPC	MP00253	transfer from AT2G01930(Arabidopsis thaliana)	WUS	OlaWUS	-381	-358	+	24.7879	1.76e-09	2.92e-06	GTGAGAGAGAGAGAGAGAGGGGCT
PH02Gene23445.t1	BBR-BPC	MP00253	transfer from AT2G01930(Arabidopsis thaliana)	WUS	OlaWUS	-395	-372	+	24.0303	2.67e-09	4.39e-06	GAGAGAGAGTGAGAGTGAGAGAGA
PH02Gene23445.t1	BBR-BPC	MP00253	transfer from AT2G01930(Arabidopsis thaliana)	WUS	OlaWUS	-391	-368	+	23.3485	3.86e-09	6.13e-06	GAGAGTGAGAGTGAGAGAGAGAGA
PH02Gene23445.t1	BBR-BPC	MP00253	transfer from AT2G01930(Arabidopsis thaliana)	WUS	OlaWUS	-379	-356	+	22.197	7.08e-09	1e-05	GAGAGAGAGAGAGAGAGGGGCTCA
PH02Gene23445.t1	BBR-BPC	MP00253	transfer from AT2G01930(Arabidopsis thaliana)	WUS	OlaWUS	-377	-354	+	15.0303	2.16e-07	0.000207	GAGAGAGAGAGAGAGGGGCTCAGG
PH02Gene23445.t1	BBR-BPC	MP00253	transfer from AT2G01930(Arabidopsis thaliana)	WUS	OlaWUS	-375	-352	+	14.2121	3.07e-07	0.000284	GAGAGAGAGAGAGGGGCTCAGGGG
PH02Gene23445.t1	BBR-BPC	MP00253	transfer from AT2G01930(Arabidopsis thaliana)	WUS	OlaWUS	-1440	-1417	-	12.4545	6.43e-07	0.000546	AAGAGAGTATGAATGAGAAAGGGA
PH02Gene23445.t1	BBR-BPC	MP00253	transfer from AT2G01930(Arabidopsis thaliana)	WUS	OlaWUS	-413	-390	+	8.83333	2.68e-06	0.00182	CCCTGTGAGAGAGAGAGAGAGAGA
PH02Gene23445.t1	BBR-BPC	MP00253	transfer from AT2G01930(Arabidopsis thaliana)	WUS	OlaWUS	-1231	-1208	+	6.15152	7.16e-06	0.00423	AAGAAAATGAAATAAAGAAAAAAA
PH02Gene34453.t1	C2C2	MP00407	transfer from AT3G55370(Arabidopsis thaliana)	WUS	OlaWUS	-1231	-1211	-	17.5606	4.11e-07	0.019	TTTTCTTTATTTCATTTTCTT
PH02Gene34453.t1	C2C2	MP00407	transfer from AT3G55370(Arabidopsis thaliana)	WUS	OlaWUS	-1349	-1329	+	13.7273	9.82e-06	0.0549	TTTTCTTTTCCATTCCCTTCA
PH02Gene14474.t3	BBR-BPC	MP00540	transfer from AT5G42520(Arabidopsis thaliana)	WUS	OlaWUS	-407	-387	-	38.7733	1.66e-13	7.39e-10	CTCTCTCTCTCTCTCTCTCTC
PH02Gene14474.t3	BBR-BPC	MP00540	transfer from AT5G42520(Arabidopsis thaliana)	WUS	OlaWUS	-405	-385	-	35.7067	1.54e-12	5.61e-09	CACTCTCTCTCTCTCTCTCTC
PH02Gene14474.t3	BBR-BPC	MP00540	transfer from AT5G42520(Arabidopsis thaliana)	WUS	OlaWUS	-403	-383	-	35.3467	1.7e-12	6.12e-09	CTCACTCTCTCTCTCTCTCTC
PH02Gene14474.t3	BBR-BPC	MP00540	transfer from AT5G42520(Arabidopsis thaliana)	WUS	OlaWUS	-383	-363	-	34.3333	4.29e-12	1.43e-08	CTCTCTCTCTCTCTCTCACTC
PH02Gene14474.t3	BBR-BPC	MP00540	transfer from AT5G42520(Arabidopsis thaliana)	WUS	OlaWUS	-401	-381	-	33.9067	6.23e-12	2e-08	CTCTCACTCTCTCTCTCTCTC
PH02Gene14474.t3	BBR-BPC	MP00540	transfer from AT5G42520(Arabidopsis thaliana)	WUS	OlaWUS	-385	-365	-	33.2933	8.27e-12	2.52e-08	CTCTCTCTCTCTCTCACTCTC
PH02Gene14474.t3	BBR-BPC	MP00540	transfer from AT5G42520(Arabidopsis thaliana)	WUS	OlaWUS	-409	-389	-	32.88	1.22e-11	3.49e-08	CTCTCTCTCTCTCTCTCTCAC
PH02Gene14474.t3	BBR-BPC	MP00540	transfer from AT5G42520(Arabidopsis thaliana)	WUS	OlaWUS	-381	-361	-	30.2667	7.94e-11	1.91e-07	CCCTCTCTCTCTCTCTCTCAC
PH02Gene14474.t3	BBR-BPC	MP00540	transfer from AT5G42520(Arabidopsis thaliana)	WUS	OlaWUS	-399	-379	-	29.24	1.54e-10	3.44e-07	CACTCTCACTCTCTCTCTCTC
PH02Gene14474.t3	BBR-BPC	MP00540	transfer from AT5G42520(Arabidopsis thaliana)	WUS	OlaWUS	-389	-369	-	27.8133	3.81e-10	7.79e-07	CTCTCTCTCTCACTCTCACTC
PH02Gene14474.t3	BBR-BPC	MP00540	transfer from AT5G42520(Arabidopsis thaliana)	WUS	OlaWUS	-395	-375	-	27.3867	4.96e-10	9.63e-07	CTCTCACTCTCACTCTCTCTC
PH02Gene14474.t3	BBR-BPC	MP00540	transfer from AT5G42520(Arabidopsis thaliana)	WUS	OlaWUS	-379	-359	-	25.9733	1.13e-09	1.96e-06	GCCCCTCTCTCTCTCTCTCTC
PH02Gene14474.t3	BBR-BPC	MP00540	transfer from AT5G42520(Arabidopsis thaliana)	WUS	OlaWUS	-397	-377	-	22.6533	6.77e-09	9.49e-06	CTCACTCTCACTCTCTCTCTC
PH02Gene14474.t3	BBR-BPC	MP00540	transfer from AT5G42520(Arabidopsis thaliana)	WUS	OlaWUS	-411	-391	-	21.5333	1.19e-08	1.59e-05	CTCTCTCTCTCTCTCTCACAG
PH02Gene14474.t3	BBR-BPC	MP00540	transfer from AT5G42520(Arabidopsis thaliana)	WUS	OlaWUS	-391	-371	-	20.6	1.87e-08	2.47e-05	CTCTCTCTCACTCTCACTCTC
PH02Gene14474.t3	BBR-BPC	MP00540	transfer from AT5G42520(Arabidopsis thaliana)	WUS	OlaWUS	-387	-367	-	20.1867	2.28e-08	2.97e-05	CTCTCTCTCTCTCACTCTCAC
PH02Gene14474.t3	BBR-BPC	MP00540	transfer from AT5G42520(Arabidopsis thaliana)	WUS	OlaWUS	-393	-373	-	19.6133	2.99e-08	3.77e-05	CTCTCTCACTCTCACTCTCTC
PH02Gene14474.t3	BBR-BPC	MP00540	transfer from AT5G42520(Arabidopsis thaliana)	WUS	OlaWUS	-375	-355	-	16.4533	1.22e-07	0.000133	CTGAGCCCCTCTCTCTCTCTC
PH02Gene14474.t3	BBR-BPC	MP00540	transfer from AT5G42520(Arabidopsis thaliana)	WUS	OlaWUS	-377	-357	-	15.4667	1.85e-07	0.000191	GAGCCCCTCTCTCTCTCTCTC
PH02Gene14474.t3	BBR-BPC	MP00540	transfer from AT5G42520(Arabidopsis thaliana)	WUS	OlaWUS	-373	-353	-	9.58667	1.79e-06	0.00141	CCCTGAGCCCCTCTCTCTCTC
PH02Gene22025.t1	C2C2	MP00580	transfer from AT5G62940(Arabidopsis thaliana)	WUS	OlaWUS	-1229	-1209	+	15.3077	2.48e-06	0.0467	GAAAATGAAATAAAGAAAAAA
PH02Gene43753.t1	C2C2	MP00593	transfer from AT5G66940(Arabidopsis thaliana)	WUS	OlaWUS	-1227	-1199	-	13.9385	8.1e-06	0.0511	CTCCAGCCATTTTTTTCTTTATTTCATTT
PH02Gene23951.t1	MADS	MP00076	transfer from AT2G45660(Arabidopsis thaliana)	WOX11	PheWOX11	-778	-758	+	19.8824	2.77e-08	0.000212	TTTCTTTTTCTTCGTTTTTTT
PH02Gene23951.t1	MADS	MP00076	transfer from AT2G45660(Arabidopsis thaliana)	WOX11	PheWOX11	-779	-759	+	17.9706	2.83e-07	0.000785	TTTTCTTTTTCTTCGTTTTTT
PH02Gene23951.t1	MADS	MP00076	transfer from AT2G45660(Arabidopsis thaliana)	WOX11	PheWOX11	-784	-764	+	16.5882	1.11e-06	0.00233	CGTCCTTTTCTTTTTCTTCGT
PH02Gene23951.t1	MADS	MP00076	transfer from AT2G45660(Arabidopsis thaliana)	WOX11	PheWOX11	-776	-756	+	16.4265	1.29e-06	0.00252	TCTTTTTCTTCGTTTTTTTTA
PH02Gene23951.t1	MADS	MP00076	transfer from AT2G45660(Arabidopsis thaliana)	WOX11	PheWOX11	-790	-770	+	15.7353	2.35e-06	0.00378	TCTCATCGTCCTTTTCTTTTT
PH02Gene23951.t1	MADS	MP00076	transfer from AT2G45660(Arabidopsis thaliana)	WOX11	PheWOX11	-782	-762	+	15.7059	2.4e-06	0.00385	TCCTTTTCTTTTTCTTCGTTT
PH02Gene23951.t1	MADS	MP00076	transfer from AT2G45660(Arabidopsis thaliana)	WOX11	PheWOX11	-775	-755	+	14.8235	4.87e-06	0.00668	CTTTTTCTTCGTTTTTTTTAC
PH02Gene44702.t1	B3 superfamily	MP00083	transfer from AT3G24650(Arabidopsis thaliana)	WOX11	PheWOX11	-1196	-1188	+	14.9856	3.09e-06	0.0507	CTGCATGCA
PH02Gene37024.t1	NAC	MP00363	transfer from AT3G17730(Arabidopsis thaliana)	WOX11	PheWOX11	-183	-167	-	15.3077	4.32e-06	0.214	TACTTATAGGACAAGGA
PH02Gene34453.t1	C2C2	MP00407	transfer from AT3G55370(Arabidopsis thaliana)	WOX11	PheWOX11	-779	-759	+	16.5152	1.08e-06	0.019	TTTTCTTTTTCTTCGTTTTTT
PH02Gene34453.t1	C2C2	MP00407	transfer from AT3G55370(Arabidopsis thaliana)	WOX11	PheWOX11	-778	-758	+	14.3485	6.26e-06	0.0485	TTTCTTTTTCTTCGTTTTTTT
PH02Gene00628.t1	MYB superfamily	MP00515	transfer from AT5G17300(Arabidopsis thaliana)	WOX11	PheWOX11	-1298	-1285	-	14.6	8.58e-06	0.71	AGATAAATATCTTG
PH02Gene22025.t1	C2C2	MP00580	transfer from AT5G62940(Arabidopsis thaliana)	WOX11	PheWOX11	-781	-761	-	15.8923	1.36e-06	0.0365	AAAACGAAGAAAAAGAAAAGG
PH02Gene43753.t1	C2C2	MP00593	transfer from AT5G66940(Arabidopsis thaliana)	WOX11	PheWOX11	-781	-753	+	14.7077	4.68e-06	0.0467	CCTTTTCTTTTTCTTCGTTTTTTTTACTT
PH02Gene43753.t1	C2C2	MP00593	transfer from AT5G66940(Arabidopsis thaliana)	WOX11	PheWOX11	-791	-763	+	13.8	8.91e-06	0.052	GTCTCATCGTCCTTTTCTTTTTCTTCGTT
PH02Gene43753.t1	C2C2	MP00593	transfer from AT5G66940(Arabidopsis thaliana)	WOX11	PheWOX11	-1294	-1266	+	13.7077	9.49e-06	0.0541	ATATTTATCTTTGGTCCTTTTTTTATTCC
PH02Gene34118.t1	bZIP	MP00019	transfer from AT1G42990(Arabidopsis thaliana)	WOX11	PheWOX11like1	-876	-867	+	13.8811	6.64e-06	1	TTGACGTCAC
PH02Gene39676.t1	C2H2	MP00206	transfer from AT1G55110(Arabidopsis thaliana)	WOX11	PheWOX11like1	-862	-845	+	14.1692	5.92e-06	0.365	CGCAAAACGACAACGTAG
PH02Gene23445.t1	BBR-BPC	MP00253	transfer from AT2G01930(Arabidopsis thaliana)	WOX11	PheWOX11like1	-699	-676	-	7.92424	3.77e-06	0.00245	AACAAACATAGAGGTAGAAACAGA
PH02Gene09285.t1	C2H2	MP00255	transfer from AT2G02070(Arabidopsis thaliana)	WOX11	PheWOX11like1	-862	-847	-	13.4667	7.99e-06	0.48	ACGTTGTCGTTTTGCG
PH02Gene00552.t1	C2H2	MP00256	transfer from AT2G02080(Arabidopsis thaliana)	WOX11	PheWOX11like1	-862	-846	+	14.6308	4.13e-06	0.255	CGCAAAACGACAACGTA
PH02Gene48728.t1	C2H2	MP00256	transfer from AT2G02080(Arabidopsis thaliana)	WOX11	PheWOX11like1	-862	-846	+	14.6308	4.13e-06	0.255	CGCAAAACGACAACGTA
PH02Gene04604.t1	bHLH	MP00308	transfer from AT2G42280(Arabidopsis thaliana)	WOX11	PheWOX11like1	-1482	-1472	-	15.56	2.13e-06	0.528	GTCCACTTGCA
PH02Gene09575.t2	HB	MP00330	transfer from AT3G03660(Arabidopsis thaliana)	WOX11	PheWOX11like1	-248	-238	+	14.7917	3.46e-06	0.123	AATTAATTAGT
PH02Gene09575.t2	HB	MP00330	transfer from AT3G03660(Arabidopsis thaliana)	WOX11	PheWOX11like1	-251	-241	-	14.125	7.89e-06	0.196	AATTAATTACT
PH02Gene43753.t1	C2C2	MP00593	transfer from AT5G66940(Arabidopsis thaliana)	WOX11	PheWOX11like1	-422	-394	-	14.3385	6.11e-06	0.051	CTTTTATATCATTATACTTTTATAATTTT
PH02Gene03465.t1	AP2/ERF	MP00156	transfer from AT1G21910(Arabidopsis thaliana)	WOX11	PheWOX11like2	-107	-88	-	20.1692	2.98e-08	0.00225	CCTCCTCCGCCGCCGCCGCC
PH02Gene03465.t1	AP2/ERF	MP00156	transfer from AT1G21910(Arabidopsis thaliana)	WOX11	PheWOX11like2	-104	-85	-	19.9538	4.03e-08	0.00225	CCTCCTCCTCCGCCGCCGCC
PH02Gene03465.t1	AP2/ERF	MP00156	transfer from AT1G21910(Arabidopsis thaliana)	WOX11	PheWOX11like2	-101	-82	-	18.4	2.56e-07	0.00482	CGGCCTCCTCCTCCGCCGCC
PH02Gene22360.t1	bZIP	MP00184	transfer from AT1G43700(Arabidopsis thaliana)	WOX11	PheWOX11like2	-1447	-1436	-	14.3846	9.17e-06	1	TCGCCAGCTGAA
PH02Gene01193.t1	MYB superfamily	MP00193	transfer from AT1G49560(Arabidopsis thaliana)	WOX11	PheWOX11like2	-228	-218	+	14.0154	9.81e-06	0.61	AACCAAGATTC
PH02Gene14168.t1	AP2/ERF	MP00204	transfer from AT1G53910(Arabidopsis thaliana)	WOX11	PheWOX11like2	-111	-91	+	21.8462	1.12e-08	0.000685	GCACGGCGGCGGCGGCGGAGG
PH02Gene14168.t1	AP2/ERF	MP00204	transfer from AT1G53910(Arabidopsis thaliana)	WOX11	PheWOX11like2	-114	-94	+	20.6462	4.45e-08	0.00137	GGAGCACGGCGGCGGCGGCGG
PH02Gene14168.t1	AP2/ERF	MP00204	transfer from AT1G53910(Arabidopsis thaliana)	WOX11	PheWOX11like2	-108	-88	+	19.5385	1.35e-07	0.00332	CGGCGGCGGCGGCGGAGGAGG
PH02Gene14168.t1	AP2/ERF	MP00204	transfer from AT1G53910(Arabidopsis thaliana)	WOX11	PheWOX11like2	-117	-97	+	17.4923	7.59e-07	0.0119	GGAGGAGCACGGCGGCGGCGG
PH02Gene10736.t1	LBD (AS2/LOB)	MP00211	transfer from AT1G65620(Arabidopsis thaliana)	WOX11	PheWOX11like2	-108	-88	-	26.6923	4.66e-11	5.72e-06	CCTCCTCCGCCGCCGCCGCCG
PH02Gene10736.t1	LBD (AS2/LOB)	MP00211	transfer from AT1G65620(Arabidopsis thaliana)	WOX11	PheWOX11like2	-105	-85	-	23.5846	2.74e-09	0.000135	CCTCCTCCTCCGCCGCCGCCG
PH02Gene10736.t1	LBD (AS2/LOB)	MP00211	transfer from AT1G65620(Arabidopsis thaliana)	WOX11	PheWOX11like2	-102	-82	-	20.7846	4.34e-08	0.00152	CGGCCTCCTCCTCCGCCGCCG
PH02Gene10736.t1	LBD (AS2/LOB)	MP00211	transfer from AT1G65620(Arabidopsis thaliana)	WOX11	PheWOX11like2	-99	-79	-	19.7231	1.08e-07	0.00268	CCCCGGCCTCCTCCTCCGCCG
PH02Gene10736.t1	LBD (AS2/LOB)	MP00211	transfer from AT1G65620(Arabidopsis thaliana)	WOX11	PheWOX11like2	-111	-91	-	14.2462	5.22e-06	0.0267	CCTCCGCCGCCGCCGCCGTGC
PH02Gene24683.t1	AP2/ERF	MP00227	transfer from AT1G71450(Arabidopsis thaliana)	WOX11	PheWOX11like2	-108	-89	-	26.9394	1.62e-11	3.98e-06	CTCCTCCGCCGCCGCCGCCG
PH02Gene24683.t1	AP2/ERF	MP00227	transfer from AT1G71450(Arabidopsis thaliana)	WOX11	PheWOX11like2	-105	-86	-	25.4394	1.57e-10	9.65e-06	CTCCTCCTCCGCCGCCGCCG
PH02Gene24683.t1	AP2/ERF	MP00227	transfer from AT1G71450(Arabidopsis thaliana)	WOX11	PheWOX11like2	-102	-83	-	21.2576	1.93e-08	0.00038	GGCCTCCTCCTCCGCCGCCG
PH02Gene24683.t1	AP2/ERF	MP00227	transfer from AT1G71450(Arabidopsis thaliana)	WOX11	PheWOX11like2	-99	-80	-	20.0152	6.18e-08	0.000842	CCCGGCCTCCTCCTCCGCCG
PH02Gene24683.t1	AP2/ERF	MP00227	transfer from AT1G71450(Arabidopsis thaliana)	WOX11	PheWOX11like2	-111	-92	-	15.2576	2.7e-06	0.0084	CTCCGCCGCCGCCGCCGTGC
PH02Gene05655.t1	C2H2	MP00229	transfer from AT1G72050(Arabidopsis thaliana)	WOX11	PheWOX11like2	-103	-85	-	19.6452	1.11e-07	0.00164	CCTCCTCCTCCGCCGCCGC
PH02Gene05655.t1	C2H2	MP00229	transfer from AT1G72050(Arabidopsis thaliana)	WOX11	PheWOX11like2	-100	-82	-	18.4516	2.63e-07	0.00276	CGGCCTCCTCCTCCGCCGC
PH02Gene05655.t1	C2H2	MP00229	transfer from AT1G72050(Arabidopsis thaliana)	WOX11	PheWOX11like2	-97	-79	-	17.3629	5.71e-07	0.00484	CCCCGGCCTCCTCCTCCGC
PH02Gene05655.t1	C2H2	MP00229	transfer from AT1G72050(Arabidopsis thaliana)	WOX11	PheWOX11like2	-106	-88	-	16.1694	1.27e-06	0.00733	CCTCCTCCGCCGCCGCCGC
PH02Gene40936.t1	LBD (AS2/LOB)	MP00283	transfer from AT2G30340(Arabidopsis thaliana)	WOX11	PheWOX11like2	-108	-92	+	19.1385	1.25e-07	0.00755	CGGCGGCGGCGGCGGAG
PH02Gene40936.t1	LBD (AS2/LOB)	MP00283	transfer from AT2G30340(Arabidopsis thaliana)	WOX11	PheWOX11like2	-102	-86	+	15.2615	3.32e-06	0.0618	CGGCGGCGGAGGAGGAG
PH02Gene40936.t1	LBD (AS2/LOB)	MP00283	transfer from AT2G30340(Arabidopsis thaliana)	WOX11	PheWOX11like2	-105	-89	+	14.5846	5.32e-06	0.0919	CGGCGGCGGCGGAGGAG
PH02Gene40936.t1	LBD (AS2/LOB)	MP00283	transfer from AT2G30340(Arabidopsis thaliana)	WOX11	PheWOX11like2	-79	-63	+	14.2	6.87e-06	0.0978	GGGCGGGGGAGCCGGTG
PH02Gene40936.t1	LBD (AS2/LOB)	MP00283	transfer from AT2G30340(Arabidopsis thaliana)	WOX11	PheWOX11like2	-99	-83	+	13.8462	8.65e-06	0.113	CGGCGGAGGAGGAGGCC
PH02Gene38600.t1	MYB superfamily	MP00296	transfer from AT2G38090(Arabidopsis thaliana)	WOX11	PheWOX11like2	-1142	-1122	+	14.3457	7.64e-06	0.309	TATTTTTTAGATAAGCTTGAT
PH02Gene39352.t1	MYB superfamily	MP00297	transfer from AT2G38300(Arabidopsis thaliana)	WOX11	PheWOX11like2	-1293	-1283	-	14.4462	2.1e-06	0.523	AAAAGAATTTT
PH02Gene15563.t1	AP2/ERF	MP00302	transfer from AT2G40340(Arabidopsis thaliana)	WOX11	PheWOX11like2	-107	-87	+	25.9286	4.2e-10	0.000103	GGCGGCGGCGGCGGAGGAGGA
PH02Gene15563.t1	AP2/ERF	MP00302	transfer from AT2G40340(Arabidopsis thaliana)	WOX11	PheWOX11like2	-104	-84	+	23.7571	3.92e-09	0.000213	GGCGGCGGCGGAGGAGGAGGC
PH02Gene15563.t1	AP2/ERF	MP00302	transfer from AT2G40340(Arabidopsis thaliana)	WOX11	PheWOX11like2	-110	-90	+	23.4571	5.22e-09	0.000213	CACGGCGGCGGCGGCGGAGGA
PH02Gene15563.t1	AP2/ERF	MP00302	transfer from AT2G40340(Arabidopsis thaliana)	WOX11	PheWOX11like2	-101	-81	+	16.8857	8.75e-07	0.00532	GGCGGCGGAGGAGGAGGCCGG
PH02Gene15563.t1	AP2/ERF	MP00302	transfer from AT2G40340(Arabidopsis thaliana)	WOX11	PheWOX11like2	-113	-93	+	16.0143	1.52e-06	0.00732	GAGCACGGCGGCGGCGGCGGA
PH02Gene39376.t2	AP2/ERF	MP00302	transfer from AT2G40340(Arabidopsis thaliana)	WOX11	PheWOX11like2	-107	-87	+	25.9286	4.2e-10	0.000104	GGCGGCGGCGGCGGAGGAGGA
PH02Gene39376.t2	AP2/ERF	MP00302	transfer from AT2G40340(Arabidopsis thaliana)	WOX11	PheWOX11like2	-104	-84	+	23.7571	3.92e-09	0.000214	GGCGGCGGCGGAGGAGGAGGC
PH02Gene39376.t2	AP2/ERF	MP00302	transfer from AT2G40340(Arabidopsis thaliana)	WOX11	PheWOX11like2	-110	-90	+	23.4571	5.22e-09	0.000214	CACGGCGGCGGCGGCGGAGGA
PH02Gene39376.t2	AP2/ERF	MP00302	transfer from AT2G40340(Arabidopsis thaliana)	WOX11	PheWOX11like2	-101	-81	+	16.8857	8.75e-07	0.00535	GGCGGCGGAGGAGGAGGCCGG
PH02Gene39376.t2	AP2/ERF	MP00302	transfer from AT2G40340(Arabidopsis thaliana)	WOX11	PheWOX11like2	-113	-93	+	16.0143	1.52e-06	0.00736	GAGCACGGCGGCGGCGGCGGA
PH02Gene09575.t2	HB	MP00330	transfer from AT3G03660(Arabidopsis thaliana)	WOX11	PheWOX11like2	-902	-892	+	14.7917	3.46e-06	0.123	AATTAATTAGT
PH02Gene20171.t1	AP2/ERF	MP00374	transfer from AT3G23240(Arabidopsis thaliana)	WOX11	PheWOX11like2	-115	-88	-	25.1385	3.47e-11	6.25e-06	CCTCCTCCGCCGCCGCCGCCGTGCTCCT
PH02Gene20171.t1	AP2/ERF	MP00374	transfer from AT3G23240(Arabidopsis thaliana)	WOX11	PheWOX11like2	-118	-91	-	21.7692	1.02e-08	0.00035	CCTCCGCCGCCGCCGCCGTGCTCCTCCG
PH02Gene20171.t1	AP2/ERF	MP00374	transfer from AT3G23240(Arabidopsis thaliana)	WOX11	PheWOX11like2	-112	-85	-	19.2769	1.93e-07	0.00388	CCTCCTCCTCCGCCGCCGCCGCCGTGCT
PH02Gene20171.t1	AP2/ERF	MP00374	transfer from AT3G23240(Arabidopsis thaliana)	WOX11	PheWOX11like2	-121	-94	-	18	6.27e-07	0.00754	CCGCCGCCGCCGCCGTGCTCCTCCGGGC
PH02Gene35313.t1	AP2/ERF	MP00374	transfer from AT3G23240(Arabidopsis thaliana)	WOX11	PheWOX11like2	-115	-88	-	25.1385	3.47e-11	6.28e-06	CCTCCTCCGCCGCCGCCGCCGTGCTCCT
PH02Gene35313.t1	AP2/ERF	MP00374	transfer from AT3G23240(Arabidopsis thaliana)	WOX11	PheWOX11like2	-118	-91	-	21.7692	1.02e-08	0.000352	CCTCCGCCGCCGCCGCCGTGCTCCTCCG
PH02Gene35313.t1	AP2/ERF	MP00374	transfer from AT3G23240(Arabidopsis thaliana)	WOX11	PheWOX11like2	-112	-85	-	19.2769	1.93e-07	0.00389	CCTCCTCCTCCGCCGCCGCCGCCGTGCT
PH02Gene35313.t1	AP2/ERF	MP00374	transfer from AT3G23240(Arabidopsis thaliana)	WOX11	PheWOX11like2	-121	-94	-	18	6.27e-07	0.00757	CCGCCGCCGCCGCCGTGCTCCTCCGGGC
PH02Gene23040.t1	AP2/ERF	MP00411	transfer from AT3G57600(Arabidopsis thaliana)	WOX11	PheWOX11like2	-107	-97	-	19.3846	1.16e-07	0.00313	CCGCCGCCGCC
PH02Gene23040.t1	AP2/ERF	MP00411	transfer from AT3G57600(Arabidopsis thaliana)	WOX11	PheWOX11like2	-104	-94	-	19.3846	1.16e-07	0.00313	CCGCCGCCGCC
PH02Gene23040.t1	AP2/ERF	MP00411	transfer from AT3G57600(Arabidopsis thaliana)	WOX11	PheWOX11like2	-101	-91	-	18.2923	4.38e-07	0.00888	CCTCCGCCGCC
PH02Gene14508.t1	AP2/ERF	MP00456	transfer from AT4G27950(Arabidopsis thaliana)	WOX11	PheWOX11like2	-108	-88	-	29.1143	8.64e-12	1.05e-06	CCTCCTCCGCCGCCGCCGCCG
PH02Gene14508.t1	AP2/ERF	MP00456	transfer from AT4G27950(Arabidopsis thaliana)	WOX11	PheWOX11like2	-111	-91	-	25.2	1.1e-09	4.49e-05	CCTCCGCCGCCGCCGCCGTGC
PH02Gene14508.t1	AP2/ERF	MP00456	transfer from AT4G27950(Arabidopsis thaliana)	WOX11	PheWOX11like2	-105	-85	-	23.6143	5.24e-09	0.00016	CCTCCTCCTCCGCCGCCGCCG
PH02Gene14508.t1	AP2/ERF	MP00456	transfer from AT4G27950(Arabidopsis thaliana)	WOX11	PheWOX11like2	-114	-94	-	21.6714	2.85e-08	0.000609	CCGCCGCCGCCGCCGTGCTCC
PH02Gene14508.t1	AP2/ERF	MP00456	transfer from AT4G27950(Arabidopsis thaliana)	WOX11	PheWOX11like2	-117	-97	-	16.2429	1.31e-06	0.00547	CCGCCGCCGCCGTGCTCCTCC
PH02Gene40564.t1	AP2/ERF	MP00458	transfer from AT4G28140(Arabidopsis thaliana)	WOX11	PheWOX11like2	-107	-88	+	22.7692	1.03e-10	1.26e-05	GGCGGCGGCGGCGGAGGAGG
PH02Gene40564.t1	AP2/ERF	MP00458	transfer from AT4G28140(Arabidopsis thaliana)	WOX11	PheWOX11like2	-104	-85	+	22.0615	4.78e-10	2.19e-05	GGCGGCGGCGGAGGAGGAGG
PH02Gene40564.t1	AP2/ERF	MP00458	transfer from AT4G28140(Arabidopsis thaliana)	WOX11	PheWOX11like2	-101	-82	+	21.2923	2.03e-09	7.11e-05	GGCGGCGGAGGAGGAGGCCG
PH02Gene40564.t1	AP2/ERF	MP00458	transfer from AT4G28140(Arabidopsis thaliana)	WOX11	PheWOX11like2	-110	-91	+	15.3385	3.34e-06	0.0182	CACGGCGGCGGCGGCGGAGG
PH02Gene37045.t5	B3 superfamily	MP00461	transfer from AT4G30080(Arabidopsis thaliana)	WOX11	PheWOX11like2	-1379	-1359	+	9.81707	1.24e-06	0.193	TTTACAATAACGGCAGGAAAA
PH02Gene19264.t1	AP2/ERF	MP00469	transfer from AT4G34410(Arabidopsis thaliana)	WOX11	PheWOX11like2	-112	-98	+	15.3538	3.99e-06	0.121	AGCACGGCGGCGGCG
PH02Gene19264.t1	AP2/ERF	MP00469	transfer from AT4G34410(Arabidopsis thaliana)	WOX11	PheWOX11like2	-109	-95	+	15.3538	3.99e-06	0.121	ACGGCGGCGGCGGCG
PH02Gene19264.t1	AP2/ERF	MP00469	transfer from AT4G34410(Arabidopsis thaliana)	WOX11	PheWOX11like2	-106	-92	+	14.8308	5.82e-06	0.121	GCGGCGGCGGCGGAG
PH02Gene03889.t1	AP2/ERF	MP00542	transfer from AT5G44210(Arabidopsis thaliana)	WOX11	PheWOX11like2	-108	-88	+	25.8	3.61e-10	4.44e-05	CGGCGGCGGCGGCGGAGGAGG
PH02Gene03889.t1	AP2/ERF	MP00542	transfer from AT5G44210(Arabidopsis thaliana)	WOX11	PheWOX11like2	-111	-91	+	23.6	3.9e-09	0.00024	GCACGGCGGCGGCGGCGGAGG
PH02Gene03889.t1	AP2/ERF	MP00542	transfer from AT5G44210(Arabidopsis thaliana)	WOX11	PheWOX11like2	-105	-85	+	21.1538	3.7e-08	0.00125	CGGCGGCGGCGGAGGAGGAGG
PH02Gene03889.t1	AP2/ERF	MP00542	transfer from AT5G44210(Arabidopsis thaliana)	WOX11	PheWOX11like2	-114	-94	+	20.7846	5.04e-08	0.00125	GGAGCACGGCGGCGGCGGCGG
PH02Gene03889.t1	AP2/ERF	MP00542	transfer from AT5G44210(Arabidopsis thaliana)	WOX11	PheWOX11like2	-117	-97	+	17.3846	6.5e-07	0.00532	GGAGGAGCACGGCGGCGGCGG
PH02Gene03889.t1	AP2/ERF	MP00542	transfer from AT5G44210(Arabidopsis thaliana)	WOX11	PheWOX11like2	-102	-82	+	15.0923	2.84e-06	0.0127	CGGCGGCGGAGGAGGAGGCCG
PH02Gene02896.t1	AP2/ERF	MP00549	transfer from AT5G47230(Arabidopsis thaliana)	WOX11	PheWOX11like2	-108	-94	-	25.4615	1.11e-10	5.5e-06	CCGCCGCCGCCGCCG
PH02Gene02896.t1	AP2/ERF	MP00549	transfer from AT5G47230(Arabidopsis thaliana)	WOX11	PheWOX11like2	-105	-91	-	24.7538	7.37e-10	3.03e-05	CCTCCGCCGCCGCCG
PH02Gene02896.t1	AP2/ERF	MP00549	transfer from AT5G47230(Arabidopsis thaliana)	WOX11	PheWOX11like2	-102	-88	-	22.8462	6.01e-09	0.000186	CCTCCTCCGCCGCCG
PH02Gene02896.t1	AP2/ERF	MP00549	transfer from AT5G47230(Arabidopsis thaliana)	WOX11	PheWOX11like2	-99	-85	-	16.6615	1.22e-06	0.0137	CCTCCTCCTCCGCCG
PH02Gene02896.t1	AP2/ERF	MP00549	transfer from AT5G47230(Arabidopsis thaliana)	WOX11	PheWOX11like2	-111	-97	-	15.9385	1.97e-06	0.0148	CCGCCGCCGCCGTGC
PH02Gene45518.t1	MYB superfamily	MP00551	transfer from AT5G47390(Arabidopsis thaliana)	WOX11	PheWOX11like2	-194	-180	+	14.2769	7.92e-06	0.49	TTTACCCTATCCAAT
PH02Gene06298.t1	MYB superfamily	MP00565	transfer from AT5G56840(Arabidopsis thaliana)	WOX11	PheWOX11like2	-1139	-1125	-	13.9846	9.89e-06	0.489	AAGCTTATCTAAAAA
PH02Gene49769.t1	LBD (AS2/LOB)	MP00581	transfer from AT5G63090(Arabidopsis thaliana)	WOX11	PheWOX11like2	-107	-87	-	28.7231	1.49e-11	1.82e-06	TCCTCCTCCGCCGCCGCCGCC
PH02Gene49769.t1	LBD (AS2/LOB)	MP00581	transfer from AT5G63090(Arabidopsis thaliana)	WOX11	PheWOX11like2	-104	-84	-	27.6154	6.44e-11	4.74e-06	GCCTCCTCCTCCGCCGCCGCC
PH02Gene49769.t1	LBD (AS2/LOB)	MP00581	transfer from AT5G63090(Arabidopsis thaliana)	WOX11	PheWOX11like2	-110	-90	-	27.4615	7.75e-11	4.74e-06	TCCTCCGCCGCCGCCGCCGTG
PH02Gene49769.t1	LBD (AS2/LOB)	MP00581	transfer from AT5G63090(Arabidopsis thaliana)	WOX11	PheWOX11like2	-101	-81	-	18.7692	2.32e-07	0.00237	CCGGCCTCCTCCTCCGCCGCC
PH02Gene49769.t1	LBD (AS2/LOB)	MP00581	transfer from AT5G63090(Arabidopsis thaliana)	WOX11	PheWOX11like2	-113	-93	-	13.2	7.85e-06	0.0199	TCCGCCGCCGCCGCCGTGCTC
PH02Gene49769.t1	LBD (AS2/LOB)	MP00581	transfer from AT5G63090(Arabidopsis thaliana)	WOX11	PheWOX11like2	-98	-78	-	12.7692	9.97e-06	0.0234	CCCCCGGCCTCCTCCTCCGCC
PH02Gene42163.t1	AP2/ERF	MP00645	transfer from LOC_Os05g41760(Oryza sativa subsp. japonica)	WOX11	PheWOX11like2	-108	-101	-	15.877	4.92e-06	0.0523	CGCCGCCG
PH02Gene42163.t1	AP2/ERF	MP00645	transfer from LOC_Os05g41760(Oryza sativa subsp. japonica)	WOX11	PheWOX11like2	-105	-98	-	15.877	4.92e-06	0.0523	CGCCGCCG
PH02Gene42163.t1	AP2/ERF	MP00645	transfer from LOC_Os05g41760(Oryza sativa subsp. japonica)	WOX11	PheWOX11like2	-102	-95	-	15.877	4.92e-06	0.0523	CGCCGCCG
PH02Gene06394.t1	MYB superfamily	MP00132	transfer from AT1G08810(Arabidopsis thaliana)	WOX12	PheWOX12a	-1295	-1277	+	14.8923	5.03e-06	0.358	CAGTCCCAACCACTTAGCA
PH02Gene03465.t1	AP2/ERF	MP00156	transfer from AT1G21910(Arabidopsis thaliana)	WOX12	PheWOX12a	-1443	-1424	+	15.3846	3.93e-06	0.0372	CTAGCTAGGTCACCACCGCC
PH02Gene04659.t1	NAC	MP00277	transfer from AT2G24430(Arabidopsis thaliana)	WOX12	PheWOX12a	-385	-368	+	13.9848	9.17e-06	0.567	TGACGTGTTACTTAAGAC
PH02Gene15563.t1	AP2/ERF	MP00302	transfer from AT2G40340(Arabidopsis thaliana)	WOX12	PheWOX12a	-1432	-1412	-	12.8571	9.47e-06	0.0227	GACGTATGGTTCGGCGGTGGT
PH02Gene39376.t2	AP2/ERF	MP00302	transfer from AT2G40340(Arabidopsis thaliana)	WOX12	PheWOX12a	-1432	-1412	-	12.8571	9.47e-06	0.0229	GACGTATGGTTCGGCGGTGGT
PH02Gene06777.t1	MYB superfamily	MP00395	transfer from AT3G47600(Arabidopsis thaliana)	WOX12	PheWOX12a	-1295	-1277	-	15.7231	2.32e-06	0.283	TGCTAAGTGGTTGGGACTG
PH02Gene23040.t1	AP2/ERF	MP00411	transfer from AT3G57600(Arabidopsis thaliana)	WOX12	PheWOX12a	-1434	-1424	+	17	1.49e-06	0.021	TCACCACCGCC
PH02Gene40564.t1	AP2/ERF	MP00458	transfer from AT4G28140(Arabidopsis thaliana)	WOX12	PheWOX12a	-1443	-1424	-	15.3077	3.43e-06	0.0182	GGCGGTGGTGACCTAGCTAG
PH02Gene20626.t1	B3 superfamily	MP00468	transfer from AT4G33280(Arabidopsis thaliana)	WOX12	PheWOX12a	-821	-801	-	10.5143	9.25e-07	0.111	TAACCGGTTTTTTCGGAAAAA
PH02Gene14474.t3	BBR-BPC	MP00540	transfer from AT5G42520(Arabidopsis thaliana)	WOX12	PheWOX12a	-185	-165	+	16.5867	1.16e-07	0.000127	CAAGAACTCTCTCTCTCTCTA
PH02Gene14474.t3	BBR-BPC	MP00540	transfer from AT5G42520(Arabidopsis thaliana)	WOX12	PheWOX12a	-181	-161	+	11.2133	9.87e-07	0.000855	AACTCTCTCTCTCTCTACACA
PH02Gene14474.t3	BBR-BPC	MP00540	transfer from AT5G42520(Arabidopsis thaliana)	WOX12	PheWOX12a	-179	-159	+	7.42667	3.78e-06	0.00274	CTCTCTCTCTCTCTACACACA
PH02Gene22450.t1	MYB superfamily	MP00022	transfer from AT2G20570(Arabidopsis thaliana)	WOX12	PheWOX12b	-315	-306	-	13.439	6.92e-06	0.86	CAGAATCTGT
PH02Gene23951.t1	MADS	MP00076	transfer from AT2G45660(Arabidopsis thaliana)	WOX12	PheWOX12b	-122	-102	+	15.3382	3.25e-06	0.00494	CTCTCTTCTCTCTCTCTCTCA
PH02Gene23951.t1	MADS	MP00076	transfer from AT2G45660(Arabidopsis thaliana)	WOX12	PheWOX12b	-1218	-1198	+	14.5882	5.82e-06	0.00776	TGTTTTCCTCTCTGTTTTTGC
PH02Gene31429.t1	MYB superfamily	MP00134	transfer from AT1G09540(Arabidopsis thaliana)	WOX12	PheWOX12b	-555	-541	-	14.1538	7.01e-06	0.173	TTCACCCACCGTAAC
PH02Gene23445.t1	BBR-BPC	MP00253	transfer from AT2G01930(Arabidopsis thaliana)	WOX12	PheWOX12b	-122	-99	-	7.04545	5.2e-06	0.0032	TGTTGAGAGAGAGAGAGAAGAGAG
PH02Gene23445.t1	BBR-BPC	MP00253	transfer from AT2G01930(Arabidopsis thaliana)	WOX12	PheWOX12b	-126	-103	-	7	5.28e-06	0.00325	GAGAGAGAGAGAGAAGAGAGATCT
PH02Gene23445.t1	BBR-BPC	MP00253	transfer from AT2G01930(Arabidopsis thaliana)	WOX12	PheWOX12b	-124	-101	-	5.33333	9.55e-06	0.00537	TTGAGAGAGAGAGAGAAGAGAGAT
PH02Gene22560.t1	NAC	MP00266	transfer from AT2G18060(Arabidopsis thaliana)	WOX12	PheWOX12b	-1427	-1415	+	13.6923	3.62e-06	0.316	CTTGAATTTTACG
PH02Gene12296.t1	NAC	MP00321	transfer from AT2G46770(Arabidopsis thaliana)	WOX12	PheWOX12b	-1428	-1412	-	14.2727	8.27e-06	1	TACCGTAAAATTCAAGG
PH02Gene14474.t3	BBR-BPC	MP00540	transfer from AT5G42520(Arabidopsis thaliana)	WOX12	PheWOX12b	-121	-101	+	13.3467	4.37e-07	0.000411	TCTCTTCTCTCTCTCTCTCAA
PH02Gene14474.t3	BBR-BPC	MP00540	transfer from AT5G42520(Arabidopsis thaliana)	WOX12	PheWOX12b	-123	-103	+	11.8	7.92e-07	0.000697	TCTCTCTTCTCTCTCTCTCTC
PH02Gene14474.t3	BBR-BPC	MP00540	transfer from AT5G42520(Arabidopsis thaliana)	WOX12	PheWOX12b	-119	-99	+	10.4133	1.33e-06	0.0011	TCTTCTCTCTCTCTCTCAACA
PH02Gene14474.t3	BBR-BPC	MP00540	transfer from AT5G42520(Arabidopsis thaliana)	WOX12	PheWOX12b	-117	-97	+	9.02667	2.18e-06	0.00169	TTCTCTCTCTCTCTCAACACA
PH02Gene46110.t2	98.558	MP00608	transfer from AT3G48430(Arabidopsis thaliana)	WOX12	PheWOX12b	-1211	-1200	-	14.4933	6.65e-06	0.594	AAAAACAGAGAG
PH02Gene23951.t1	MADS	MP00076	transfer from AT2G45660(Arabidopsis thaliana)	WOX12	PheWOX12c	-190	-170	+	19.3676	5.51e-08	0.000212	TCTCTCTCTCTCTCTCTCTCT
PH02Gene23951.t1	MADS	MP00076	transfer from AT2G45660(Arabidopsis thaliana)	WOX12	PheWOX12c	-188	-168	+	19.3676	5.51e-08	0.000212	TCTCTCTCTCTCTCTCTCTCT
PH02Gene23951.t1	MADS	MP00076	transfer from AT2G45660(Arabidopsis thaliana)	WOX12	PheWOX12c	-186	-166	+	19.3676	5.51e-08	0.000212	TCTCTCTCTCTCTCTCTCTCT
PH02Gene23951.t1	MADS	MP00076	transfer from AT2G45660(Arabidopsis thaliana)	WOX12	PheWOX12c	-184	-164	+	19.3676	5.51e-08	0.000212	TCTCTCTCTCTCTCTCTCTCT
PH02Gene23951.t1	MADS	MP00076	transfer from AT2G45660(Arabidopsis thaliana)	WOX12	PheWOX12c	-182	-162	+	19.3676	5.51e-08	0.000212	TCTCTCTCTCTCTCTCTCTCT
PH02Gene23951.t1	MADS	MP00076	transfer from AT2G45660(Arabidopsis thaliana)	WOX12	PheWOX12c	-180	-160	+	16.2206	1.55e-06	0.00279	TCTCTCTCTCTCTCTCTCTAC
PH02Gene04837.t1	SBP	MP00090	transfer from AT1G02065(Arabidopsis thaliana)	WOX12	PheWOX12c	-653	-638	-	14.4607	2.14e-06	0.265	TTGTACGTACCACTTT
PH02Gene23445.t1	BBR-BPC	MP00253	transfer from AT2G01930(Arabidopsis thaliana)	WOX12	PheWOX12c	-190	-167	-	43.6515	2.88e-15	1.91e-11	GAGAGAGAGAGAGAGAGAGAGAGA
PH02Gene23445.t1	BBR-BPC	MP00253	transfer from AT2G01930(Arabidopsis thaliana)	WOX12	PheWOX12c	-188	-165	-	43.6515	2.88e-15	1.91e-11	GAGAGAGAGAGAGAGAGAGAGAGA
PH02Gene23445.t1	BBR-BPC	MP00253	transfer from AT2G01930(Arabidopsis thaliana)	WOX12	PheWOX12c	-186	-163	-	43.6515	2.88e-15	1.91e-11	GAGAGAGAGAGAGAGAGAGAGAGA
PH02Gene23445.t1	BBR-BPC	MP00253	transfer from AT2G01930(Arabidopsis thaliana)	WOX12	PheWOX12c	-184	-161	-	38.7273	1.16e-13	5.56e-10	TAGAGAGAGAGAGAGAGAGAGAGA
PH02Gene23445.t1	BBR-BPC	MP00253	transfer from AT2G01930(Arabidopsis thaliana)	WOX12	PheWOX12c	-192	-169	-	36.5758	7.35e-13	3.12e-09	GAGAGAGAGAGAGAGAGAGAGAAT
PH02Gene23445.t1	BBR-BPC	MP00253	transfer from AT2G01930(Arabidopsis thaliana)	WOX12	PheWOX12c	-182	-159	-	30.7879	4.72e-11	1.17e-07	TGTAGAGAGAGAGAGAGAGAGAGA
PH02Gene23445.t1	BBR-BPC	MP00253	transfer from AT2G01930(Arabidopsis thaliana)	WOX12	PheWOX12c	-194	-171	-	30.4242	5.95e-11	1.41e-07	GAGAGAGAGAGAGAGAGAGAATTG
PH02Gene23445.t1	BBR-BPC	MP00253	transfer from AT2G01930(Arabidopsis thaliana)	WOX12	PheWOX12c	-196	-173	-	22.0606	7.6e-09	1.06e-05	GAGAGAGAGAGAGAGAGAATTGGC
PH02Gene23445.t1	BBR-BPC	MP00253	transfer from AT2G01930(Arabidopsis thaliana)	WOX12	PheWOX12c	-180	-157	-	21.0909	1.25e-08	1.64e-05	TGTGTAGAGAGAGAGAGAGAGAGA
PH02Gene23445.t1	BBR-BPC	MP00253	transfer from AT2G01930(Arabidopsis thaliana)	WOX12	PheWOX12c	-198	-175	-	17.2879	7.83e-08	8.34e-05	GAGAGAGAGAGAGAGAATTGGCTA
PH02Gene23445.t1	BBR-BPC	MP00253	transfer from AT2G01930(Arabidopsis thaliana)	WOX12	PheWOX12c	-178	-155	-	12.7273	5.75e-07	0.000499	TGTGTGTAGAGAGAGAGAGAGAGA
PH02Gene10895.t1	C2H2	MP00487	transfer from AT5G04390(Arabidopsis thaliana)	WOX12	PheWOX12c	-1035	-1025	+	12.3846	3.35e-06	0.416	TAGTGAAGGAG
PH02Gene16295.t1	C2H2	MP00487	transfer from AT5G04390(Arabidopsis thaliana)	WOX12	PheWOX12c	-1035	-1025	+	12.3846	3.35e-06	0.417	TAGTGAAGGAG
PH02Gene14474.t3	BBR-BPC	MP00540	transfer from AT5G42520(Arabidopsis thaliana)	WOX12	PheWOX12c	-189	-169	+	38.7733	1.66e-13	7.39e-10	CTCTCTCTCTCTCTCTCTCTC
PH02Gene14474.t3	BBR-BPC	MP00540	transfer from AT5G42520(Arabidopsis thaliana)	WOX12	PheWOX12c	-187	-167	+	38.7733	1.66e-13	7.39e-10	CTCTCTCTCTCTCTCTCTCTC
PH02Gene14474.t3	BBR-BPC	MP00540	transfer from AT5G42520(Arabidopsis thaliana)	WOX12	PheWOX12c	-185	-165	+	38.7733	1.66e-13	7.39e-10	CTCTCTCTCTCTCTCTCTCTC
PH02Gene14474.t3	BBR-BPC	MP00540	transfer from AT5G42520(Arabidopsis thaliana)	WOX12	PheWOX12c	-183	-163	+	38.7733	1.66e-13	7.39e-10	CTCTCTCTCTCTCTCTCTCTC
PH02Gene14474.t3	BBR-BPC	MP00540	transfer from AT5G42520(Arabidopsis thaliana)	WOX12	PheWOX12c	-181	-161	+	37.0933	3.81e-13	1.56e-09	CTCTCTCTCTCTCTCTCTCTA
PH02Gene14474.t3	BBR-BPC	MP00540	transfer from AT5G42520(Arabidopsis thaliana)	WOX12	PheWOX12c	-191	-171	+	36.1333	7.24e-13	2.81e-09	TTCTCTCTCTCTCTCTCTCTC
PH02Gene14474.t3	BBR-BPC	MP00540	transfer from AT5G42520(Arabidopsis thaliana)	WOX12	PheWOX12c	-193	-173	+	27.1467	5.71e-10	1.08e-06	AATTCTCTCTCTCTCTCTCTC
PH02Gene14474.t3	BBR-BPC	MP00540	transfer from AT5G42520(Arabidopsis thaliana)	WOX12	PheWOX12c	-195	-175	+	25.96	1.13e-09	1.96e-06	CCAATTCTCTCTCTCTCTCTC
PH02Gene14474.t3	BBR-BPC	MP00540	transfer from AT5G42520(Arabidopsis thaliana)	WOX12	PheWOX12c	-179	-159	+	25.8	1.24e-09	2.05e-06	CTCTCTCTCTCTCTCTCTACA
PH02Gene14474.t3	BBR-BPC	MP00540	transfer from AT5G42520(Arabidopsis thaliana)	WOX12	PheWOX12c	-177	-157	+	17.1467	9.07e-08	0.000104	CTCTCTCTCTCTCTCTACACA
PH02Gene14474.t3	BBR-BPC	MP00540	transfer from AT5G42520(Arabidopsis thaliana)	WOX12	PheWOX12c	-197	-177	+	7.50667	3.68e-06	0.0027	AGCCAATTCTCTCTCTCTCTC
PH02Gene14474.t3	BBR-BPC	MP00540	transfer from AT5G42520(Arabidopsis thaliana)	WOX12	PheWOX12c	-175	-155	+	7.42667	3.78e-06	0.00274	CTCTCTCTCTCTCTACACACA
PH02Gene22450.t1	MYB superfamily	MP00022	transfer from AT2G20570(Arabidopsis thaliana)	WOX13	PheWOX13a	-1134	-1125	+	13.5366	5.78e-06	0.86	AAGAATCTGG
PH02Gene18004.t1	C2C2	MP00046	transfer from AT5G39660(Arabidopsis thaliana)	WOX13	PheWOX13a	-528	-519	-	12.1639	1.14e-06	0.142	CAAAAAGTGC
PH02Gene23951.t1	MADS	MP00076	transfer from AT2G45660(Arabidopsis thaliana)	WOX13	PheWOX13a	-743	-723	-	17.6324	4.03e-07	0.000992	TTCTTTTCATTTTCTTTTTTT
PH02Gene23951.t1	MADS	MP00076	transfer from AT2G45660(Arabidopsis thaliana)	WOX13	PheWOX13a	-744	-724	-	16.1765	1.61e-06	0.00288	TCTTTTCATTTTCTTTTTTTA
PH02Gene10736.t1	LBD (AS2/LOB)	MP00211	transfer from AT1G65620(Arabidopsis thaliana)	WOX13	PheWOX13a	-910	-890	-	13.6154	7.61e-06	0.0301	CCTCCTCCTTAATCTTCGCTA
PH02Gene34453.t1	C2C2	MP00407	transfer from AT3G55370(Arabidopsis thaliana)	WOX13	PheWOX13a	-741	-721	-	16.8788	7.78e-07	0.019	CATTCTTTTCATTTTCTTTTT
PH02Gene43753.t1	C2C2	MP00593	transfer from AT5G66940(Arabidopsis thaliana)	WOX13	PheWOX13a	-748	-720	-	15.7692	2.08e-06	0.0277	GCATTCTTTTCATTTTCTTTTTTTAATGA
PH02Gene43753.t1	C2C2	MP00593	transfer from AT5G66940(Arabidopsis thaliana)	WOX13	PheWOX13a	-1351	-1323	-	14.3231	6.18e-06	0.051	CTATCTGGTTTTTTTCCTTTTGGAGATTT
PH02Gene43753.t1	C2C2	MP00593	transfer from AT5G66940(Arabidopsis thaliana)	WOX13	PheWOX13a	-338	-310	-	13.8615	8.54e-06	0.0511	TTTTTTTATTAATTAACCTTTTTTTGAAT
PH02Gene43753.t1	C2C2	MP00593	transfer from AT5G66940(Arabidopsis thaliana)	WOX13	PheWOX13a	-675	-647	+	13.8615	8.54e-06	0.0511	TTTTTTTATTAATTAACCTTTTTTTGAAT
PH02Gene08579.t1	AP2/ERF	MP00026	transfer from AT1G78080(Arabidopsis thaliana)	WOX13	PheWOX13b	-673	-664	+	13.1122	3.27e-06	0.406	CGCCGACCAA
PH02Gene08579.t1	AP2/ERF	MP00026	transfer from AT1G78080(Arabidopsis thaliana)	WOX13	PheWOX13b	-321	-312	+	12.4388	7.6e-06	0.612	CACCGACCTC
PH02Gene23951.t1	MADS	MP00076	transfer from AT2G45660(Arabidopsis thaliana)	WOX13	PheWOX13b	-194	-174	-	18.1324	2.37e-07	0.000699	TCTCTGTCTCTCTCTCTCTCT
PH02Gene23951.t1	MADS	MP00076	transfer from AT2G45660(Arabidopsis thaliana)	WOX13	PheWOX13b	-198	-178	-	16.7206	9.83e-07	0.00215	TGTCTCTCTCTCTCTCTCCTG
PH02Gene23951.t1	MADS	MP00076	transfer from AT2G45660(Arabidopsis thaliana)	WOX13	PheWOX13b	-196	-176	-	15.3235	3.29e-06	0.00497	TCTGTCTCTCTCTCTCTCTCC
PH02Gene23951.t1	MADS	MP00076	transfer from AT2G45660(Arabidopsis thaliana)	WOX13	PheWOX13b	-842	-822	+	14.1618	7.96e-06	0.00989	CCCTGCTTTCTCTTTCTCTGC
PH02Gene23951.t1	MADS	MP00076	transfer from AT2G45660(Arabidopsis thaliana)	WOX13	PheWOX13b	-844	-824	+	13.9853	9.03e-06	0.0109	TTCCCTGCTTTCTCTTTCTCT
PH02Gene35410.t1	AP2/ERF	MP00151	transfer from AT1G19210(Arabidopsis thaliana)	WOX13	PheWOX13b	-325	-312	-	16.3077	1.08e-06	0.134	GAGGTCGGTGGTGA
PH02Gene03465.t1	AP2/ERF	MP00156	transfer from AT1G21910(Arabidopsis thaliana)	WOX13	PheWOX13b	-601	-582	+	18.6923	1.85e-07	0.00414	TCCGCGTCATCACCACCGCC
PH02Gene03465.t1	AP2/ERF	MP00156	transfer from AT1G21910(Arabidopsis thaliana)	WOX13	PheWOX13b	-334	-315	+	16.7538	1.29e-06	0.0151	CCTTTCCGGTCACCACCGAC
PH02Gene03465.t1	AP2/ERF	MP00156	transfer from AT1G21910(Arabidopsis thaliana)	WOX13	PheWOX13b	-619	-600	+	14.7077	6.36e-06	0.0521	CTCCCCCAAACTGCACCGTC
PH02Gene14168.t1	AP2/ERF	MP00204	transfer from AT1G53910(Arabidopsis thaliana)	WOX13	PheWOX13b	-592	-572	-	13.9538	7.47e-06	0.0391	AAGAGGAGGAGGCGGTGGTGA
PH02Gene10736.t1	LBD (AS2/LOB)	MP00211	transfer from AT1G65620(Arabidopsis thaliana)	WOX13	PheWOX13b	-592	-572	+	13.7692	6.95e-06	0.0289	TCACCACCGCCTCCTCCTCTT
PH02Gene24683.t1	AP2/ERF	MP00227	transfer from AT1G71450(Arabidopsis thaliana)	WOX13	PheWOX13b	-594	-575	+	17.9848	3.49e-07	0.00214	CATCACCACCGCCTCCTCCT
PH02Gene24683.t1	AP2/ERF	MP00227	transfer from AT1G71450(Arabidopsis thaliana)	WOX13	PheWOX13b	-600	-581	+	17.8485	3.89e-07	0.00227	CCGCGTCATCACCACCGCCT
PH02Gene24683.t1	AP2/ERF	MP00227	transfer from AT1G71450(Arabidopsis thaliana)	WOX13	PheWOX13b	-1287	-1268	+	16.9848	7.64e-07	0.00372	CTCCATCATCACCACCAACA
PH02Gene24683.t1	AP2/ERF	MP00227	transfer from AT1G71450(Arabidopsis thaliana)	WOX13	PheWOX13b	-961	-942	+	16.7879	8.87e-07	0.00395	CATCGTCGCCACCACTGTCA
PH02Gene24683.t1	AP2/ERF	MP00227	transfer from AT1G71450(Arabidopsis thaliana)	WOX13	PheWOX13b	-597	-578	+	16.7576	9.08e-07	0.00395	CGTCATCACCACCGCCTCCT
PH02Gene24683.t1	AP2/ERF	MP00227	transfer from AT1G71450(Arabidopsis thaliana)	WOX13	PheWOX13b	-967	-948	+	15.8788	1.74e-06	0.00616	CTCCAGCATCGTCGCCACCA
PH02Gene24683.t1	AP2/ERF	MP00227	transfer from AT1G71450(Arabidopsis thaliana)	WOX13	PheWOX13b	-1290	-1271	+	15.6818	2e-06	0.00667	CCGCTCCATCATCACCACCA
PH02Gene24683.t1	AP2/ERF	MP00227	transfer from AT1G71450(Arabidopsis thaliana)	WOX13	PheWOX13b	-591	-572	+	15.1212	2.97e-06	0.00899	CACCACCGCCTCCTCCTCTT
PH02Gene05655.t1	C2H2	MP00229	transfer from AT1G72050(Arabidopsis thaliana)	WOX13	PheWOX13b	-175	-157	-	22.7258	9.35e-09	0.000444	CTTCCTCCTCCTCATACTC
PH02Gene05655.t1	C2H2	MP00229	transfer from AT1G72050(Arabidopsis thaliana)	WOX13	PheWOX13b	-169	-151	-	22.4355	1.19e-08	0.00047	TCCCTTCTTCCTCCTCCTC
PH02Gene05655.t1	C2H2	MP00229	transfer from AT1G72050(Arabidopsis thaliana)	WOX13	PheWOX13b	-172	-154	-	20.8468	4.33e-08	0.00101	CTTCTTCCTCCTCCTCATA
PH02Gene05655.t1	C2H2	MP00229	transfer from AT1G72050(Arabidopsis thaliana)	WOX13	PheWOX13b	-592	-574	+	18.8548	1.96e-07	0.00227	TCACCACCGCCTCCTCCTC
PH02Gene05655.t1	C2H2	MP00229	transfer from AT1G72050(Arabidopsis thaliana)	WOX13	PheWOX13b	-589	-571	+	15.629	1.8e-06	0.00917	CCACCGCCTCCTCCTCTTG
PH02Gene05655.t1	C2H2	MP00229	transfer from AT1G72050(Arabidopsis thaliana)	WOX13	PheWOX13b	-586	-568	+	15.4839	1.97e-06	0.00956	CCGCCTCCTCCTCTTGAAC
PH02Gene05655.t1	C2H2	MP00229	transfer from AT1G72050(Arabidopsis thaliana)	WOX13	PheWOX13b	-178	-160	-	14.3871	3.94e-06	0.0138	CCTCCTCCTCATACTCTCT
PH02Gene05655.t1	C2H2	MP00229	transfer from AT1G72050(Arabidopsis thaliana)	WOX13	PheWOX13b	-706	-688	+	13.6613	6.1e-06	0.0155	TCGCCCCTTCTTCTTCTTC
PH02Gene05655.t1	C2H2	MP00229	transfer from AT1G72050(Arabidopsis thaliana)	WOX13	PheWOX13b	-1313	-1295	+	13.5565	6.5e-06	0.0161	CTCCCCCATCCTCACCCGC
PH02Gene05655.t1	C2H2	MP00229	transfer from AT1G72050(Arabidopsis thaliana)	WOX13	PheWOX13b	-1316	-1298	+	13.3065	7.53e-06	0.0166	CCCCTCCCCCATCCTCACC
PH02Gene05655.t1	C2H2	MP00229	transfer from AT1G72050(Arabidopsis thaliana)	WOX13	PheWOX13b	-703	-685	+	12.871	9.71e-06	0.0176	CCCCTTCTTCTTCTTCTTA
PH02Gene23445.t1	BBR-BPC	MP00253	transfer from AT2G01930(Arabidopsis thaliana)	WOX13	PheWOX13b	-195	-172	+	34.5909	3.19e-12	1.09e-08	GAGAGAGAGAGAGAGACAGAGAGT
PH02Gene23445.t1	BBR-BPC	MP00253	transfer from AT2G01930(Arabidopsis thaliana)	WOX13	PheWOX13b	-197	-174	+	29.4091	1.13e-10	2.42e-07	AGGAGAGAGAGAGAGAGACAGAGA
PH02Gene23445.t1	BBR-BPC	MP00253	transfer from AT2G01930(Arabidopsis thaliana)	WOX13	PheWOX13b	-191	-168	+	26.2727	7.58e-10	1.33e-06	GAGAGAGAGAGACAGAGAGTATGA
PH02Gene23445.t1	BBR-BPC	MP00253	transfer from AT2G01930(Arabidopsis thaliana)	WOX13	PheWOX13b	-189	-166	+	20.0303	2.12e-08	2.6e-05	GAGAGAGAGACAGAGAGTATGAGG
PH02Gene23445.t1	BBR-BPC	MP00253	transfer from AT2G01930(Arabidopsis thaliana)	WOX13	PheWOX13b	-193	-170	+	18.5152	4.41e-08	4.94e-05	GAGAGAGAGAGAGACAGAGAGTAT
PH02Gene23445.t1	BBR-BPC	MP00253	transfer from AT2G01930(Arabidopsis thaliana)	WOX13	PheWOX13b	-199	-176	+	17.3485	7.62e-08	8.2e-05	CCAGGAGAGAGAGAGAGAGACAGA
PH02Gene23445.t1	BBR-BPC	MP00253	transfer from AT2G01930(Arabidopsis thaliana)	WOX13	PheWOX13b	-183	-160	+	9.39394	2.17e-06	0.00153	GAGACAGAGAGTATGAGGAGGAGG
PH02Gene23445.t1	BBR-BPC	MP00253	transfer from AT2G01930(Arabidopsis thaliana)	WOX13	PheWOX13b	-179	-156	+	9.15152	2.38e-06	0.00166	CAGAGAGTATGAGGAGGAGGAAGA
PH02Gene23445.t1	BBR-BPC	MP00253	transfer from AT2G01930(Arabidopsis thaliana)	WOX13	PheWOX13b	-185	-162	+	7.5	4.4e-06	0.00277	GAGAGACAGAGAGTATGAGGAGGA
PH02Gene23445.t1	BBR-BPC	MP00253	transfer from AT2G01930(Arabidopsis thaliana)	WOX13	PheWOX13b	-1396	-1373	-	5.28788	9.7e-06	0.00543	AATAGAGTTAGAGAAAGAATTGGA
PH02Gene07683.t1	AP2/ERF	MP00276	transfer from AT2G23340(Arabidopsis thaliana)	WOX13	PheWOX13b	-327	-311	-	15.6923	4.67e-06	0.564	GGAGGTCGGTGGTGACC
PH02Gene15563.t1	AP2/ERF	MP00302	transfer from AT2G40340(Arabidopsis thaliana)	WOX13	PheWOX13b	-593	-573	-	21.6429	2.6e-08	0.000424	AGAGGAGGAGGCGGTGGTGAT
PH02Gene15563.t1	AP2/ERF	MP00302	transfer from AT2G40340(Arabidopsis thaliana)	WOX13	PheWOX13b	-590	-570	-	17.7857	4.8e-07	0.00436	TCAAGAGGAGGAGGCGGTGGT
PH02Gene15563.t1	AP2/ERF	MP00302	transfer from AT2G40340(Arabidopsis thaliana)	WOX13	PheWOX13b	-1018	-998	-	13.0429	8.57e-06	0.0216	CGCGGCAGCGGCAATGGAGGA
PH02Gene39376.t2	AP2/ERF	MP00302	transfer from AT2G40340(Arabidopsis thaliana)	WOX13	PheWOX13b	-593	-573	-	21.6429	2.6e-08	0.000426	AGAGGAGGAGGCGGTGGTGAT
PH02Gene39376.t2	AP2/ERF	MP00302	transfer from AT2G40340(Arabidopsis thaliana)	WOX13	PheWOX13b	-590	-570	-	17.7857	4.8e-07	0.00438	TCAAGAGGAGGAGGCGGTGGT
PH02Gene39376.t2	AP2/ERF	MP00302	transfer from AT2G40340(Arabidopsis thaliana)	WOX13	PheWOX13b	-1018	-998	-	13.0429	8.57e-06	0.0218	CGCGGCAGCGGCAATGGAGGA
PH02Gene06016.t1	C2C2	MP00335	transfer from AT3G06740(Arabidopsis thaliana)	WOX13	PheWOX13b	-1287	-1269	+	14.5634	1.66e-06	0.136	CTCCATCATCACCACCAAC
PH02Gene37824.t1	C2C2	MP00335	transfer from AT3G06740(Arabidopsis thaliana)	WOX13	PheWOX13b	-1287	-1269	+	14.5634	1.66e-06	0.136	CTCCATCATCACCACCAAC
PH02Gene26040.t3	C2C2	MP00369	transfer from AT3G21175(Arabidopsis thaliana)	WOX13	PheWOX13b	-1285	-1271	+	14	1.22e-06	0.207	CCATCATCACCACCA
PH02Gene26040.t3	C2C2	MP00369	transfer from AT3G21175(Arabidopsis thaliana)	WOX13	PheWOX13b	-1282	-1268	+	11.7231	3.38e-06	0.207	TCATCACCACCAACA
PH02Gene44618.t1	MYB superfamily	MP00375	transfer from AT3G23250(Arabidopsis thaliana)	WOX13	PheWOX13b	-1287	-1267	+	15.2923	2.28e-06	0.139	CTCCATCATCACCACCAACAG
PH02Gene23040.t1	AP2/ERF	MP00411	transfer from AT3G57600(Arabidopsis thaliana)	WOX13	PheWOX13b	-592	-582	+	17	1.49e-06	0.021	TCACCACCGCC
PH02Gene14508.t1	AP2/ERF	MP00456	transfer from AT4G27950(Arabidopsis thaliana)	WOX13	PheWOX13b	-592	-572	+	18.9857	2.19e-07	0.00253	TCACCACCGCCTCCTCCTCTT
PH02Gene14508.t1	AP2/ERF	MP00456	transfer from AT4G27950(Arabidopsis thaliana)	WOX13	PheWOX13b	-595	-575	+	14.1143	4.45e-06	0.0141	TCATCACCACCGCCTCCTCCT
PH02Gene40564.t1	AP2/ERF	MP00458	transfer from AT4G28140(Arabidopsis thaliana)	WOX13	PheWOX13b	-601	-582	-	18.0769	2.14e-07	0.00296	GGCGGTGGTGATGACGCGGA
PH02Gene40564.t1	AP2/ERF	MP00458	transfer from AT4G28140(Arabidopsis thaliana)	WOX13	PheWOX13b	-334	-315	-	16.0769	1.73e-06	0.0129	GTCGGTGGTGACCGGAAAGG
PH02Gene40564.t1	AP2/ERF	MP00458	transfer from AT4G28140(Arabidopsis thaliana)	WOX13	PheWOX13b	-619	-600	-	15.2308	3.66e-06	0.0186	GACGGTGCAGTTTGGGGGAG
PH02Gene40564.t1	AP2/ERF	MP00458	transfer from AT4G28140(Arabidopsis thaliana)	WOX13	PheWOX13b	-257	-238	-	15.1846	3.8e-06	0.019	GGCGGCGACGACGAGGCAAG
PH02Gene14474.t3	BBR-BPC	MP00540	transfer from AT5G42520(Arabidopsis thaliana)	WOX13	PheWOX13b	-195	-175	-	34.44	4.12e-12	1.4e-08	CTCTGTCTCTCTCTCTCTCTC
PH02Gene14474.t3	BBR-BPC	MP00540	transfer from AT5G42520(Arabidopsis thaliana)	WOX13	PheWOX13b	-193	-173	-	33.04	1.05e-11	3.09e-08	CTCTCTGTCTCTCTCTCTCTC
PH02Gene14474.t3	BBR-BPC	MP00540	transfer from AT5G42520(Arabidopsis thaliana)	WOX13	PheWOX13b	-191	-171	-	26.6133	7.87e-10	1.46e-06	TACTCTCTGTCTCTCTCTCTC
PH02Gene14474.t3	BBR-BPC	MP00540	transfer from AT5G42520(Arabidopsis thaliana)	WOX13	PheWOX13b	-197	-177	-	25.1733	1.78e-09	2.83e-06	CTGTCTCTCTCTCTCTCTCCT
PH02Gene14474.t3	BBR-BPC	MP00540	transfer from AT5G42520(Arabidopsis thaliana)	WOX13	PheWOX13b	-187	-167	-	14.64	2.6e-07	0.00026	CTCATACTCTCTGTCTCTCTC
PH02Gene14474.t3	BBR-BPC	MP00540	transfer from AT5G42520(Arabidopsis thaliana)	WOX13	PheWOX13b	-189	-169	-	13.6667	3.85e-07	0.000368	CATACTCTCTGTCTCTCTCTC
PH02Gene14474.t3	BBR-BPC	MP00540	transfer from AT5G42520(Arabidopsis thaliana)	WOX13	PheWOX13b	-199	-179	-	11.0533	1.05e-06	0.000901	GTCTCTCTCTCTCTCTCCTGG
PH02Gene14474.t3	BBR-BPC	MP00540	transfer from AT5G42520(Arabidopsis thaliana)	WOX13	PheWOX13b	-1397	-1377	+	10.6133	1.23e-06	0.00103	CTCCAATTCTTTCTCTAACTC
PH02Gene14474.t3	BBR-BPC	MP00540	transfer from AT5G42520(Arabidopsis thaliana)	WOX13	PheWOX13b	-1395	-1375	+	9.74667	1.69e-06	0.00134	CCAATTCTTTCTCTAACTCTA
PH02Gene14474.t3	BBR-BPC	MP00540	transfer from AT5G42520(Arabidopsis thaliana)	WOX13	PheWOX13b	-1391	-1371	+	9.04	2.17e-06	0.00169	TTCTTTCTCTAACTCTATTTA
PH02Gene14474.t3	BBR-BPC	MP00540	transfer from AT5G42520(Arabidopsis thaliana)	WOX13	PheWOX13b	-185	-165	-	6.18667	5.72e-06	0.00395	TCCTCATACTCTCTGTCTCTC
PH02Gene14474.t3	BBR-BPC	MP00540	transfer from AT5G42520(Arabidopsis thaliana)	WOX13	PheWOX13b	-843	-823	+	5.13333	8.05e-06	0.00533	TCCCTGCTTTCTCTTTCTCTG
PH02Gene03889.t1	AP2/ERF	MP00542	transfer from AT5G44210(Arabidopsis thaliana)	WOX13	PheWOX13b	-592	-572	-	17.0462	8.17e-07	0.00608	AAGAGGAGGAGGCGGTGGTGA
PH02Gene02896.t1	AP2/ERF	MP00549	transfer from AT5G47230(Arabidopsis thaliana)	WOX13	PheWOX13b	-592	-578	+	15.3846	2.83e-06	0.0174	TCACCACCGCCTCCT
PH02Gene02896.t1	AP2/ERF	MP00549	transfer from AT5G47230(Arabidopsis thaliana)	WOX13	PheWOX13b	-595	-581	+	13.9385	6.84e-06	0.0282	TCATCACCACCGCCT
PH02Gene02896.t1	AP2/ERF	MP00549	transfer from AT5G47230(Arabidopsis thaliana)	WOX13	PheWOX13b	-589	-575	+	13.8462	7.23e-06	0.0288	CCACCGCCTCCTCCT
PH02Gene49769.t1	LBD (AS2/LOB)	MP00581	transfer from AT5G63090(Arabidopsis thaliana)	WOX13	PheWOX13b	-1018	-998	+	16.6154	1e-06	0.00629	TCCTCCATTGCCGCTGCCGCG
PH02Gene49769.t1	LBD (AS2/LOB)	MP00581	transfer from AT5G63090(Arabidopsis thaliana)	WOX13	PheWOX13b	-590	-570	+	15.5692	1.95e-06	0.00885	ACCACCGCCTCCTCCTCTTGA
PH02Gene49769.t1	LBD (AS2/LOB)	MP00581	transfer from AT5G63090(Arabidopsis thaliana)	WOX13	PheWOX13b	-593	-573	+	14.7077	3.28e-06	0.0117	ATCACCACCGCCTCCTCCTCT
PH02Gene49769.t1	LBD (AS2/LOB)	MP00581	transfer from AT5G63090(Arabidopsis thaliana)	WOX13	PheWOX13b	-969	-949	+	13.0154	8.7e-06	0.0213	GTCTCCAGCATCGTCGCCACC
PH02Gene09568.t1	AP2/ERF	MP00601	transfer from AT1G74930(Arabidopsis thaliana)	WOX13	PheWOX13b	-673	-664	+	17.25	1.18e-06	0.147	CGCCGACCAA
PH02Gene23030.t1	C2H2	MP00673	transfer from GRMZM2G011357(Zea mays)	WOX13	PheWOX13b	-1426	-1415	-	12.0294	8.49e-06	0.434	TTGCTCTTATCG
PH02Gene04905.t1	bHLH	MP00036	transfer from AT5G48560(Arabidopsis thaliana)	WOX2	PheWOX2	-1159	-1152	+	16.5036	8.36e-06	0.51	GCACGTGC
PH02Gene04905.t1	bHLH	MP00036	transfer from AT5G48560(Arabidopsis thaliana)	WOX2	PheWOX2	-1159	-1152	-	16.5036	8.36e-06	0.51	GCACGTGC
PH02Gene46496.t1	bHLH	MP00084	transfer from AT1G32640(Arabidopsis thaliana)	WOX2	PheWOX2	-1159	-1152	+	14.561	8.36e-06	0.521	GCACGTGC
PH02Gene46496.t1	bHLH	MP00084	transfer from AT1G32640(Arabidopsis thaliana)	WOX2	PheWOX2	-1159	-1152	-	14.561	8.36e-06	0.521	GCACGTGC
PH02Gene23850.t1	bHLH	MP00100	transfer from AT1G01260(Arabidopsis thaliana)	WOX2	PheWOX2	-1159	-1152	+	15.3146	8.36e-06	0.52	GCACGTGC
PH02Gene23850.t1	bHLH	MP00100	transfer from AT1G01260(Arabidopsis thaliana)	WOX2	PheWOX2	-1159	-1152	-	15.3146	8.36e-06	0.52	GCACGTGC
PH02Gene39676.t1	C2H2	MP00206	transfer from AT1G55110(Arabidopsis thaliana)	WOX2	PheWOX2	-918	-901	-	13.1692	9.79e-06	0.403	TGTAAAAGGACAAACCAA
PH02Gene50015.t1	BES1/BZR1	MP00248	transfer from AT1G78700(Arabidopsis thaliana)	WOX2	PheWOX2	-1161	-1151	-	15.5231	5.45e-06	0.355	TGCACGTGCGT
PH02Gene45188.t1	bZIP	MP00303	transfer from AT2G40620(Arabidopsis thaliana)	WOX2	PheWOX2	-861	-851	-	14.3385	8.07e-06	1	GCGAGCTGTCA
PH02Gene20626.t1	B3 superfamily	MP00468	transfer from AT4G33280(Arabidopsis thaliana)	WOX2	PheWOX2	-741	-721	-	5.37143	4.48e-06	0.276	GATTTTTTTTTTTCGGAAAAT
PH02Gene01591.t1	C2H2	MP00592	transfer from AT5G66730(Arabidopsis thaliana)	WOX2	PheWOX2	-917	-901	-	13.2615	9.89e-06	0.609	TGTAAAAGGACAAACCA
PH02Gene05157.t1	HB	MP00650	transfer from LOC_Os09g35910(Oryza sativa subsp. japonica)	WOX2	PheWOX2	-673	-664	+	11.9633	1.75e-06	0.435	GCCCAATCAA
PH02Gene11694.t1	bHLH	MP00659	transfer from Pp3c14_15890(Physcomitrella patens)	WOX2	PheWOX2	-1160	-1151	+	13.4286	2.21e-06	0.137	CGCACGTGCA
PH02Gene11694.t1	bHLH	MP00659	transfer from Pp3c14_15890(Physcomitrella patens)	WOX2	PheWOX2	-1160	-1151	-	13.4286	2.21e-06	0.137	TGCACGTGCG
PH02Gene08579.t1	AP2/ERF	MP00026	transfer from AT1G78080(Arabidopsis thaliana)	WOX3	PheWOX3a	-1122	-1113	+	12.2347	9.87e-06	0.612	CGCCGACCTT
PH02Gene44702.t1	B3 superfamily	MP00083	transfer from AT3G24650(Arabidopsis thaliana)	WOX3	PheWOX3a	-367	-359	-	13.8058	6.17e-06	0.0691	CTGCATGCT
PH02Gene06394.t1	MYB superfamily	MP00132	transfer from AT1G08810(Arabidopsis thaliana)	WOX3	PheWOX3a	-1376	-1358	+	14.7231	5.81e-06	0.358	CTCCTCCACCCACCCCTGC
PH02Gene31429.t1	MYB superfamily	MP00134	transfer from AT1G09540(Arabidopsis thaliana)	WOX3	PheWOX3a	-1111	-1097	+	14.5538	4.27e-06	0.15	ACCACCCACCGCCCT
PH02Gene31429.t1	MYB superfamily	MP00134	transfer from AT1G09540(Arabidopsis thaliana)	WOX3	PheWOX3a	-1372	-1358	+	14.1538	7.01e-06	0.173	TCCACCCACCCCTGC
PH02Gene35410.t1	AP2/ERF	MP00151	transfer from AT1G19210(Arabidopsis thaliana)	WOX3	PheWOX3a	-1126	-1113	-	15.6	2.39e-06	0.197	AAGGTCGGCGGGGG
PH02Gene03465.t1	AP2/ERF	MP00156	transfer from AT1G21910(Arabidopsis thaliana)	WOX3	PheWOX3a	-1294	-1275	+	17.7538	5.1e-07	0.00697	CCATCGCCACCCCCGCCGCC
PH02Gene03465.t1	AP2/ERF	MP00156	transfer from AT1G21910(Arabidopsis thaliana)	WOX3	PheWOX3a	-988	-969	+	17.5231	6.39e-07	0.00826	CTGCGTTCAGCACCACCGCC
PH02Gene03465.t1	AP2/ERF	MP00156	transfer from AT1G21910(Arabidopsis thaliana)	WOX3	PheWOX3a	-1354	-1335	+	16.7846	1.26e-06	0.0151	TCTCGTGCTCCCCCACCGCC
PH02Gene03465.t1	AP2/ERF	MP00156	transfer from AT1G21910(Arabidopsis thaliana)	WOX3	PheWOX3a	-1408	-1389	+	15.0769	4.91e-06	0.0417	ACCTCTTGTGCTCCACCGCC
PH02Gene03465.t1	AP2/ERF	MP00156	transfer from AT1G21910(Arabidopsis thaliana)	WOX3	PheWOX3a	-1321	-1302	+	14.1077	9.42e-06	0.0565	TCTCCGGTGCTACCGCCGCC
PH02Gene14168.t1	AP2/ERF	MP00204	transfer from AT1G53910(Arabidopsis thaliana)	WOX3	PheWOX3a	-1222	-1202	-	21.4769	1.75e-08	0.000685	GGAAGAAGGTGGCGGCGGGGG
PH02Gene14168.t1	AP2/ERF	MP00204	transfer from AT1G53910(Arabidopsis thaliana)	WOX3	PheWOX3a	-1312	-1292	-	20.3692	5.95e-08	0.00162	TGGTGGATTCGGCGGCGGTAG
PH02Gene14168.t1	AP2/ERF	MP00204	transfer from AT1G53910(Arabidopsis thaliana)	WOX3	PheWOX3a	-1396	-1376	-	19.2462	1.77e-07	0.00395	GGGAGCAGCTGGCGGCGGTGG
PH02Gene14168.t1	AP2/ERF	MP00204	transfer from AT1G53910(Arabidopsis thaliana)	WOX3	PheWOX3a	-1345	-1325	-	15.8308	2.43e-06	0.0249	GGAAGAAGGTGGCGGTGGGGG
PH02Gene14168.t1	AP2/ERF	MP00204	transfer from AT1G53910(Arabidopsis thaliana)	WOX3	PheWOX3a	-1285	-1265	-	14.7692	4.68e-06	0.0311	GAGGAGAAGGGGCGGCGGGGG
PH02Gene14168.t1	AP2/ERF	MP00204	transfer from AT1G53910(Arabidopsis thaliana)	WOX3	PheWOX3a	-1219	-1199	-	13.6769	8.7e-06	0.0414	CGGGGAAGAAGGTGGCGGCGG
PH02Gene14168.t1	AP2/ERF	MP00204	transfer from AT1G53910(Arabidopsis thaliana)	WOX3	PheWOX3a	-1399	-1379	-	13.6615	8.77e-06	0.0414	AGCAGCTGGCGGCGGTGGAGC
PH02Gene10736.t1	LBD (AS2/LOB)	MP00211	transfer from AT1G65620(Arabidopsis thaliana)	WOX3	PheWOX3a	-1324	-1304	+	19.7077	1.09e-07	0.00268	CCGTCTCCGGTGCTACCGCCG
PH02Gene10736.t1	LBD (AS2/LOB)	MP00211	transfer from AT1G65620(Arabidopsis thaliana)	WOX3	PheWOX3a	-1321	-1301	+	16.5385	1.19e-06	0.0124	TCTCCGGTGCTACCGCCGCCG
PH02Gene10736.t1	LBD (AS2/LOB)	MP00211	transfer from AT1G65620(Arabidopsis thaliana)	WOX3	PheWOX3a	-1219	-1199	+	14.0769	5.78e-06	0.027	CCGCCGCCACCTTCTTCCCCG
PH02Gene10736.t1	LBD (AS2/LOB)	MP00211	transfer from AT1G65620(Arabidopsis thaliana)	WOX3	PheWOX3a	-1312	-1292	+	14.0308	5.94e-06	0.027	CTACCGCCGCCGAATCCACCA
PH02Gene10736.t1	LBD (AS2/LOB)	MP00211	transfer from AT1G65620(Arabidopsis thaliana)	WOX3	PheWOX3a	-1294	-1274	+	13.7692	6.95e-06	0.0289	CCATCGCCACCCCCGCCGCCC
PH02Gene10736.t1	LBD (AS2/LOB)	MP00211	transfer from AT1G65620(Arabidopsis thaliana)	WOX3	PheWOX3a	-1188	-1168	+	13.7077	7.21e-06	0.0295	CTACCGCCGCTGGATCCTCCA
PH02Gene10736.t1	LBD (AS2/LOB)	MP00211	transfer from AT1G65620(Arabidopsis thaliana)	WOX3	PheWOX3a	-1342	-1322	+	13.2615	9.36e-06	0.0338	CCACCGCCACCTTCTTCCCCG
PH02Gene00916.t1	NAC	MP00212	transfer from AT1G65910(Arabidopsis thaliana)	WOX3	PheWOX3a	-1273	-1258	+	14.9077	6.08e-06	1	CTTCTCCTCCACGCCA
PH02Gene21591.t1	NAC	MP00212	transfer from AT1G65910(Arabidopsis thaliana)	WOX3	PheWOX3a	-1273	-1258	+	14.9077	6.08e-06	1	CTTCTCCTCCACGCCA
PH02Gene24683.t1	AP2/ERF	MP00227	transfer from AT1G71450(Arabidopsis thaliana)	WOX3	PheWOX3a	-1293	-1274	+	18.8333	1.73e-07	0.0015	CATCGCCACCCCCGCCGCCC
PH02Gene24683.t1	AP2/ERF	MP00227	transfer from AT1G71450(Arabidopsis thaliana)	WOX3	PheWOX3a	-1296	-1277	+	18.803	1.78e-07	0.0015	CACCATCGCCACCCCCGCCG
PH02Gene24683.t1	AP2/ERF	MP00227	transfer from AT1G71450(Arabidopsis thaliana)	WOX3	PheWOX3a	-1169	-1150	+	18.1061	3.16e-07	0.00206	CATCGCCACCCCCGCCTCCT
PH02Gene24683.t1	AP2/ERF	MP00227	transfer from AT1G71450(Arabidopsis thaliana)	WOX3	PheWOX3a	-1308	-1289	+	17.4697	5.25e-07	0.0029	CGCCGCCGAATCCACCATCG
PH02Gene24683.t1	AP2/ERF	MP00227	transfer from AT1G71450(Arabidopsis thaliana)	WOX3	PheWOX3a	-1172	-1153	+	16.9697	7.73e-07	0.00372	CTCCATCGCCACCCCCGCCT
PH02Gene24683.t1	AP2/ERF	MP00227	transfer from AT1G71450(Arabidopsis thaliana)	WOX3	PheWOX3a	-1320	-1301	+	16.9091	8.09e-07	0.00375	CTCCGGTGCTACCGCCGCCG
PH02Gene24683.t1	AP2/ERF	MP00227	transfer from AT1G71450(Arabidopsis thaliana)	WOX3	PheWOX3a	-1299	-1280	+	15.9545	1.65e-06	0.00616	ATCCACCATCGCCACCCCCG
PH02Gene24683.t1	AP2/ERF	MP00227	transfer from AT1G71450(Arabidopsis thaliana)	WOX3	PheWOX3a	-1175	-1156	+	15.3485	2.54e-06	0.00798	ATCCTCCATCGCCACCCCCG
PH02Gene24683.t1	AP2/ERF	MP00227	transfer from AT1G71450(Arabidopsis thaliana)	WOX3	PheWOX3a	-1323	-1304	+	15.1061	3.01e-06	0.00899	CGTCTCCGGTGCTACCGCCG
PH02Gene24683.t1	AP2/ERF	MP00227	transfer from AT1G71450(Arabidopsis thaliana)	WOX3	PheWOX3a	-1305	-1286	+	15.0758	3.07e-06	0.00907	CGCCGAATCCACCATCGCCA
PH02Gene24683.t1	AP2/ERF	MP00227	transfer from AT1G71450(Arabidopsis thaliana)	WOX3	PheWOX3a	-1087	-1068	+	14.6818	4.03e-06	0.0114	CGCGGCCGGCTGCGCCACCG
PH02Gene24683.t1	AP2/ERF	MP00227	transfer from AT1G71450(Arabidopsis thaliana)	WOX3	PheWOX3a	-1404	-1385	+	14.5303	4.46e-06	0.0124	CTTGTGCTCCACCGCCGCCA
PH02Gene24683.t1	AP2/ERF	MP00227	transfer from AT1G71450(Arabidopsis thaliana)	WOX3	PheWOX3a	-981	-962	+	14.3485	5.05e-06	0.0134	CAGCACCACCGCCACCCACT
PH02Gene24683.t1	AP2/ERF	MP00227	transfer from AT1G71450(Arabidopsis thaliana)	WOX3	PheWOX3a	-1353	-1334	+	14.3333	5.1e-06	0.0134	CTCGTGCTCCCCCACCGCCA
PH02Gene24683.t1	AP2/ERF	MP00227	transfer from AT1G71450(Arabidopsis thaliana)	WOX3	PheWOX3a	-1230	-1211	+	14.0152	6.3e-06	0.0153	CCCGTGCTCCCCCGCCGCCA
PH02Gene24683.t1	AP2/ERF	MP00227	transfer from AT1G71450(Arabidopsis thaliana)	WOX3	PheWOX3a	-1311	-1292	+	13.9545	6.56e-06	0.0158	TACCGCCGCCGAATCCACCA
PH02Gene24683.t1	AP2/ERF	MP00227	transfer from AT1G71450(Arabidopsis thaliana)	WOX3	PheWOX3a	-987	-968	+	13.8485	7.03e-06	0.0164	TGCGTTCAGCACCACCGCCA
PH02Gene24683.t1	AP2/ERF	MP00227	transfer from AT1G71450(Arabidopsis thaliana)	WOX3	PheWOX3a	-1227	-1208	+	13.3788	9.54e-06	0.0212	GTGCTCCCCCGCCGCCACCT
PH02Gene24683.t1	AP2/ERF	MP00227	transfer from AT1G71450(Arabidopsis thaliana)	WOX3	PheWOX3a	-1398	-1379	+	13.3333	9.82e-06	0.0212	CTCCACCGCCGCCAGCTGCT
PH02Gene24683.t1	AP2/ERF	MP00227	transfer from AT1G71450(Arabidopsis thaliana)	WOX3	PheWOX3a	-1338	-1319	+	13.3333	9.82e-06	0.0212	CGCCACCTTCTTCCCCGTCT
PH02Gene24683.t1	AP2/ERF	MP00227	transfer from AT1G71450(Arabidopsis thaliana)	WOX3	PheWOX3a	-1215	-1196	+	13.3333	9.82e-06	0.0212	CGCCACCTTCTTCCCCGTCT
PH02Gene05655.t1	C2H2	MP00229	transfer from AT1G72050(Arabidopsis thaliana)	WOX3	PheWOX3a	-1274	-1256	+	14.1935	4.43e-06	0.0138	CCTTCTCCTCCACGCCATC
PH02Gene05655.t1	C2H2	MP00229	transfer from AT1G72050(Arabidopsis thaliana)	WOX3	PheWOX3a	-1380	-1362	+	13.6532	6.13e-06	0.0155	CTCCCTCCTCCACCCACCC
PH02Gene05655.t1	C2H2	MP00229	transfer from AT1G72050(Arabidopsis thaliana)	WOX3	PheWOX3a	-1345	-1327	+	13.0806	8.6e-06	0.0172	CCCCCACCGCCACCTTCTT
PH02Gene05655.t1	C2H2	MP00229	transfer from AT1G72050(Arabidopsis thaliana)	WOX3	PheWOX3a	-1429	-1411	+	13.0323	8.84e-06	0.0172	CCCACCCCTGCTCCTCCTT
PH02Gene02281.t1	MYB superfamily	MP00249	transfer from AT1G79180(Arabidopsis thaliana)	WOX3	PheWOX3a	-1379	-1359	+	14.5231	6.91e-06	0.0837	TCCCTCCTCCACCCACCCCTG
PH02Gene02281.t1	MYB superfamily	MP00249	transfer from AT1G79180(Arabidopsis thaliana)	WOX3	PheWOX3a	-1469	-1449	+	14.0154	9.72e-06	0.108	CACCTCCCCCCCCAACCTCCT
PH02Gene23445.t1	BBR-BPC	MP00253	transfer from AT2G01930(Arabidopsis thaliana)	WOX3	PheWOX3a	-196	-173	+	15.7121	1.6e-07	0.000159	GATAGACAGCAAGTGAGAGAGAGC
PH02Gene40590.t1	NAC	MP00257	transfer from AT2G02450(Arabidopsis thaliana)	WOX3	PheWOX3a	-1273	-1255	+	14.4308	6.53e-06	0.521	CTTCTCCTCCACGCCATCT
PH02Gene40936.t1	LBD (AS2/LOB)	MP00283	transfer from AT2G30340(Arabidopsis thaliana)	WOX3	PheWOX3a	-1320	-1304	-	16.4308	1.39e-06	0.0335	CGGCGGTAGCACCGGAG
PH02Gene15563.t1	AP2/ERF	MP00302	transfer from AT2G40340(Arabidopsis thaliana)	WOX3	PheWOX3a	-1397	-1377	-	23.0857	7.35e-09	0.00025	GGAGCAGCTGGCGGCGGTGGA
PH02Gene15563.t1	AP2/ERF	MP00302	transfer from AT2G40340(Arabidopsis thaliana)	WOX3	PheWOX3a	-1298	-1278	-	22.4143	1.34e-08	0.000328	GGCGGGGGTGGCGATGGTGGA
PH02Gene15563.t1	AP2/ERF	MP00302	transfer from AT2G40340(Arabidopsis thaliana)	WOX3	PheWOX3a	-1174	-1154	-	20.6571	5.81e-08	0.000647	GGCGGGGGTGGCGATGGAGGA
PH02Gene15563.t1	AP2/ERF	MP00302	transfer from AT2G40340(Arabidopsis thaliana)	WOX3	PheWOX3a	-1310	-1290	-	20.5	6.58e-08	0.000671	GATGGTGGATTCGGCGGCGGT
PH02Gene15563.t1	AP2/ERF	MP00302	transfer from AT2G40340(Arabidopsis thaliana)	WOX3	PheWOX3a	-1343	-1323	-	19.5571	1.36e-07	0.00133	GGGGAAGAAGGTGGCGGTGGG
PH02Gene15563.t1	AP2/ERF	MP00302	transfer from AT2G40340(Arabidopsis thaliana)	WOX3	PheWOX3a	-1220	-1200	-	18.4857	2.95e-07	0.00278	GGGGAAGAAGGTGGCGGCGGG
PH02Gene15563.t1	AP2/ERF	MP00302	transfer from AT2G40340(Arabidopsis thaliana)	WOX3	PheWOX3a	-1307	-1287	-	16.8857	8.75e-07	0.00532	GGCGATGGTGGATTCGGCGGC
PH02Gene15563.t1	AP2/ERF	MP00302	transfer from AT2G40340(Arabidopsis thaliana)	WOX3	PheWOX3a	-1292	-1272	-	16.6429	1.02e-06	0.00568	AGGGGCGGCGGGGGTGGCGAT
PH02Gene15563.t1	AP2/ERF	MP00302	transfer from AT2G40340(Arabidopsis thaliana)	WOX3	PheWOX3a	-1400	-1380	-	16.6143	1.04e-06	0.00568	GCAGCTGGCGGCGGTGGAGCA
PH02Gene15563.t1	AP2/ERF	MP00302	transfer from AT2G40340(Arabidopsis thaliana)	WOX3	PheWOX3a	-1394	-1374	-	16.2143	1.35e-06	0.00685	GAGGGAGCAGCTGGCGGCGGT
PH02Gene15563.t1	AP2/ERF	MP00302	transfer from AT2G40340(Arabidopsis thaliana)	WOX3	PheWOX3a	-1340	-1320	-	15.2286	2.47e-06	0.0102	GACGGGGAAGAAGGTGGCGGT
PH02Gene15563.t1	AP2/ERF	MP00302	transfer from AT2G40340(Arabidopsis thaliana)	WOX3	PheWOX3a	-1217	-1197	-	15.0286	2.78e-06	0.0108	GACGGGGAAGAAGGTGGCGGC
PH02Gene15563.t1	AP2/ERF	MP00302	transfer from AT2G40340(Arabidopsis thaliana)	WOX3	PheWOX3a	-1295	-1275	-	14.9571	2.9e-06	0.0108	GGCGGCGGGGGTGGCGATGGT
PH02Gene15563.t1	AP2/ERF	MP00302	transfer from AT2G40340(Arabidopsis thaliana)	WOX3	PheWOX3a	-1186	-1166	-	14.8714	3.05e-06	0.0112	GATGGAGGATCCAGCGGCGGT
PH02Gene15563.t1	AP2/ERF	MP00302	transfer from AT2G40340(Arabidopsis thaliana)	WOX3	PheWOX3a	-1375	-1355	-	14.6571	3.46e-06	0.0123	GGAGCAGGGGTGGGTGGAGGA
PH02Gene15563.t1	AP2/ERF	MP00302	transfer from AT2G40340(Arabidopsis thaliana)	WOX3	PheWOX3a	-1089	-1069	-	14.6286	3.52e-06	0.0123	GGTGGCGCAGCCGGCCGCGGG
PH02Gene15563.t1	AP2/ERF	MP00302	transfer from AT2G40340(Arabidopsis thaliana)	WOX3	PheWOX3a	-1171	-1151	-	14.5	3.79e-06	0.0129	GGAGGCGGGGGTGGCGATGGA
PH02Gene15563.t1	AP2/ERF	MP00302	transfer from AT2G40340(Arabidopsis thaliana)	WOX3	PheWOX3a	-1337	-1317	-	14.2286	4.43e-06	0.0143	GGAGACGGGGAAGAAGGTGGC
PH02Gene15563.t1	AP2/ERF	MP00302	transfer from AT2G40340(Arabidopsis thaliana)	WOX3	PheWOX3a	-1214	-1194	-	14.2286	4.43e-06	0.0143	GGAGACGGGGAAGAAGGTGGC
PH02Gene15563.t1	AP2/ERF	MP00302	transfer from AT2G40340(Arabidopsis thaliana)	WOX3	PheWOX3a	-1008	-988	-	13.9571	5.17e-06	0.0156	GGCGAGGAAGAGGGCGGTGGG
PH02Gene15563.t1	AP2/ERF	MP00302	transfer from AT2G40340(Arabidopsis thaliana)	WOX3	PheWOX3a	-1168	-1148	-	13.7286	5.88e-06	0.0171	TTAGGAGGCGGGGGTGGCGAT
PH02Gene39376.t2	AP2/ERF	MP00302	transfer from AT2G40340(Arabidopsis thaliana)	WOX3	PheWOX3a	-1397	-1377	-	23.0857	7.35e-09	0.000251	GGAGCAGCTGGCGGCGGTGGA
PH02Gene39376.t2	AP2/ERF	MP00302	transfer from AT2G40340(Arabidopsis thaliana)	WOX3	PheWOX3a	-1298	-1278	-	22.4143	1.34e-08	0.00033	GGCGGGGGTGGCGATGGTGGA
PH02Gene39376.t2	AP2/ERF	MP00302	transfer from AT2G40340(Arabidopsis thaliana)	WOX3	PheWOX3a	-1174	-1154	-	20.6571	5.81e-08	0.00065	GGCGGGGGTGGCGATGGAGGA
PH02Gene39376.t2	AP2/ERF	MP00302	transfer from AT2G40340(Arabidopsis thaliana)	WOX3	PheWOX3a	-1310	-1290	-	20.5	6.58e-08	0.000675	GATGGTGGATTCGGCGGCGGT
PH02Gene39376.t2	AP2/ERF	MP00302	transfer from AT2G40340(Arabidopsis thaliana)	WOX3	PheWOX3a	-1343	-1323	-	19.5571	1.36e-07	0.00133	GGGGAAGAAGGTGGCGGTGGG
PH02Gene39376.t2	AP2/ERF	MP00302	transfer from AT2G40340(Arabidopsis thaliana)	WOX3	PheWOX3a	-1220	-1200	-	18.4857	2.95e-07	0.0028	GGGGAAGAAGGTGGCGGCGGG
PH02Gene39376.t2	AP2/ERF	MP00302	transfer from AT2G40340(Arabidopsis thaliana)	WOX3	PheWOX3a	-1307	-1287	-	16.8857	8.75e-07	0.00535	GGCGATGGTGGATTCGGCGGC
PH02Gene39376.t2	AP2/ERF	MP00302	transfer from AT2G40340(Arabidopsis thaliana)	WOX3	PheWOX3a	-1292	-1272	-	16.6429	1.02e-06	0.00571	AGGGGCGGCGGGGGTGGCGAT
PH02Gene39376.t2	AP2/ERF	MP00302	transfer from AT2G40340(Arabidopsis thaliana)	WOX3	PheWOX3a	-1400	-1380	-	16.6143	1.04e-06	0.00571	GCAGCTGGCGGCGGTGGAGCA
PH02Gene39376.t2	AP2/ERF	MP00302	transfer from AT2G40340(Arabidopsis thaliana)	WOX3	PheWOX3a	-1394	-1374	-	16.2143	1.35e-06	0.00688	GAGGGAGCAGCTGGCGGCGGT
PH02Gene39376.t2	AP2/ERF	MP00302	transfer from AT2G40340(Arabidopsis thaliana)	WOX3	PheWOX3a	-1340	-1320	-	15.2286	2.47e-06	0.0103	GACGGGGAAGAAGGTGGCGGT
PH02Gene39376.t2	AP2/ERF	MP00302	transfer from AT2G40340(Arabidopsis thaliana)	WOX3	PheWOX3a	-1217	-1197	-	15.0286	2.78e-06	0.0108	GACGGGGAAGAAGGTGGCGGC
[truncated: 907 more rows]

## Sheet: Rice
TF Gene_id	Family	Motif ID	sequence name	start	stop	strand	score	p-value	q-value	matched sequence
Os01g74020	G2-like	MP00014	OsWOX3a	-821	-808	+	13.112	4.96e-06	0.245	TCTAGATTCGGTTA
Os06g24070	G2-like	MP00022	OsWOX11a	-288	-279	-	13.296	9.91e-06	0.476	GAGAATCTTT
Os09g39810	ERF	MP00029	OsWOX13	-601	-592	-	12.3916	8.56e-06	0.148	GCGCCGCCGC
Os09g39810	ERF	MP00029	OsWOX3a	-917	-908	-	12.5035	5.54e-06	0.143	CCGCCGCCGT
Os09g39810	ERF	MP00029	OsWOX8b	-23	-14	-	12.5035	5.54e-06	0.143	CCGCCGCCGT
Os01g55580	CPP	MP00045	OsWOX8b	-1276	-1267	-	13.57	9.87e-06	0.476	AATTTGAATA
Os03g12350	ARR-B	MP00054	OsWOX11a	-288	-279	-	13.404	7.28e-06	0.364	GAGAATCTTT
Os08g44820	NAC	MP00059	OsWOX4	-117	-106	+	12.2424	8.13e-06	0.207	AAACACGCCAAG
Os08g44820	NAC	MP00059	OsWOX8a	-1287	-1276	+	12.3939	5.46e-06	0.207	CGACACGCCACC
Os03g56950	bHLH	MP00074	OsWOX13	-1839	-1826	+	15.0789	4.23e-06	0.219	ATAAAGTCACGTGA
Os06g49840	MIKC_MADS	MP00077	OsWOX8a	-1066	-1052	+	14.3944	6.49e-06	0.161	TGCTAAAAATGGAAG
Os06g49840	MIKC_MADS	MP00077	OsWOX8a	-1384	-1370	+	14.3239	6.84e-06	0.161	ATCTCCAAATGGAAA
Os01g68370	B3	MP00083	OsWOX2	-1257	-1249	-	14.7801	3.54e-06	0.0609	CTGCATGCA
Os01g68370	B3	MP00083	OsWOX2	-1258	-1250	+	14.7801	3.54e-06	0.0609	CTGCATGCA
Os01g68370	B3	MP00083	OsWOX3b	-610	-602	+	14.7801	3.54e-06	0.0609	CTGCATGCA
Os06g44860	SBP	MP00090	OsWOX11b	-1104	-1089	+	15.3	9.59e-07	0.0217	TGATTTGTACCATATA
Os06g44860	SBP	MP00090	OsWOX4	-796	-781	-	15.9444	1.95e-07	0.00885	TTATATGTACTATATA
Os06g44860	SBP	MP00090	OsWOX8b	-974	-959	-	14.8444	2.29e-06	0.0346	TAATTCGTACTTTTTC
Os03g54160	MIKC_MADS	MP00096	OsWOX13	-1661	-1650	-	15.8016	1.13e-06	0.0263	CTAAAATTGGAA
Os03g54160	MIKC_MADS	MP00096	OsWOX8a	-1064	-1053	+	17.5635	1.57e-07	0.00732	CTAAAAATGGAA
Os07g42510	ERF	MP00109	OsWOX13	-599	-592	-	13.9636	9.36e-06	0.485	GCGCCGCC
Os02g10080	C3H	MP00113	OsWOX11a	-420	-407	+	13.9394	4.46e-06	0.072	ATCCAAAAAGTAAA
Os02g10080	C3H	MP00113	OsWOX9	-1885	-1872	+	14.3788	2.28e-06	0.072	GATGAAAAAGTTGA
Os02g10080	C3H	MP00113	OsWOX9	-1865	-1852	+	14.1061	3.55e-06	0.072	AAAGAAAAAGTTTA
Os02g42870	MYB	MP00114	OsWOX9	-262	-248	+	14.5606	6.83e-06	0.329	ACTGGGGTAGGTGAG
Os01g14010	C2H2	MP00125	OsWOX12	-702	-683	-	14.697	3.76e-06	0.0945	TGAAACAAGACAAGAAAAAA
Os01g14010	C2H2	MP00125	OsWOX5	-365	-346	+	15.8485	2.03e-06	0.0945	TTCGAGAAGACAAAAAAGAA
Os03g51910	bHLH	MP00135	OsWOX13	-1838	-1818	-	15.8947	2.39e-06	0.123	AGTCAAAGTCACGTGACTTTA
Os02g42970	NAC	MP00136	OsWOX2	-96	-82	+	16.5909	6.44e-07	0.0316	CTTAAAAACCACGCA
Os01g49830	RAV	MP00139	OsWOX2	-1071	-1055	-	16.2424	1.23e-06	0.0416	AGCATTTTTTTTGTTGG
Os01g49830	RAV	MP00139	OsWOX9	-883	-867	+	15.9242	1.67e-06	0.0416	AATTTATTTTTTGTTGC
Os02g46780	MYB	MP00144	OsWOX9	-260	-246	+	15.4848	2.23e-06	0.11	TGGGGTAGGTGAGGC
Os02g54050	ERF	MP00151	OsWOX3a	-848	-835	-	14.0606	9.38e-06	0.161	GAGGGCGGTGGAGA
Os02g54050	ERF	MP00151	OsWOX3a	-806	-793	+	14.0606	9.38e-06	0.161	GAGGGCGGTGGAGA
Os02g54050	ERF	MP00151	OsWOX8a	-617	-604	-	14.9091	4.18e-06	0.161	TGGGACGGTGGTGA
Os03g15660	ERF	MP00156	OsWOX13	-299	-280	+	15.0909	4.91e-06	0.0253	ACGCCCCAATCGGCACCGCC
Os03g15660	ERF	MP00156	OsWOX3a	-912	-893	-	22.5455	1.3e-10	6.67e-06	CCTCCTCCACCACCACCGCC
Os03g15660	ERF	MP00156	OsWOX3a	-915	-896	-	19.2121	6.25e-08	0.00161	CCTCCACCACCACCGCCGCC
Os03g15660	ERF	MP00156	OsWOX3a	-857	-838	+	18.5455	1.52e-07	0.00175	CCCTCCTCATCTCCACCGCC
Os03g15660	ERF	MP00156	OsWOX3a	-918	-899	-	18.5152	1.58e-07	0.00175	CCACCACCACCGCCGCCGTC
Os03g15660	ERF	MP00156	OsWOX3a	-803	-784	-	15.9848	2.33e-06	0.0171	CATTGATCTTCTCCACCGCC
Os03g15660	ERF	MP00156	OsWOX3b	-65	-46	+	15.3485	4e-06	0.024	CCTCCCGTCCGGCCACCGAC
Os03g15660	ERF	MP00156	OsWOX5	-309	-290	+	18.4545	1.7e-07	0.00175	CCACTCCCACGACCACCGCC
Os03g15660	ERF	MP00156	OsWOX8a	-626	-607	+	16.3182	1.72e-06	0.0148	AGGTCACCATCACCACCGTC
Os03g15660	ERF	MP00156	OsWOX8b	-24	-5	-	15.2879	4.2e-06	0.024	TCGCCTCTGCCGCCGCCGTC
Os01g66270	ERF	MP00158	OsWOX3a	-918	-904	+	19.1818	8.2e-08	0.00322	GACGGCGGCGGTGGT
Os01g66270	ERF	MP00158	OsWOX3a	-912	-898	+	18.8333	1.25e-07	0.00322	GGCGGTGGTGGTGGA
Os01g66270	ERF	MP00158	OsWOX3a	-915	-901	+	17.4394	5.63e-07	0.00968	GGCGGCGGTGGTGGT
Os01g66270	ERF	MP00158	OsWOX3a	-909	-895	+	14.697	5.59e-06	0.0364	GGTGGTGGTGGAGGA
Os01g66270	ERF	MP00158	OsWOX3a	-991	-977	+	14.0303	8.96e-06	0.0486	GACGTCGACGGCGGT
Os01g66270	ERF	MP00158	OsWOX3a	-846	-832	-	13.9545	9.42e-06	0.0486	GGGGAGGGCGGTGGA
Os01g66270	ERF	MP00158	OsWOX3b	-54	-40	-	14.6818	5.64e-06	0.0364	TGTGTCGTCGGTGGC
Os01g66270	ERF	MP00158	OsWOX5	-298	-284	-	15.3485	3.43e-06	0.0364	GGCCGAGGCGGTGGT
Os01g66270	ERF	MP00158	OsWOX8a	-624	-610	-	14.8788	4.88e-06	0.0364	GGTGGTGATGGTGAC
Os01g66270	ERF	MP00158	OsWOX8b	-342	-328	+	14.6818	5.64e-06	0.0364	GTCGCCGGCGGTGGC
Os12g39400	C2H2	MP00162	OsWOX8b	-1366	-1356	-	13.1343	3.46e-06	0.171	CACTGTCACTG
Os07g44690	HSF	MP00187	OsWOX5	-212	-198	+	12.9342	6.84e-06	0.353	AGAAGATCCCGGAAG
Os04g57340	ERF	MP00194	OsWOX13	-352	-338	-	14.8333	4.93e-06	0.0424	CGGCGGCGACGCAGG
Os04g57340	ERF	MP00194	OsWOX13	-576	-562	+	13.7424	9.83e-06	0.0725	AGGCGGCGGCCGGTG
Os04g57340	ERF	MP00194	OsWOX3a	-919	-905	+	20.8788	1.39e-08	0.00072	CGACGGCGGCGGTGG
Os04g57340	ERF	MP00194	OsWOX3a	-916	-902	+	19.1515	1.3e-07	0.00225	CGGCGGCGGTGGTGG
Os04g57340	ERF	MP00194	OsWOX3a	-913	-899	+	15.0152	4.39e-06	0.0424	CGGCGGTGGTGGTGG
Os04g57340	ERF	MP00194	OsWOX8b	-25	-11	+	19.3182	1.04e-07	0.00225	CGACGGCGGCGGCAG
Os04g57340	ERF	MP00194	OsWOX8b	-22	-8	+	17.5606	6.33e-07	0.00817	CGGCGGCGGCAGAGG
Os01g65080	C2H2	MP00196	OsWOX9	-265	-251	-	14.5	3.5e-06	0.181	ACCTACCCCAGTACA
Os06g48534	GATA	MP00198	OsWOX13	-316	-298	+	10.8158	4.55e-06	0.0805	CGTCCTCCTCGTCATCGAC
Os06g48534	GATA	MP00198	OsWOX3b	-117	-99	+	10.8947	4.41e-06	0.0805	CCTCCTCTTCTTCTTCTTC
Os06g48534	GATA	MP00198	OsWOX3b	-114	-96	+	9.39474	8.07e-06	0.101	CCTCTTCTTCTTCTTCTCC
Os06g48534	GATA	MP00198	OsWOX5	-607	-589	+	10.6842	4.81e-06	0.0805	CATTATTCTAATCATCACC
Os06g09390	ERF	MP00204	OsWOX13	-585	-565	+	18.6818	2.51e-07	0.00324	CGGTGGCTAAGGCGGCGGCCG
Os06g09390	ERF	MP00204	OsWOX3a	-925	-905	+	21.0606	1.67e-08	0.000862	TGGCAACGACGGCGGCGGTGG
Os06g09390	ERF	MP00204	OsWOX3a	-928	-908	+	19.8333	7.56e-08	0.00195	AGGTGGCAACGACGGCGGCGG
Os06g09390	ERF	MP00204	OsWOX3a	-922	-902	+	14.8788	4.96e-06	0.0426	CAACGACGGCGGCGGTGGTGG
Os06g09390	ERF	MP00204	OsWOX8b	-31	-11	+	18.697	2.48e-07	0.00324	GGACCGCGACGGCGGCGGCAG
Os06g09390	ERF	MP00204	OsWOX8b	-28	-8	+	15.3333	3.69e-06	0.038	CCGCGACGGCGGCGGCAGAGG
Os06g09390	ERF	MP00204	OsWOX8b	-34	-14	+	14.0152	8.41e-06	0.0619	CGAGGACCGCGACGGCGGCGG
Os01g09850	C2H2	MP00206	OsWOX12	-700	-683	-	13.6667	6.72e-06	0.165	TGAAACAAGACAAGAAAA
Os01g09850	C2H2	MP00206	OsWOX3a	-1316	-1299	-	13.9545	5.82e-06	0.165	CAAATAACGCCAAATAAA
Os01g66590	LBD	MP00211	OsWOX13	-585	-565	-	15.4848	2.56e-06	0.0256	CGGCCGCCGCCTTAGCCACCG
Os01g66590	LBD	MP00211	OsWOX13	-588	-568	-	14.1364	6.21e-06	0.029	CCGCCGCCTTAGCCACCGGCC
Os01g66590	LBD	MP00211	OsWOX3a	-913	-893	-	20.197	5.96e-08	0.00158	CCTCCTCCACCACCACCGCCG
Os01g66590	LBD	MP00211	OsWOX3a	-916	-896	-	20.1667	6.13e-08	0.00158	CCTCCACCACCACCGCCGCCG
Os01g66590	LBD	MP00211	OsWOX3a	-925	-905	-	15.2576	2.98e-06	0.0256	CCACCGCCGCCGTCGTTGCCA
Os01g66590	LBD	MP00211	OsWOX3a	-928	-908	-	14.7727	4.12e-06	0.0281	CCGCCGCCGTCGTTGCCACCT
Os01g66590	LBD	MP00211	OsWOX3a	-919	-899	-	14.5758	4.68e-06	0.0281	CCACCACCACCGCCGCCGTCG
Os01g66590	LBD	MP00211	OsWOX3a	-910	-890	-	14.5	4.92e-06	0.0281	TCTCCTCCTCCACCACCACCG
Os01g66590	LBD	MP00211	OsWOX3a	-1088	-1068	+	14.3333	5.48e-06	0.0282	TCTCCCCCGCCAACCTCGCCT
Os01g66590	LBD	MP00211	OsWOX8b	-22	-2	-	17.3939	6.41e-07	0.011	TGGTCGCCTCTGCCGCCGCCG
Os01g66590	LBD	MP00211	OsWOX8b	-28	-8	-	16	1.79e-06	0.023	CCTCTGCCGCCGCCGTCGCGG
Os01g03720	MYB	MP00216	OsWOX3a	-1290	-1276	+	15.9242	9.29e-07	0.0464	AATATAGTTAGGTTG
Os01g03720	MYB	MP00216	OsWOX3b	-381	-367	+	15.1818	2.54e-06	0.0635	ATTCAAGTTAGGCAT
Os01g03720	MYB	MP00216	OsWOX3b	-214	-200	-	14.3788	6.41e-06	0.107	ACTAAGGTTAGGCAT
Os09g13940	ERF	MP00217	OsWOX3a	-919	-905	-	20.5	2.6e-08	0.00134	CCACCGCCGCCGTCG
Os09g13940	ERF	MP00217	OsWOX3a	-916	-902	-	19.9091	5.5e-08	0.00142	CCACCACCGCCGCCG
Os09g13940	ERF	MP00217	OsWOX3a	-913	-899	-	16.1515	1.97e-06	0.0203	CCACCACCACCGCCG
Os09g13940	ERF	MP00217	OsWOX8b	-25	-11	-	19.1061	1.4e-07	0.00241	CTGCCGCCGCCGTCG
Os09g13940	ERF	MP00217	OsWOX8b	-22	-8	-	18.2879	3.26e-07	0.0042	CCTCTGCCGCCGCCG
Os09g13940	ERF	MP00217	OsWOX8b	-28	-14	-	14.2424	7.2e-06	0.0619	CCGCCGCCGTCGCGG
Os09g29930	bHLH	MP00219	OsWOX13	-1832	-1818	+	14.3182	9.4e-06	0.486	CACGTGACTTTGACT
Os01g16810	MYB	MP00222	OsWOX12	-632	-620	-	15.0854	5.51e-06	0.265	ATACATACCGTTA
Os06g12230	TCP	MP00224	OsWOX8b	-738	-726	+	18.4394	2.67e-07	0.0138	GGGTGGGACCCAC
Os06g12230	TCP	MP00224	OsWOX8b	-736	-724	-	17.7424	5.45e-07	0.0141	CGGTGGGTCCCAC
Os03g07450	HD-ZIP	MP00225	OsWOX11a	-509	-499	+	14.3731	6.4e-06	0.148	CTAATAATTAA
Os03g07450	HD-ZIP	MP00225	OsWOX5	-1009	-999	+	14.4925	4.84e-06	0.148	CCAATAATTTA
Os11g13840	ERF	MP00227	OsWOX13	-585	-566	-	14.0455	6.46e-06	0.0237	GGCCGCCGCCTTAGCCACCG
Os11g13840	ERF	MP00227	OsWOX3a	-916	-897	-	24.5303	1.93e-10	5.68e-06	CTCCACCACCACCGCCGCCG
Os11g13840	ERF	MP00227	OsWOX3a	-919	-900	-	24.4394	2.21e-10	5.68e-06	CACCACCACCGCCGCCGTCG
Os11g13840	ERF	MP00227	OsWOX3a	-913	-894	-	23.8182	5.47e-10	9.36e-06	CTCCTCCACCACCACCGCCG
Os11g13840	ERF	MP00227	OsWOX3a	-910	-891	-	20.3939	3.24e-08	0.000333	CTCCTCCTCCACCACCACCG
Os11g13840	ERF	MP00227	OsWOX3a	-907	-888	-	16.7576	8.6e-07	0.00601	AGTCTCCTCCTCCACCACCA
Os11g13840	ERF	MP00227	OsWOX3a	-928	-909	-	16.4242	1.12e-06	0.0064	CGCCGCCGTCGTTGCCACCT
Os11g13840	ERF	MP00227	OsWOX3a	-925	-906	-	15.7576	1.87e-06	0.00963	CACCGCCGCCGTCGTTGCCA
Os11g13840	ERF	MP00227	OsWOX3a	-922	-903	-	15.5909	2.12e-06	0.00993	CACCACCGCCGCCGTCGTTG
Os11g13840	ERF	MP00227	OsWOX3a	-1139	-1120	+	15.0606	3.14e-06	0.0124	CCCCGTCGGCGCCACCTCCT
Os11g13840	ERF	MP00227	OsWOX3a	-966	-947	-	13.4242	9.85e-06	0.0316	CTCCGCGTCGGCCACCACCA
Os11g13840	ERF	MP00227	OsWOX3b	-1240	-1221	+	17.8939	3.35e-07	0.00287	ATCCTCCTCCTCCACCTCCA
Os11g13840	ERF	MP00227	OsWOX3b	-1234	-1215	+	13.6061	8.71e-06	0.0299	CTCCTCCACCTCCAGTGCCA
Os11g13840	ERF	MP00227	OsWOX8b	-25	-6	-	21.0455	1.64e-08	0.000211	CGCCTCTGCCGCCGCCGTCG
Os11g13840	ERF	MP00227	OsWOX8b	-22	-3	-	16.6515	9.36e-07	0.00601	GGTCGCCTCTGCCGCCGCCG
Os11g13840	ERF	MP00227	OsWOX8b	-19	0	-	15.303	2.63e-06	0.0113	CGTGGTCGCCTCTGCCGCCG
Os05g03020	C2H2	MP00229	OsWOX11a	-1692	-1674	+	14.0556	5.1e-06	0.00808	CTCCCTTCTCCTTCTTCTT
Os05g03020	C2H2	MP00229	OsWOX12	-740	-722	+	16.4365	1.1e-06	0.00339	CCCCCCCCCCCTCCCCCAC
Os05g03020	C2H2	MP00229	OsWOX12	-737	-719	+	15.8413	1.64e-06	0.00447	CCCCCCCCTCCCCCACTTC
Os05g03020	C2H2	MP00229	OsWOX12	-734	-716	+	13.7063	6.31e-06	0.00961	CCCCCTCCCCCACTTCTTT
Os05g03020	C2H2	MP00229	OsWOX12	-743	-725	+	13.4365	7.42e-06	0.0107	CTCCCCCCCCCCCCTCCCC
Os05g03020	C2H2	MP00229	OsWOX13	-325	-307	+	26.254	2.39e-10	1.17e-05	CCTCCTCCTCGTCCTCCTC
Os05g03020	C2H2	MP00229	OsWOX13	-659	-641	+	21.0556	3.52e-08	0.000432	CCGCTTCCTCCTCTTCTTC
Os05g03020	C2H2	MP00229	OsWOX13	-322	-304	+	19.4365	1.29e-07	0.000703	CCTCCTCGTCCTCCTCGTC
Os05g03020	C2H2	MP00229	OsWOX13	-328	-310	+	19.1587	1.59e-07	0.000779	GCTCCTCCTCCTCGTCCTC
Os05g03020	C2H2	MP00229	OsWOX13	-319	-301	+	18.1508	3.33e-07	0.00136	CCTCGTCCTCCTCGTCATC
Os05g03020	C2H2	MP00229	OsWOX13	-656	-638	+	15.4048	2.18e-06	0.0051	CTTCCTCCTCTTCTTCTCT
Os05g03020	C2H2	MP00229	OsWOX13	-662	-644	+	14.3333	4.3e-06	0.00754	GTTCCGCTTCCTCCTCTTC
Os05g03020	C2H2	MP00229	OsWOX13	-653	-635	+	13.6667	6.46e-06	0.00961	CCTCCTCTTCTTCTCTCCC
Os05g03020	C2H2	MP00229	OsWOX13	-316	-298	+	13.0952	9.08e-06	0.0121	CGTCCTCCTCGTCATCGAC
Os05g03020	C2H2	MP00229	OsWOX2	-544	-526	+	17.7619	4.41e-07	0.00167	CCTCCTTTCCTTCCTCTTC
Os05g03020	C2H2	MP00229	OsWOX2	-541	-523	+	15.4762	2.08e-06	0.0051	CCTTTCCTTCCTCTTCCCC
Os05g03020	C2H2	MP00229	OsWOX2	-547	-529	+	13.2063	8.5e-06	0.0116	CAGCCTCCTTTCCTTCCTC
Os05g03020	C2H2	MP00229	OsWOX3a	-838	-820	+	24.7302	1.29e-09	3.16e-05	CCTCCCCCTTCTCCTCCTC
Os05g03020	C2H2	MP00229	OsWOX3a	-908	-890	-	20.0635	7.91e-08	0.000555	TCTCCTCCTCCACCACCAC
Os05g03020	C2H2	MP00229	OsWOX3a	-911	-893	-	18.2143	3.18e-07	0.00136	CCTCCTCCACCACCACCGC
Os05g03020	C2H2	MP00229	OsWOX3a	-841	-823	+	17.1746	6.67e-07	0.00234	CGCCCTCCCCCTTCTCCTC
Os05g03020	C2H2	MP00229	OsWOX3a	-835	-817	+	15.5952	1.93e-06	0.00498	CCCCCTTCTCCTCCTCTAG
Os05g03020	C2H2	MP00229	OsWOX3a	-914	-896	-	14.9286	2.96e-06	0.00581	CCTCCACCACCACCGCCGC
Os05g03020	C2H2	MP00229	OsWOX3b	-117	-99	+	21.5635	2.31e-08	0.000379	CCTCCTCTTCTTCTTCTTC
Os05g03020	C2H2	MP00229	OsWOX3b	-1238	-1220	+	20.3889	6.09e-08	0.000555	CCTCCTCCTCCACCTCCAG
Os05g03020	C2H2	MP00229	OsWOX3b	-1241	-1223	+	20.1111	7.62e-08	0.000555	AATCCTCCTCCTCCACCTC
Os05g03020	C2H2	MP00229	OsWOX3b	-120	-102	+	19.4524	1.27e-07	0.000703	ACTCCTCCTCTTCTTCTTC
Os05g03020	C2H2	MP00229	OsWOX3b	-114	-96	+	16.1905	1.3e-06	0.00376	CCTCTTCTTCTTCTTCTCC
Os05g03020	C2H2	MP00229	OsWOX3b	-123	-105	+	15.0794	2.69e-06	0.00574	CAAACTCCTCCTCTTCTTC
Os05g03020	C2H2	MP00229	OsWOX5	-394	-376	+	14.3651	4.21e-06	0.00754	CCCCCTTTTCCTCTCTCTC
Os05g03020	C2H2	MP00229	OsWOX5	-400	-382	+	14.1587	4.79e-06	0.00784	CGGCCTCCCCCTTTTCCTC
Os05g03020	C2H2	MP00229	OsWOX9	-396	-378	+	13.2857	8.11e-06	0.0114	CCTCCCCCATCTCATCAGC
Os05g03020	C2H2	MP00229	OsWUS	-82	-64	+	17.0397	7.33e-07	0.0024	CCCTTTCTTCCTCTTCATC
Os05g03020	C2H2	MP00229	OsWUS	-119	-101	+	15.2381	2.43e-06	0.00542	CCTCATGTCCCTCCTCCAC
Os05g03020	C2H2	MP00229	OsWUS	-356	-338	-	14.9603	2.9e-06	0.00581	TCGCTTCTTCCTCCTCTCC
Os05g03020	C2H2	MP00229	OsWUS	-76	-58	+	14.4206	4.07e-06	0.00754	CTTCCTCTTCATCTTGATC
Os05g03020	C2H2	MP00229	OsWUS	-152	-134	+	14.1587	4.79e-06	0.00784	CCTTCACTCCATCCTTCTC
Os05g03020	C2H2	MP00229	OsWUS	-353	-335	-	13	9.6e-06	0.0124	CAATCGCTTCTTCCTCCTC
Os06g10600	HD-ZIP	MP00232	OsWOX2	-1672	-1662	+	14.9091	8.12e-06	0.193	ACATTAAATGT
Os06g10600	HD-ZIP	MP00232	OsWOX8a	-1141	-1131	-	15.6061	3.75e-06	0.178	GCATTAATTAT
Os02g43300	Trihelix	MP00243	OsWOX11b	-407	-392	-	14.8182	4.38e-06	0.0801	ATAGTAAAAAAACATA
Os02g43300	Trihelix	MP00243	OsWOX4	-1662	-1647	+	14.6364	5.25e-06	0.0801	ACAGTAAAATATGTTA
Os02g43300	Trihelix	MP00243	OsWOX8a	-1601	-1586	-	16.2879	9.07e-07	0.0415	AAAGTAAAAAAAAATA
Os04g50770	MYB	MP00249	OsWOX9	-261	-241	-	17	8.74e-07	0.0444	TAATGGCCTCACCTACCCCAG
Os02g15340	NAC	MP00250	OsWUS	-1534	-1514	-	15.4242	3.37e-06	0.167	GATGGAGTATATTAGAAGGAA
Os02g08440	WRKY	MP00251	OsWOX12	-55	-41	+	14.8788	4.71e-06	0.12	ACCTTTGACCTTTCC
Os02g08440	WRKY	MP00251	OsWOX3b	-986	-972	+	15.0606	3.88e-06	0.12	GTTGTTGACCTTTTG
Os09g12770	G2-like	MP00252	OsWOX4	-1084	-1072	-	16.5152	1.21e-06	0.0588	AAAAGTATATTCC
Os10g02584	BBR-BPC	MP00253	OsWOX11a	-76	-53	-	13.7879	3.57e-07	0.00043	GAGAGAGATAGAGAGATAGGTTTG
Os10g02584	BBR-BPC	MP00253	OsWOX11a	-1805	-1782	+	8.37879	3.05e-06	0.00233	GGGAGGGAGAGAGGAAAGAAAGGG
Os10g02584	BBR-BPC	MP00253	OsWOX11a	-74	-51	-	7.27273	4.58e-06	0.00324	TCGAGAGAGATAGAGAGATAGGTT
Os10g02584	BBR-BPC	MP00253	OsWOX11a	-1807	-1784	+	6.62121	5.78e-06	0.00386	AGGGGAGGGAGAGAGGAAAGAAAG
Os10g02584	BBR-BPC	MP00253	OsWOX12	-754	-731	-	9.66667	1.88e-06	0.0017	GGGGGGGGGGGAGAGAGAGAGTAT
Os10g02584	BBR-BPC	MP00253	OsWOX12	-756	-733	-	9.65152	1.89e-06	0.0017	GGGGGGGGGAGAGAGAGAGTATAT
Os10g02584	BBR-BPC	MP00253	OsWOX12	-110	-87	-	8.40909	3.02e-06	0.00233	GGAAGAAAGAGAGAAATTAAAGGA
Os10g02584	BBR-BPC	MP00253	OsWOX12	-752	-729	-	6.92424	5.19e-06	0.00352	AGGGGGGGGGGGGAGAGAGAGAGT
Os10g02584	BBR-BPC	MP00253	OsWOX12	-758	-735	-	5.54545	8.45e-06	0.00535	GGGGGGGAGAGAGAGAGTATATAT
Os10g02584	BBR-BPC	MP00253	OsWOX13	-123	-100	+	43.3485	3.41e-15	1.09e-11	GAGAGAGAGAGAGAGAGAGAGAGA
Os10g02584	BBR-BPC	MP00253	OsWOX13	-121	-98	+	43.3485	3.41e-15	1.09e-11	GAGAGAGAGAGAGAGAGAGAGAGA
Os10g02584	BBR-BPC	MP00253	OsWOX13	-119	-96	+	43.3485	3.41e-15	1.09e-11	GAGAGAGAGAGAGAGAGAGAGAGA
Os10g02584	BBR-BPC	MP00253	OsWOX13	-117	-94	+	43.3485	3.41e-15	1.09e-11	GAGAGAGAGAGAGAGAGAGAGAGA
Os10g02584	BBR-BPC	MP00253	OsWOX13	-115	-92	+	43.3485	3.41e-15	1.09e-11	GAGAGAGAGAGAGAGAGAGAGAGA
Os10g02584	BBR-BPC	MP00253	OsWOX13	-113	-90	+	43.3485	3.41e-15	1.09e-11	GAGAGAGAGAGAGAGAGAGAGAGA
Os10g02584	BBR-BPC	MP00253	OsWOX13	-111	-88	+	43.3485	3.41e-15	1.09e-11	GAGAGAGAGAGAGAGAGAGAGAGA
Os10g02584	BBR-BPC	MP00253	OsWOX13	-109	-86	+	43.3485	3.41e-15	1.09e-11	GAGAGAGAGAGAGAGAGAGAGAGA
Os10g02584	BBR-BPC	MP00253	OsWOX13	-107	-84	+	43.3485	3.41e-15	1.09e-11	GAGAGAGAGAGAGAGAGAGAGAGA
Os10g02584	BBR-BPC	MP00253	OsWOX13	-105	-82	+	43.3485	3.41e-15	1.09e-11	GAGAGAGAGAGAGAGAGAGAGAGA
Os10g02584	BBR-BPC	MP00253	OsWOX13	-103	-80	+	43.3485	3.41e-15	1.09e-11	GAGAGAGAGAGAGAGAGAGAGAGA
Os10g02584	BBR-BPC	MP00253	OsWOX13	-101	-78	+	43.3485	3.41e-15	1.09e-11	GAGAGAGAGAGAGAGAGAGAGAGA
Os10g02584	BBR-BPC	MP00253	OsWOX13	-99	-76	+	43.3485	3.41e-15	1.09e-11	GAGAGAGAGAGAGAGAGAGAGAGA
Os10g02584	BBR-BPC	MP00253	OsWOX13	-97	-74	+	43.3485	3.41e-15	1.09e-11	GAGAGAGAGAGAGAGAGAGAGAGA
Os10g02584	BBR-BPC	MP00253	OsWOX13	-95	-72	+	43.3485	3.41e-15	1.09e-11	GAGAGAGAGAGAGAGAGAGAGAGA
Os10g02584	BBR-BPC	MP00253	OsWOX13	-93	-70	+	40.1818	3.17e-14	9.51e-11	GAGAGAGAGAGAGAGAGAGAGAGG
Os10g02584	BBR-BPC	MP00253	OsWOX13	-91	-68	+	36.4848	7.41e-13	2.1e-09	GAGAGAGAGAGAGAGAGAGAGGGT
Os10g02584	BBR-BPC	MP00253	OsWOX13	-125	-102	+	34.4091	3.49e-12	9.31e-09	CTGAGAGAGAGAGAGAGAGAGAGA
Os10g02584	BBR-BPC	MP00253	OsWOX13	-695	-672	-	31.2727	3.36e-11	8.5e-08	GATAGAGAGAGAGAGAGAGACAGT
Os10g02584	BBR-BPC	MP00253	OsWOX13	-693	-670	-	29.3182	1.18e-10	2.7e-07	CAGATAGAGAGAGAGAGAGAGACA
Os10g02584	BBR-BPC	MP00253	OsWOX13	-89	-66	+	28.5	1.98e-10	4.33e-07	GAGAGAGAGAGAGAGAGAGGGTTC
Os10g02584	BBR-BPC	MP00253	OsWOX13	-691	-668	-	26.5758	6.26e-10	1.16e-06	ATCAGATAGAGAGAGAGAGAGAGA
Os10g02584	BBR-BPC	MP00253	OsWOX13	-127	-104	+	22.2424	6.81e-09	1.17e-05	TCCTGAGAGAGAGAGAGAGAGAGA
Os10g02584	BBR-BPC	MP00253	OsWOX13	-699	-676	-	22.1364	7.19e-09	1.19e-05	GAGAGAGAGAGAGAGACAGTATGC
Os10g02584	BBR-BPC	MP00253	OsWOX13	-697	-674	-	20.2576	1.86e-08	2.88e-05	TAGAGAGAGAGAGAGAGACAGTAT
Os10g02584	BBR-BPC	MP00253	OsWOX13	-87	-64	+	13.803	3.55e-07	0.00043	GAGAGAGAGAGAGAGAGGGTTCCT
Os10g02584	BBR-BPC	MP00253	OsWOX13	-689	-666	-	13.4848	4.06e-07	0.000476	TGATCAGATAGAGAGAGAGAGAGA
Os10g02584	BBR-BPC	MP00253	OsWOX13	-832	-809	+	11.0455	1.1e-06	0.0012	GGGATAAAAAGAGTGACAGAAAAA
Os10g02584	BBR-BPC	MP00253	OsWOX13	-822	-799	+	9.59091	1.93e-06	0.0017	GAGTGACAGAAAAAAAAAAGGAGT
Os10g02584	BBR-BPC	MP00253	OsWOX13	-660	-637	-	9.24242	2.21e-06	0.00186	GAGAGAAGAAGAGGAGGAAGCGGA
Os10g02584	BBR-BPC	MP00253	OsWOX13	-816	-793	+	9.16667	2.27e-06	0.00188	CAGAAAAAAAAAAGGAGTGACAGA
Os10g02584	BBR-BPC	MP00253	OsWOX13	-85	-62	+	8.72727	2.68e-06	0.00211	GAGAGAGAGAGAGAGGGTTCCTTC
Os10g02584	BBR-BPC	MP00253	OsWOX13	-818	-795	+	7.77273	3.81e-06	0.00287	GACAGAAAAAAAAAAGGAGTGACA
Os10g02584	BBR-BPC	MP00253	OsWOX13	-654	-631	-	7.22727	4.65e-06	0.00324	TTGGGGGAGAGAAGAAGAGGAGGA
Os10g02584	BBR-BPC	MP00253	OsWOX13	-820	-797	+	5.81818	7.68e-06	0.00498	GTGACAGAAAAAAAAAAGGAGTGA
Os10g02584	BBR-BPC	MP00253	OsWOX13	-828	-805	+	5.78788	7.76e-06	0.00498	TAAAAAGAGTGACAGAAAAAAAAA
Os10g02584	BBR-BPC	MP00253	OsWOX13	-701	-678	-	5.36364	9e-06	0.00562	GAGAGAGAGAGAGACAGTATGCAG
Os10g02584	BBR-BPC	MP00253	OsWOX3a	-50	-27	+	21.3333	1.09e-08	1.74e-05	TATATATAGAGAGAGAGAGAGAAA
Os10g02584	BBR-BPC	MP00253	OsWOX3a	-52	-29	+	19.9545	2.16e-08	3.24e-05	CATATATATAGAGAGAGAGAGAGA
Os10g02584	BBR-BPC	MP00253	OsWOX3a	-48	-25	+	19.2273	3.08e-08	4.48e-05	TATATAGAGAGAGAGAGAGAAATC
Os10g02584	BBR-BPC	MP00253	OsWOX3a	-46	-23	+	17.3788	7.34e-08	9.8e-05	TATAGAGAGAGAGAGAGAAATCGT
Os10g02584	BBR-BPC	MP00253	OsWOX3a	-44	-21	+	16.4242	1.13e-07	0.000147	TAGAGAGAGAGAGAGAAATCGTGT
Os10g02584	BBR-BPC	MP00253	OsWOX3a	-56	-33	+	10.9697	1.13e-06	0.00121	GATACATATATATAGAGAGAGAGA
Os10g02584	BBR-BPC	MP00253	OsWOX3a	-54	-31	+	10.6818	1.27e-06	0.00132	TACATATATATAGAGAGAGAGAGA
Os10g02584	BBR-BPC	MP00253	OsWOX3a	-42	-19	+	8.92424	2.49e-06	0.00203	GAGAGAGAGAGAGAAATCGTGTGT
Os10g02584	BBR-BPC	MP00253	OsWOX3b	-118	-95	-	7.40909	4.36e-06	0.00317	AGGAGAAGAAGAAGAAGAGGAGGA
Os10g02584	BBR-BPC	MP00253	OsWOX5	-389	-366	-	18.1667	5.09e-08	7.2e-05	CAGTGAGAGCGAGAGAGAGGAAAA
Os10g02584	BBR-BPC	MP00253	OsWOX5	-391	-368	-	17.3939	7.29e-08	9.8e-05	GTGAGAGCGAGAGAGAGGAAAAGG
Os10g02584	BBR-BPC	MP00253	OsWOX5	-393	-370	-	13.1212	4.73e-07	0.000541	GAGAGCGAGAGAGAGGAAAAGGGG
Os10g02584	BBR-BPC	MP00253	OsWOX5	-395	-372	-	12.3636	6.46e-07	0.000722	GAGCGAGAGAGAGGAAAAGGGGGA
Os10g02584	BBR-BPC	MP00253	OsWOX5	-397	-374	-	10.6212	1.3e-06	0.00133	GCGAGAGAGAGGAAAAGGGGGAGG
Os10g02584	BBR-BPC	MP00253	OsWOX5	-401	-378	-	10.0152	1.64e-06	0.00158	GAGAGAGGAAAAGGGGGAGGCCGG
Os10g02584	BBR-BPC	MP00253	OsWOX5	-387	-364	-	9.51515	1.99e-06	0.00171	AACAGTGAGAGCGAGAGAGAGGAA
Os10g02584	BBR-BPC	MP00253	OsWOX5	-399	-376	-	7.54545	4.15e-06	0.00307	GAGAGAGAGGAAAAGGGGGAGGCC
Os10g02584	BBR-BPC	MP00253	OsWOX8b	-724	-701	-	14	3.27e-07	0.000414	AAGAGGTGAAGAGAGAGAAAGACC
Os10g02584	BBR-BPC	MP00253	OsWOX8b	-726	-703	-	10.4545	1.38e-06	0.00139	GAGGTGAAGAGAGAGAAAGACCGG
Os10g02584	BBR-BPC	MP00253	OsWOX8b	-722	-699	-	10.2273	1.51e-06	0.00148	GGAAGAGGTGAAGAGAGAGAAAGA
Os10g02584	BBR-BPC	MP00253	OsWOX8b	-718	-695	-	7.09091	4.89e-06	0.00336	ATTAGGAAGAGGTGAAGAGAGAGA
Os10g02584	BBR-BPC	MP00253	OsWOX8b	-703	-680	-	5.13636	9.73e-06	0.006	GCGAGAGAGAGATATATTAGGAAG
Os10g02584	BBR-BPC	MP00253	OsWOX9	-94	-71	-	8.75758	2.65e-06	0.00211	GAGATGATGAGAGAGGGAGTAGGG
Os10g02584	BBR-BPC	MP00253	OsWUS	-428	-405	-	29.6667	9.4e-11	2.26e-07	CACAGAGAGAGAGAGAGAGAGAGC
Os10g02584	BBR-BPC	MP00253	OsWUS	-426	-403	-	28	2.69e-10	5.61e-07	TACACAGAGAGAGAGAGAGAGAGA
Os10g02584	BBR-BPC	MP00253	OsWUS	-432	-409	-	27.6364	3.36e-10	6.74e-07	GAGAGAGAGAGAGAGAGAGCATGC
Os10g02584	BBR-BPC	MP00253	OsWUS	-430	-407	-	27.197	4.37e-10	8.41e-07	CAGAGAGAGAGAGAGAGAGAGCAT
Os10g02584	BBR-BPC	MP00253	OsWUS	-424	-401	-	24.3788	2.18e-09	3.87e-06	CATACACAGAGAGAGAGAGAGAGA
Os10g02584	BBR-BPC	MP00253	OsWUS	-149	-126	-	9.90909	1.71e-06	0.00161	AAGGAGGAGAGAAGGATGGAGTGA
Os10g02584	BBR-BPC	MP00253	OsWUS	-434	-411	-	9.57576	1.94e-06	0.0017	GAGAGAGAGAGAGAGAGCATGCAT
Os10g02584	BBR-BPC	MP00253	OsWUS	-422	-399	-	7.28788	4.55e-06	0.00324	ATCATACACAGAGAGAGAGAGAGA
Os10g02584	BBR-BPC	MP00253	OsWUS	-436	-413	-	5.89394	7.48e-06	0.00493	GAGAGAGAGAGAGAGCATGCATGT
Os09g38340	C2H2	MP00255	OsWOX12	-1989	-1974	+	13.6316	6.8e-06	0.343	AATTTGTCCTTGTCTT
Os12g32250	WRKY	MP00260	OsWOX12	-53	-43	-	15	4.92e-06	0.206	AAAGGTCAAAG
Os12g32250	WRKY	MP00260	OsWOX3b	-984	-974	-	14.4394	8.24e-06	0.206	AAAGGTCAACA
OsWUS	WOX	MP00265	OsWOX11a	-1259	-1249	-	14.1951	8.69e-06	0.199	TCAGTCAATTA
OsWUS	WOX	MP00265	OsWOX4	-1278	-1268	+	14.3902	7.5e-06	0.199	TCAATCATTCT
Os01g60960	LBD	MP00283	OsWOX3a	-913	-897	+	14.3939	6.42e-06	0.168	CGGCGGTGGTGGTGGAG
Os01g60960	LBD	MP00283	OsWOX3a	-916	-900	+	14.1818	7.46e-06	0.168	CGGCGGCGGTGGTGGTG
Os01g60960	LBD	MP00283	OsWOX8b	-22	-6	+	13.7879	9.76e-06	0.168	CGGCGGCGGCAGAGGCG
Os03g64260	ERF	MP00286	OsWOX3a	-917	-903	-	20.6818	1.21e-08	0.000623	CACCACCGCCGCCGT
Os03g64260	ERF	MP00286	OsWOX3a	-914	-900	-	17.4091	8.14e-07	0.014	CACCACCACCGCCGC
Os03g64260	ERF	MP00286	OsWOX3a	-920	-906	-	16.1364	2.28e-06	0.0295	CACCGCCGCCGTCGT
Os03g64260	ERF	MP00286	OsWOX8b	-23	-9	-	19.2121	1.12e-07	0.00289	CTCTGCCGCCGCCGT
Os03g64260	ERF	MP00286	OsWOX8b	-26	-12	-	15.8182	2.91e-06	0.0301	TGCCGCCGCCGTCGC
Os04g32590	Trihelix	MP00288	OsWOX3b	-309	-292	+	14.4714	3.45e-06	0.166	TCCAAACAATACCCTTAA
Os05g37730	MYB	MP00296	OsWOX12	-1188	-1168	-	16.122	2.13e-06	0.0987	AGGGTTTAGGATAAGGCTGGT
Os12g01490	G2-like	MP00297	OsWOX3a	-371	-361	-	14.0758	6.68e-06	0.168	GAAAGAATGTT
Os12g01490	G2-like	MP00297	OsWOX8a	-1372	-1362	-	15.3182	1.07e-06	0.0538	AAAAGAATTTT
Os01g61080	WRKY	MP00299	OsWOX12	-53	-43	-	14.6667	6.79e-06	0.341	AAAGGTCAAAG
Os01g07120	ERF	MP00302	OsWOX13	-587	-567	+	18.2958	3.51e-07	0.00225	GCCGGTGGCTAAGGCGGCGGC
Os01g07120	ERF	MP00302	OsWOX13	-584	-564	+	14	5.91e-06	0.0202	GGTGGCTAAGGCGGCGGCCGG
Os01g07120	ERF	MP00302	OsWOX3a	-915	-895	+	26.662	8.24e-11	4.23e-06	GGCGGCGGTGGTGGTGGAGGA
Os01g07120	ERF	MP00302	OsWOX3a	-918	-898	+	25.8732	2.39e-10	6.14e-06	GACGGCGGCGGTGGTGGTGGA
Os01g07120	ERF	MP00302	OsWOX3a	-912	-892	+	24.3521	1.47e-09	2.51e-05	GGCGGTGGTGGTGGAGGAGGA
Os01g07120	ERF	MP00302	OsWOX3a	-924	-904	+	21.8451	1.87e-08	0.00024	GGCAACGACGGCGGCGGTGGT
Os01g07120	ERF	MP00302	OsWOX3a	-921	-901	+	20.6056	5.61e-08	0.000577	AACGACGGCGGCGGTGGTGGT
Os01g07120	ERF	MP00302	OsWOX3a	-909	-889	+	18.5634	2.87e-07	0.00211	GGTGGTGGTGGAGGAGGAGAC
Os01g07120	ERF	MP00302	OsWOX3a	-927	-907	+	17.7465	5.24e-07	0.00299	GGTGGCAACGACGGCGGCGGT
Os01g07120	ERF	MP00302	OsWOX3a	-930	-910	+	16.4085	1.32e-06	0.00677	CGAGGTGGCAACGACGGCGGC
Os01g07120	ERF	MP00302	OsWOX3a	-815	-795	+	13.7746	6.73e-06	0.0216	TTCGGTTATGAGGGCGGTGGA
Os01g07120	ERF	MP00302	OsWOX3b	-1236	-1216	-	18.8873	2.25e-07	0.00192	GGCACTGGAGGTGGAGGAGGA
Os01g07120	ERF	MP00302	OsWOX3b	-1233	-1213	-	14.2958	4.96e-06	0.019	TGTGGCACTGGAGGTGGAGGA
Os01g07120	ERF	MP00302	OsWOX3b	-1239	-1219	-	14.2254	5.18e-06	0.019	ACTGGAGGTGGAGGAGGAGGA
Os01g07120	ERF	MP00302	OsWOX3b	-1230	-1210	-	13.6056	7.42e-06	0.0224	AACTGTGGCACTGGAGGTGGA
Os01g07120	ERF	MP00302	OsWOX8a	-624	-604	-	14.6338	4.06e-06	0.0174	TGGGACGGTGGTGATGGTGAC
Os01g07120	ERF	MP00302	OsWOX8b	-24	-4	+	15.6901	2.11e-06	0.00983	GACGGCGGCGGCAGAGGCGAC
Os01g07120	ERF	MP00302	OsWOX8b	-348	-328	+	13.2676	8.98e-06	0.0249	GGCAAGGTCGCCGGCGGTGGC
Os01g07120	ERF	MP00302	OsWOX8b	-33	-13	+	13.2254	9.2e-06	0.0249	GAGGACCGCGACGGCGGCGGC
Os09g31438	SBP	MP00307	OsWOX8b	-1482	-1472	+	12.7576	5.09e-06	0.263	ATTGTACTTAT
Os02g57490	LBD	MP00309	OsWOX13	-234	-220	-	14.303	4.97e-06	0.257	GCGGAAAAGATGGCG
Os03g14270	LBD	MP00314	OsWOX13	-238	-220	+	14.0606	6.31e-06	0.325	AAGGCGCCATCTTTTCCGC
Os02g45770	MIKC_MADS	MP00315	OsWOX8a	-1385	-1367	+	14.7879	3.33e-06	0.152	TATCTCCAAATGGAAAATT
Os02g45770	MIKC_MADS	MP00315	OsWOX8a	-1067	-1049	+	12.7121	9.63e-06	0.22	ATGCTAAAAATGGAAGTTT
Os02g49700	HD-ZIP	MP00323	OsWOX5	-1009	-999	+	14.5522	8.47e-06	0.389	CCAATAATTTA
Os03g20900	G2-like	MP00331	OsWOX11b	-995	-982	-	14.4697	5.92e-06	0.235	AAAAGAATCTTTAC
Os03g20900	G2-like	MP00331	OsWOX4	-1396	-1383	+	14.0606	9.72e-06	0.235	GGAGGAATATTTTT
Os03g20780	EIL	MP00367	OsWOX2	-923	-909	-	14.93	2.72e-06	0.0668	GATCAGATTCAATGC
Os03g20790	EIL	MP00367	OsWOX2	-923	-909	-	14.93	2.72e-06	0.0669	GATCAGATTCAATGC
Os03g20780	EIL	MP00367	OsWOX8b	-1114	-1100	-	18.91	1.41e-08	0.000695	GTCCAGATTCATTGT
Os03g20790	EIL	MP00367	OsWOX8b	-1114	-1100	-	18.91	1.41e-08	0.000696	GTCCAGATTCATTGT
Os01g51610	B3	MP00382	OsWOX11a	-359	-345	-	16.9091	8.18e-07	0.0414	TTAAACATGCATGCA
Os01g51610	B3	MP00382	OsWOX11a	-362	-348	+	15.6212	3.25e-06	0.0823	CAATGCATGCATGTT
Os01g51610	B3	MP00382	OsWOX11a	-363	-349	-	14.6061	7.91e-06	0.1	ACATGCATGCATTGC
Os01g51610	B3	MP00382	OsWOX5	-534	-520	+	14.8939	6.28e-06	0.1	ATTTGCATGCATGGG
Os02g51280	TCP	MP00396	OsWOX8b	-745	-726	+	24.7444	5.9e-09	0.000304	AAAAAAAGGGTGGGACCCAC
Os02g51280	TCP	MP00396	OsWOX8b	-736	-717	-	16.4444	3.58e-07	0.00922	GAAAGACCGGTGGGTCCCAC
Os01g64590	Dof	MP00405	OsWOX11a	-417	-407	+	14.3636	1.69e-06	0.0817	CAAAAAGTAAA
Os07g13260	Dof	MP00407	OsWOX11b	-1212	-1192	-	22.7727	1.75e-09	6.21e-05	TTTTCTTTTTTATTATTTTTT
Os07g13260	Dof	MP00407	OsWOX11b	-1213	-1193	-	18.0606	3.18e-07	0.00438	TTTCTTTTTTATTATTTTTTT
Os07g13260	Dof	MP00407	OsWOX11b	-421	-401	+	16.3485	1.37e-06	0.0089	CTTTCTTTTTTATATATGTTT
Os07g13260	Dof	MP00407	OsWOX11b	-1207	-1187	-	15.2576	3.17e-06	0.0144	TTGATTTTTCTTTTTTATTAT
Os07g13260	Dof	MP00407	OsWOX11b	-425	-405	+	14.4545	5.65e-06	0.0217	TTATCTTTCTTTTTTATATAT
Os07g13260	Dof	MP00407	OsWOX11b	-1215	-1195	-	14.3485	6.09e-06	0.0217	TCTTTTTTATTATTTTTTTCA
Os07g13260	Dof	MP00407	OsWOX11b	-1214	-1194	-	14.3182	6.22e-06	0.0217	TTCTTTTTTATTATTTTTTTC
Os07g13260	Dof	MP00407	OsWOX13	-144	-124	+	17.4091	5.67e-07	0.00459	ATTTCTTTTTATTATTTTCCT
Os07g13260	Dof	MP00407	OsWOX13	-819	-799	-	14.0152	7.65e-06	0.0244	ACTCCTTTTTTTTTTCTGTCA
Os07g13260	Dof	MP00407	OsWOX3a	-1995	-1975	-	16.1364	1.62e-06	0.00921	TTTGCTTTTATTTTTTCCCCT
Os07g13260	Dof	MP00407	OsWOX5	-927	-907	-	22.4394	2.73e-09	6.21e-05	TTTACTTTATTTCTTTTTTAT
Os07g13260	Dof	MP00407	OsWOX9	-1752	-1732	+	17.8485	3.85e-07	0.00438	CTTTCTTTCTTTTATTTTTTT
Os07g13260	Dof	MP00407	OsWOX9	-1756	-1736	+	17.3333	6.05e-07	0.00459	TCTTCTTTCTTTCTTTTATTT
Os07g13260	Dof	MP00407	OsWOX9	-1748	-1728	+	15.6667	2.33e-06	0.0118	CTTTCTTTTATTTTTTTGCCA
Os07g13260	Dof	MP00407	OsWOX9	-1872	-1852	-	13.9394	8.05e-06	0.0244	TAAACTTTTTCTTTAAACTTT
Os03g07830	ERF	MP00411	OsWOX13	-602	-592	-	15.1515	5.12e-06	0.0442	GCGCCGCCGCC
Os03g07830	ERF	MP00411	OsWOX3a	-912	-902	-	18.303	4.46e-07	0.0214	CCACCACCGCC
Os03g07830	ERF	MP00411	OsWOX3a	-915	-905	-	17.0758	1.15e-06	0.0214	CCACCGCCGCC
Os03g07830	ERF	MP00411	OsWOX3a	-848	-838	+	16.5455	1.65e-06	0.0214	TCTCCACCGCC
Os03g07830	ERF	MP00411	OsWOX3a	-803	-793	-	16.5455	1.65e-06	0.0214	TCTCCACCGCC
Os03g07830	ERF	MP00411	OsWOX3a	-906	-896	-	14.1212	8.96e-06	0.0663	CCTCCACCACC
Os03g07830	ERF	MP00411	OsWOX8b	-21	-11	-	15.5909	3.38e-06	0.035	CTGCCGCCGCC
Os02g45250	HD-ZIP	MP00421	OsWOX12	-425	-415	+	14.597	9.39e-06	0.147	GCATTAATTAG
Os02g45250	HD-ZIP	MP00421	OsWOX8a	-1141	-1131	-	16.7015	9.48e-07	0.0445	GCATTAATTAT
Os02g45250	HD-ZIP	MP00421	OsWOX9	-300	-290	+	16.0597	2.56e-06	0.0601	GCATTAATTAA
Os05g49210	WRKY	MP00428	OsWOX3b	-994	-974	+	15.9	2.1e-06	0.104	TTGGATATGTTGTTGACCTTT
Os01g47560	WRKY	MP00440	OsWOX3b	-986	-974	+	14.7879	5.21e-06	0.269	GTTGTTGACCTTT
Os07g39480	WRKY	MP00455	OsWOX12	-55	-43	+	14.9848	4.88e-06	0.247	ACCTTTGACCTTT
Os01g12440	ERF	MP00456	OsWOX13	-588	-568	-	13.6571	7.06e-06	0.0259	CCGCCGCCTTAGCCACCGGCC
Os01g12440	ERF	MP00456	OsWOX13	-473	-453	+	13.2714	8.72e-06	0.0299	GCGGCGCCGTCGCCGCGTGGT
Os01g12440	ERF	MP00456	OsWOX13	-328	-308	+	13.0286	9.93e-06	0.0319	GCTCCTCCTCCTCGTCCTCCT
Os01g46870	ERF	MP00456	OsWOX13	-588	-568	-	13.6571	7.06e-06	0.0259	CCGCCGCCTTAGCCACCGGCC
Os01g46870	ERF	MP00456	OsWOX13	-473	-453	+	13.2714	8.72e-06	0.0298	GCGGCGCCGTCGCCGCGTGGT
Os01g46870	ERF	MP00456	OsWOX13	-328	-308	+	13.0286	9.93e-06	0.0319	GCTCCTCCTCCTCGTCCTCCT
Os01g12440	ERF	MP00456	OsWOX3a	-925	-905	-	22.8429	7.96e-09	0.000283	CCACCGCCGCCGTCGTTGCCA
Os01g12440	ERF	MP00456	OsWOX3a	-916	-896	-	22.5143	1.1e-08	0.000283	CCTCCACCACCACCGCCGCCG
Os01g12440	ERF	MP00456	OsWOX3a	-913	-893	-	21.8143	2.13e-08	0.000312	CCTCCTCCACCACCACCGCCG
Os01g12440	ERF	MP00456	OsWOX3a	-928	-908	-	21.6714	2.43e-08	0.000312	CCGCCGCCGTCGTTGCCACCT
Os01g12440	ERF	MP00456	OsWOX3a	-922	-902	-	19.9429	1.06e-07	0.000912	CCACCACCGCCGCCGTCGTTG
Os01g12440	ERF	MP00456	OsWOX3a	-919	-899	-	19.0857	2.08e-07	0.00134	CCACCACCACCGCCGCCGTCG
Os01g12440	ERF	MP00456	OsWOX3a	-910	-890	-	18.2714	3.82e-07	0.00196	TCTCCTCCTCCACCACCACCG
Os01g12440	ERF	MP00456	OsWOX3a	-813	-793	-	16	1.77e-06	0.00827	TCTCCACCGCCCTCATAACCG
Os01g46870	ERF	MP00456	OsWOX3a	-925	-905	-	22.8429	7.96e-09	0.000283	CCACCGCCGCCGTCGTTGCCA
Os01g46870	ERF	MP00456	OsWOX3a	-916	-896	-	22.5143	1.1e-08	0.000283	CCTCCACCACCACCGCCGCCG
Os01g46870	ERF	MP00456	OsWOX3a	-913	-893	-	21.8143	2.13e-08	0.000311	CCTCCTCCACCACCACCGCCG
Os01g46870	ERF	MP00456	OsWOX3a	-928	-908	-	21.6714	2.43e-08	0.000311	CCGCCGCCGTCGTTGCCACCT
Os01g46870	ERF	MP00456	OsWOX3a	-922	-902	-	19.9429	1.06e-07	0.000911	CCACCACCGCCGCCGTCGTTG
Os01g46870	ERF	MP00456	OsWOX3a	-919	-899	-	19.0857	2.08e-07	0.00134	CCACCACCACCGCCGCCGTCG
Os01g46870	ERF	MP00456	OsWOX3a	-910	-890	-	18.2714	3.82e-07	0.00196	TCTCCTCCTCCACCACCACCG
Os01g46870	ERF	MP00456	OsWOX3a	-813	-793	-	16	1.77e-06	0.00827	TCTCCACCGCCCTCATAACCG
Os01g12440	ERF	MP00456	OsWOX3b	-1238	-1218	+	15.0429	3.19e-06	0.0136	CCTCCTCCTCCACCTCCAGTG
Os01g12440	ERF	MP00456	OsWOX3b	-1235	-1215	+	14.4	4.65e-06	0.0184	CCTCCTCCACCTCCAGTGCCA
Os01g46870	ERF	MP00456	OsWOX3b	-1238	-1218	+	15.0429	3.19e-06	0.0136	CCTCCTCCTCCACCTCCAGTG
Os01g46870	ERF	MP00456	OsWOX3b	-1235	-1215	+	14.4	4.65e-06	0.0184	CCTCCTCCACCTCCAGTGCCA
Os01g12440	ERF	MP00456	OsWOX8b	-28	-8	-	20.8	5.23e-08	0.000538	CCTCTGCCGCCGCCGTCGCGG
Os01g12440	ERF	MP00456	OsWOX8b	-31	-11	-	19.4286	1.6e-07	0.00117	CTGCCGCCGCCGTCGCGGTCC
Os01g12440	ERF	MP00456	OsWOX8b	-34	-14	-	18.4286	3.4e-07	0.00194	CCGCCGCCGTCGCGGTCCTCG
Os01g46870	ERF	MP00456	OsWOX8b	-28	-8	-	20.8	5.23e-08	0.000537	CCTCTGCCGCCGCCGTCGCGG
Os01g46870	ERF	MP00456	OsWOX8b	-31	-11	-	19.4286	1.6e-07	0.00117	CTGCCGCCGCCGTCGCGGTCC
Os01g46870	ERF	MP00456	OsWOX8b	-34	-14	-	18.4286	3.4e-07	0.00194	CCGCCGCCGTCGCGGTCCTCG
Os02g42585	ERF	MP00458	OsWOX13	-587	-568	+	16.5455	7.94e-07	0.00584	GCCGGTGGCTAAGGCGGCGG
Os02g42585	ERF	MP00458	OsWOX13	-299	-280	-	16.303	1.04e-06	0.00639	GGCGGTGCCGATTGGGGCGT
Os02g42585	ERF	MP00458	OsWOX13	-355	-336	-	14.0303	9.14e-06	0.0392	GCCGGCGGCGACGCAGGGGC
Os02g42585	ERF	MP00458	OsWOX3a	-918	-899	+	21.5152	1.55e-10	8.01e-06	GACGGCGGCGGTGGTGGTGG
Os02g42585	ERF	MP00458	OsWOX3a	-915	-896	+	20.5606	1.51e-09	3.88e-05	GGCGGCGGTGGTGGTGGAGG
Os02g42585	ERF	MP00458	OsWOX3a	-912	-893	+	20.3182	2.51e-09	4.3e-05	GGCGGTGGTGGTGGAGGAGG
Os02g42585	ERF	MP00458	OsWOX3a	-857	-838	-	18.1061	1.08e-07	0.00111	GGCGGTGGAGATGAGGAGGG
Os02g42585	ERF	MP00458	OsWOX3a	-803	-784	+	15.5909	2.22e-06	0.0104	GGCGGTGGAGAAGATCAATG
Os02g42585	ERF	MP00458	OsWOX5	-309	-290	-	16.1061	1.29e-06	0.00667	GGCGGTGGTCGTGGGAGTGG
Os02g42585	ERF	MP00458	OsWOX8a	-626	-607	-	16.7576	6.2e-07	0.00533	GACGGTGGTGATGGTGACCT
Os02g42585	ERF	MP00458	OsWOX8b	-24	-5	+	18.5152	5.89e-08	0.000759	GACGGCGGCGGCAGAGGCGA
Os02g42585	ERF	MP00458	OsWOX8b	-21	-2	+	16.2424	1.12e-06	0.00639	GGCGGCGGCAGAGGCGACCA
Os01g48130	NAC	MP00459	OsWOX11a	-150	-136	+	14.0303	8.94e-06	0.219	CTTCTCCTATAAGTA
Os01g48130	NAC	MP00459	OsWOX11b	-256	-242	+	14.0303	8.94e-06	0.219	CTTCTCCTATAAGTA
Os06g47150	ARF	MP00461	OsWOX3b	-1790	-1770	-	6.75904	2.91e-06	0.137	AATACATTTTTTACAAGAAAT
Os03g42430	B3	MP00468	OsWOX2	-1076	-1056	-	3.11268	7.28e-06	0.12	GCATTTTTTTTGTTGGGAAAT
Os03g42430	B3	MP00468	OsWOX3a	-1661	-1641	+	3.16901	7.17e-06	0.12	CTTATTTTCTTGTTGGGAAGA
Os03g42430	B3	MP00468	OsWOX3b	-1790	-1770	-	4.56338	4.86e-06	0.12	AATACATTTTTTACAAGAAAT
Os09g28440	ERF	MP00469	OsWOX13	-580	-566	+	14.4697	7.63e-06	0.197	GCTAAGGCGGCGGCC
Os09g28440	ERF	MP00469	OsWOX3a	-923	-909	+	16.3333	1.63e-06	0.0843	GCAACGACGGCGGCG
Os07g39320	HD-ZIP	MP00473	OsWOX13	-1316	-1296	+	15.1791	4.29e-06	0.194	AAACAAATAATTTATTTATTT
Os03g60630	Dof	MP00483	OsWOX11a	-417	-397	+	17	8.48e-07	0.0127	CAAAAAGTAAAGAGTGACAAG
Os03g60630	Dof	MP00483	OsWOX11b	-1202	-1182	+	18.1667	3.01e-07	0.0127	AAAAAAGAAAAATCAAAACGA
Os03g60630	Dof	MP00483	OsWOX11b	-431	-411	-	13.7424	9.64e-06	0.0345	AAAAAAGAAAGATAAATGTTG
Os03g60630	Dof	MP00483	OsWOX2	-484	-464	-	15.1818	3.55e-06	0.032	GAAAAAGGAGAGAGTAAAGTG
Os03g60630	Dof	MP00483	OsWOX5	-925	-905	+	14.9091	4.33e-06	0.0325	AAAAAAGAAATAAAGTAAATT
Os03g60630	Dof	MP00483	OsWOX5	-354	-334	+	13.8939	8.72e-06	0.0345	AAAAAAGAAAGAAACTACGCA
Os03g60630	Dof	MP00483	OsWOX8a	-1831	-1811	+	13.8333	9.08e-06	0.0345	CAAAAAGCAAGGAAGAGGACA
Os03g60630	Dof	MP00483	OsWOX9	-1758	-1738	-	17.3636	6.21e-07	0.0127	ATAAAAGAAAGAAAGAAGAGA
Os03g60630	Dof	MP00483	OsWOX9	-1882	-1862	+	16.0152	1.89e-06	0.0213	GAAAAAGTTGAAAGTTTAAAG
Os03g60630	Dof	MP00483	OsWOX9	-1753	-1733	-	14.4545	5.96e-06	0.0345	AAAAAATAAAAGAAAGAAAGA
Os03g60630	Dof	MP00483	OsWOX9	-1751	-1731	-	13.7879	9.36e-06	0.0345	CAAAAAAATAAAAGAAAGAAA
Os03g60630	Dof	MP00483	OsWOX9	-1862	-1842	+	13.7879	9.36e-06	0.0345	GAAAAAGTTTAGAACTAAACA
Os03g60630	Dof	MP00483	OsWOX9	-1752	-1732	-	13.697	9.93e-06	0.0345	AAAAAAATAAAAGAAAGAAAG
Os02g57790	C2H2	MP00487	OsWUS	-254	-244	-	12.7121	1.28e-06	0.0639	AAGTGAAGTTG
Os02g57790	C2H2	MP00487	OsWUS	-154	-144	-	12.3636	3.89e-06	0.0974	GAGTGAAGGTA
Os01g59660	MYB	MP00490	OsWOX3a	-817	-807	-	14.5455	5.94e-07	0.0284	ATAACCGAATC
Os04g44440	TCP	MP00499	OsWOX8b	-737	-724	+	17.2879	8.31e-07	0.0263	GGTGGGACCCACCG
Os04g44440	TCP	MP00499	OsWOX8b	-738	-725	-	17.0606	1.02e-06	0.0263	GGTGGGTCCCACCC
Os11g29870	WRKY	MP00506	OsWOX3b	-986	-974	-	14.5455	7.88e-06	0.387	AAAGGTCAACAAC
Os04g32790	ERF	MP00509	OsWOX13	-584	-564	-	16.3333	1.59e-06	0.0117	CCGGCCGCCGCCTTAGCCACC
Os04g32790	ERF	MP00509	OsWOX13	-587	-567	-	14.6667	4.98e-06	0.0233	GCCGCCGCCTTAGCCACCGGC
Os04g32790	ERF	MP00509	OsWOX3a	-927	-907	-	21.8485	8.48e-09	0.000436	ACCGCCGCCGTCGTTGCCACC
Os04g32790	ERF	MP00509	OsWOX3a	-924	-904	-	20.5455	3.82e-08	0.000982	ACCACCGCCGCCGTCGTTGCC
Os04g32790	ERF	MP00509	OsWOX3a	-915	-895	-	18.303	3.32e-07	0.00342	TCCTCCACCACCACCGCCGCC
Os04g32790	ERF	MP00509	OsWOX3a	-921	-901	-	16.6061	1.3e-06	0.0111	ACCACCACCGCCGCCGTCGTT
Os04g32790	ERF	MP00509	OsWOX3a	-912	-892	-	15.8485	2.25e-06	0.0145	TCCTCCTCCACCACCACCGCC
Os04g32790	ERF	MP00509	OsWOX3a	-918	-898	-	15.3788	3.11e-06	0.016	TCCACCACCACCGCCGCCGTC
Os04g32790	ERF	MP00509	OsWOX3a	-930	-910	-	13.8485	8.31e-06	0.0356	GCCGCCGTCGTTGCCACCTCG
Os04g32790	ERF	MP00509	OsWOX8b	-33	-13	-	19.8788	7.65e-08	0.00131	GCCGCCGCCGTCGCGGTCCTC
Os04g32790	ERF	MP00509	OsWOX8b	-30	-10	-	18.3333	3.24e-07	0.00342	TCTGCCGCCGCCGTCGCGGTC
Os04g32790	ERF	MP00509	OsWOX8b	-348	-328	-	15.4394	2.99e-06	0.016	GCCACCGCCGGCGACCTTGCC
Os08g33150	MYB	MP00513	OsWOX9	-259	-247	+	14.4878	9.11e-06	0.467	GGGGTAGGTGAGG
Os02g46030	MYB_related	MP00515	OsWOX4	-779	-766	-	17.5606	1.63e-07	0.00773	AAAAAAATATCTTT
Os08g45110	ERF	MP00519	OsWOX13	-581	-567	+	17.1212	8.12e-07	0.00837	GGCTAAGGCGGCGGC
Os08g45110	ERF	MP00519	OsWOX3a	-918	-904	+	18.2273	2.82e-07	0.00726	GACGGCGGCGGTGGT
Os08g45110	ERF	MP00519	OsWOX3a	-912	-898	+	17.7576	4.51e-07	0.00775	GGCGGTGGTGGTGGA
Os08g45110	ERF	MP00519	OsWOX3a	-915	-901	+	17.1515	7.88e-07	0.00837	GGCGGCGGTGGTGGT
Os08g45110	ERF	MP00519	OsWOX3a	-846	-832	-	13.9394	9.39e-06	0.0605	GGGGAGGGCGGTGGA
Os08g45110	ERF	MP00519	OsWOX5	-298	-284	-	18.8182	1.53e-07	0.00726	GGCCGAGGCGGTGGT
Os08g45110	ERF	MP00519	OsWOX8b	-342	-328	+	15.0606	4.33e-06	0.0372	GTCGCCGGCGGTGGC
Os08g45110	ERF	MP00519	OsWOX8b	-27	-13	+	14.2879	7.46e-06	0.0549	CGCGACGGCGGCGGC
Os07g47330	ERF	MP00520	OsWOX3a	-919	-905	-	20.5455	1.09e-08	0.000561	CCACCGCCGCCGTCG
Os07g47330	ERF	MP00520	OsWOX3a	-916	-902	-	18.8182	1.57e-07	0.00271	CCACCACCGCCGCCG
Os07g47330	ERF	MP00520	OsWOX3a	-922	-908	-	13.9545	9.79e-06	0.101	CCGCCGCCGTCGTTG
Os07g47330	ERF	MP00520	OsWOX8b	-25	-11	-	19.3788	7.36e-08	0.0019	CTGCCGCCGCCGTCG
Os07g47330	ERF	MP00520	OsWOX8b	-22	-8	-	17.5909	6.26e-07	0.00808	CCTCTGCCGCCGCCG
Os07g10410	ERF	MP00521	OsWOX11a	-1814	-1800	-	14.0152	9.45e-06	0.0609	CCTCCCCTGCCGGCC
Os07g10410	ERF	MP00521	OsWOX13	-349	-335	+	17.7121	8.86e-08	0.00178	GCGTCGCCGCCGGCC
Os07g10410	ERF	MP00521	OsWOX13	-352	-338	+	14.2424	7.67e-06	0.0565	CCTGCGTCGCCGCCG
Os07g10410	ERF	MP00521	OsWOX3a	-919	-905	-	17.6364	1.03e-07	0.00178	CCACCGCCGCCGTCG
Os07g10410	ERF	MP00521	OsWOX3a	-916	-902	-	16.803	3.97e-07	0.0041	CCACCACCGCCGCCG
Os07g10410	ERF	MP00521	OsWOX8b	-25	-11	-	17.8636	6.94e-08	0.00178	CTGCCGCCGCCGTCG
Os07g10410	ERF	MP00521	OsWOX8b	-340	-326	-	17.2879	1.84e-07	0.00237	GTGCCACCGCCGGCG
Os07g10410	ERF	MP00521	OsWOX8b	-22	-8	-	16.0152	1.15e-06	0.00988	CCTCTGCCGCCGCCG
Os02g55380	ERF	MP00526	OsWOX13	-585	-567	+	14.6364	5.19e-06	0.0243	CGGTGGCTAAGGCGGCGGC
Os02g55380	ERF	MP00526	OsWOX13	-582	-564	+	13.6212	9.89e-06	0.0424	TGGCTAAGGCGGCGGCCGG
Os02g55380	ERF	MP00526	OsWOX3a	-913	-895	+	20.3636	4.12e-08	0.00135	CGGCGGTGGTGGTGGAGGA
Os02g55380	ERF	MP00526	OsWOX3a	-919	-901	+	20.1364	5.24e-08	0.00135	CGACGGCGGCGGTGGTGGT
Os02g55380	ERF	MP00526	OsWOX3a	-925	-907	+	19.3182	1.22e-07	0.00209	TGGCAACGACGGCGGCGGT
Os02g55380	ERF	MP00526	OsWOX3a	-916	-898	+	18.4091	2.86e-07	0.00369	CGGCGGCGGTGGTGGTGGA
Os02g55380	ERF	MP00526	OsWOX3a	-922	-904	+	17.7879	4.92e-07	0.00507	CAACGACGGCGGCGGTGGT
Os02g55380	ERF	MP00526	OsWOX3a	-910	-892	+	17.4848	6.36e-07	0.00546	CGGTGGTGGTGGAGGAGGA
Os02g55380	ERF	MP00526	OsWOX3a	-849	-831	-	15.2879	3.35e-06	0.0192	GGGGGAGGGCGGTGGAGAT
Os02g55380	ERF	MP00526	OsWOX3b	-1239	-1221	-	15	4.08e-06	0.021	TGGAGGTGGAGGAGGAGGA
Os02g55380	ERF	MP00526	OsWOX8b	-28	-10	+	16.8182	1.09e-06	0.00801	CCGCGACGGCGGCGGCAGA
Os02g55380	ERF	MP00526	OsWOX8b	-31	-13	+	15.8485	2.25e-06	0.0145	GGACCGCGACGGCGGCGGC
Os01g53260	WRKY	MP00539	OsWOX3b	-985	-972	+	15.0758	5.01e-06	0.247	TTGTTGACCTTTTG
Os06g04010	BBR-BPC	MP00540	OsWOX11a	-73	-53	+	22.5526	7.14e-09	1.06e-05	ACCTATCTCTCTATCTCTCTC
Os06g04010	BBR-BPC	MP00540	OsWOX11a	-71	-51	+	19.3553	3.34e-08	4.67e-05	CTATCTCTCTATCTCTCTCGA
Os06g04010	BBR-BPC	MP00540	OsWOX11a	-75	-55	+	7.85526	3.1e-06	0.00273	AAACCTATCTCTCTATCTCTC
Os06g04010	BBR-BPC	MP00540	OsWOX11a	-77	-57	+	6.82895	4.37e-06	0.00353	CCAAACCTATCTCTCTATCTC
Os06g04010	BBR-BPC	MP00540	OsWOX12	-753	-733	+	8.90789	2.16e-06	0.00198	TACTCTCTCTCTCCCCCCCCC
Os06g04010	BBR-BPC	MP00540	OsWOX12	-755	-735	+	7.32895	3.7e-06	0.00309	TATACTCTCTCTCTCCCCCCC
Os06g04010	BBR-BPC	MP00540	OsWOX12	-757	-737	+	5.61842	6.48e-06	0.0049	TATATACTCTCTCTCTCCCCC
Os06g04010	BBR-BPC	MP00540	OsWOX12	-107	-87	+	5.46053	6.81e-06	0.00507	TTTAATTTCTCTCTTTCTTCC
Os06g04010	BBR-BPC	MP00540	OsWOX12	-103	-83	+	4.69737	8.67e-06	0.00624	ATTTCTCTCTTTCTTCCACAA
Os06g04010	BBR-BPC	MP00540	OsWOX12	-111	-91	+	4.65789	8.78e-06	0.00624	ATCCTTTAATTTCTCTCTTTC
Os06g04010	BBR-BPC	MP00540	OsWOX13	-123	-103	-	38.4605	2.07e-13	5.79e-10	CTCTCTCTCTCTCTCTCTCTC
Os06g04010	BBR-BPC	MP00540	OsWOX13	-121	-101	-	38.4605	2.07e-13	5.79e-10	CTCTCTCTCTCTCTCTCTCTC
Os06g04010	BBR-BPC	MP00540	OsWOX13	-119	-99	-	38.4605	2.07e-13	5.79e-10	CTCTCTCTCTCTCTCTCTCTC
Os06g04010	BBR-BPC	MP00540	OsWOX13	-117	-97	-	38.4605	2.07e-13	5.79e-10	CTCTCTCTCTCTCTCTCTCTC
Os06g04010	BBR-BPC	MP00540	OsWOX13	-115	-95	-	38.4605	2.07e-13	5.79e-10	CTCTCTCTCTCTCTCTCTCTC
Os06g04010	BBR-BPC	MP00540	OsWOX13	-113	-93	-	38.4605	2.07e-13	5.79e-10	CTCTCTCTCTCTCTCTCTCTC
Os06g04010	BBR-BPC	MP00540	OsWOX13	-111	-91	-	38.4605	2.07e-13	5.79e-10	CTCTCTCTCTCTCTCTCTCTC
Os06g04010	BBR-BPC	MP00540	OsWOX13	-109	-89	-	38.4605	2.07e-13	5.79e-10	CTCTCTCTCTCTCTCTCTCTC
Os06g04010	BBR-BPC	MP00540	OsWOX13	-107	-87	-	38.4605	2.07e-13	5.79e-10	CTCTCTCTCTCTCTCTCTCTC
Os06g04010	BBR-BPC	MP00540	OsWOX13	-105	-85	-	38.4605	2.07e-13	5.79e-10	CTCTCTCTCTCTCTCTCTCTC
Os06g04010	BBR-BPC	MP00540	OsWOX13	-103	-83	-	38.4605	2.07e-13	5.79e-10	CTCTCTCTCTCTCTCTCTCTC
Os06g04010	BBR-BPC	MP00540	OsWOX13	-101	-81	-	38.4605	2.07e-13	5.79e-10	CTCTCTCTCTCTCTCTCTCTC
Os06g04010	BBR-BPC	MP00540	OsWOX13	-99	-79	-	38.4605	2.07e-13	5.79e-10	CTCTCTCTCTCTCTCTCTCTC
Os06g04010	BBR-BPC	MP00540	OsWOX13	-97	-77	-	38.4605	2.07e-13	5.79e-10	CTCTCTCTCTCTCTCTCTCTC
Os06g04010	BBR-BPC	MP00540	OsWOX13	-95	-75	-	38.4605	2.07e-13	5.79e-10	CTCTCTCTCTCTCTCTCTCTC
Os06g04010	BBR-BPC	MP00540	OsWOX13	-93	-73	-	38.4605	2.07e-13	5.79e-10	CTCTCTCTCTCTCTCTCTCTC
Os06g04010	BBR-BPC	MP00540	OsWOX13	-91	-71	-	38.4605	2.07e-13	5.79e-10	CTCTCTCTCTCTCTCTCTCTC
Os06g04010	BBR-BPC	MP00540	OsWOX13	-89	-69	-	35.6316	1.32e-12	3.49e-09	CCCTCTCTCTCTCTCTCTCTC
Os06g04010	BBR-BPC	MP00540	OsWOX13	-694	-674	+	32.9737	1.16e-11	2.92e-08	CTGTCTCTCTCTCTCTCTCTA
Os06g04010	BBR-BPC	MP00540	OsWOX13	-696	-676	+	28.6184	2.34e-10	5.3e-07	TACTGTCTCTCTCTCTCTCTC
Os06g04010	BBR-BPC	MP00540	OsWOX13	-87	-67	-	28.3816	2.71e-10	5.87e-07	AACCCTCTCTCTCTCTCTCTC
Os06g04010	BBR-BPC	MP00540	OsWOX13	-690	-670	+	27.5789	4.49e-10	9.31e-07	CTCTCTCTCTCTCTCTATCTG
Os06g04010	BBR-BPC	MP00540	OsWOX13	-692	-672	+	27.4079	4.96e-10	9.85e-07	GTCTCTCTCTCTCTCTCTATC
Os06g04010	BBR-BPC	MP00540	OsWOX13	-125	-105	-	25.6579	1.37e-09	2.61e-06	CTCTCTCTCTCTCTCTCTCAG
Os06g04010	BBR-BPC	MP00540	OsWOX13	-698	-678	+	20.75	1.74e-08	2.51e-05	CATACTGTCTCTCTCTCTCTC
Os06g04010	BBR-BPC	MP00540	OsWOX13	-127	-107	-	13.4211	4.1e-07	0.000514	CTCTCTCTCTCTCTCTCAGGA
Os06g04010	BBR-BPC	MP00540	OsWOX13	-688	-668	+	12.4474	5.97e-07	0.000693	CTCTCTCTCTCTCTATCTGAT
Os06g04010	BBR-BPC	MP00540	OsWOX13	-83	-63	-	10.5526	1.21e-06	0.00127	AAGGAACCCTCTCTCTCTCTC
Os06g04010	BBR-BPC	MP00540	OsWOX13	-686	-666	+	10.5	1.23e-06	0.00127	CTCTCTCTCTCTATCTGATCA
Os06g04010	BBR-BPC	MP00540	OsWOX13	-85	-65	-	6.43421	4.97e-06	0.00388	GGAACCCTCTCTCTCTCTCTC
Os06g04010	BBR-BPC	MP00540	OsWOX13	-700	-680	+	6.23684	5.3e-06	0.00407	TGCATACTGTCTCTCTCTCTC
Os06g04010	BBR-BPC	MP00540	OsWOX3a	-48	-28	-	25.5789	1.43e-09	2.61e-06	TTCTCTCTCTCTCTCTATATA
Os06g04010	BBR-BPC	MP00540	OsWOX3a	-50	-30	-	24.0263	3.33e-09	5.63e-06	CTCTCTCTCTCTCTATATATA
Os06g04010	BBR-BPC	MP00540	OsWOX3a	-42	-22	-	23.9737	3.43e-09	5.63e-06	CACGATTTCTCTCTCTCTCTC
Os06g04010	BBR-BPC	MP00540	OsWOX3a	-46	-26	-	23.8289	3.71e-09	5.89e-06	ATTTCTCTCTCTCTCTCTATA
Os06g04010	BBR-BPC	MP00540	OsWOX3a	-44	-24	-	18.1316	5.8e-08	7.46e-05	CGATTTCTCTCTCTCTCTCTA
Os06g04010	BBR-BPC	MP00540	OsWOX3a	-52	-32	-	11.9079	7.31e-07	0.00083	CTCTCTCTCTCTATATATATG
Os06g04010	BBR-BPC	MP00540	OsWOX3a	-40	-20	-	9.64474	1.67e-06	0.00159	CACACGATTTCTCTCTCTCTC
Os06g04010	BBR-BPC	MP00540	OsWOX3a	-38	-18	-	6.47368	4.91e-06	0.00388	TACACACGATTTCTCTCTCTC
Os06g04010	BBR-BPC	MP00540	OsWOX3a	-885	-865	+	4.56579	9.04e-06	0.00633	CCGGCTCCCTCTCTCTCCCAG
Os06g04010	BBR-BPC	MP00540	OsWOX5	-392	-372	+	12.8158	5.18e-07	0.000633	CCCTTTTCCTCTCTCTCGCTC
Os06g04010	BBR-BPC	MP00540	OsWOX5	-390	-370	+	11.3947	8.86e-07	0.000981	CTTTTCCTCTCTCTCGCTCTC
Os06g04010	BBR-BPC	MP00540	OsWOX5	-394	-374	+	10.1579	1.39e-06	0.00138	CCCCCTTTTCCTCTCTCTCGC
Os06g04010	BBR-BPC	MP00540	OsWOX5	-386	-366	+	9.07895	2.03e-06	0.0019	TCCTCTCTCTCGCTCTCACTG
Os06g04010	BBR-BPC	MP00540	OsWOX5	-388	-368	+	7.48684	3.51e-06	0.00304	TTTCCTCTCTCTCGCTCTCAC
Os06g04010	BBR-BPC	MP00540	OsWOX5	-396	-376	+	7.11842	3.97e-06	0.00326	CTCCCCCTTTTCCTCTCTCTC
Os06g04010	BBR-BPC	MP00540	OsWOX8b	-723	-703	+	10.6974	1.14e-06	0.00124	GTCTTTCTCTCTCTTCACCTC
Os06g04010	BBR-BPC	MP00540	OsWOX8b	-729	-709	+	10.1711	1.38e-06	0.00138	CCACCGGTCTTTCTCTCTCTT
Os06g04010	BBR-BPC	MP00540	OsWOX8b	-727	-707	+	7.38158	3.63e-06	0.00309	ACCGGTCTTTCTCTCTCTTCA
Os06g04010	BBR-BPC	MP00540	OsWUS	-427	-407	+	31.5526	3.36e-11	8e-08	CTCTCTCTCTCTCTCTCTCTG
Os06g04010	BBR-BPC	MP00540	OsWUS	-431	-411	+	25.0526	1.91e-09	3.37e-06	CATGCTCTCTCTCTCTCTCTC
Os06g04010	BBR-BPC	MP00540	OsWUS	-429	-409	+	23.5395	4.3e-09	6.61e-06	TGCTCTCTCTCTCTCTCTCTC
Os06g04010	BBR-BPC	MP00540	OsWUS	-423	-403	+	19.0921	3.76e-08	5.12e-05	CTCTCTCTCTCTCTCTGTGTA
Os06g04010	BBR-BPC	MP00540	OsWUS	-425	-405	+	18.7237	4.45e-08	5.88e-05	CTCTCTCTCTCTCTCTCTGTG
Os06g04010	BBR-BPC	MP00540	OsWUS	-433	-413	+	12.5921	5.65e-07	0.000673	TGCATGCTCTCTCTCTCTCTC
Os06g04010	BBR-BPC	MP00540	OsWUS	-435	-415	+	10.0658	1.44e-06	0.0014	CATGCATGCTCTCTCTCTCTC
Os06g04010	BBR-BPC	MP00540	OsWUS	-421	-401	+	8.67105	2.34e-06	0.00211	CTCTCTCTCTCTCTGTGTATG
Os06g04010	BBR-BPC	MP00540	OsWUS	-1130	-1110	+	4.94737	8.02e-06	0.00588	CTAAACCTCTATCTTTCTTTC
Os02g47190	G2-like	MP00544	OsWOX4	-1396	-1383	+	14.4242	7.85e-06	0.383	GGAGGAATATTTTT
Os02g43820	ERF	MP00549	OsWOX13	-352	-338	+	15.6515	2.5e-06	0.0201	CCTGCGTCGCCGCCG
Os04g46240	ERF	MP00549	OsWOX13	-352	-338	+	15.6515	2.5e-06	0.0201	CCTGCGTCGCCGCCG
Os02g43820	ERF	MP00549	OsWOX3a	-919	-905	-	22.0303	4.42e-09	0.000228	CCACCGCCGCCGTCG
Os02g43820	ERF	MP00549	OsWOX3a	-916	-902	-	21.3939	1.86e-08	0.00048	CCACCACCGCCGCCG
Os02g43820	ERF	MP00549	OsWOX3a	-913	-899	-	18.3333	3.33e-07	0.00344	CCACCACCACCGCCG
Os02g43820	ERF	MP00549	OsWOX3a	-907	-893	-	15.5303	2.73e-06	0.0201	CCTCCTCCACCACCA
Os02g43820	ERF	MP00549	OsWOX3a	-910	-896	-	14.9091	4.13e-06	0.0236	CCTCCACCACCACCG
Os02g43820	ERF	MP00549	OsWOX3a	-922	-908	-	14.2273	6.37e-06	0.0299	CCGCCGCCGTCGTTG
Os02g43820	ERF	MP00549	OsWOX3a	-1137	-1123	+	13.7576	8.51e-06	0.0366	CCGTCGGCGCCACCT
Os04g46240	ERF	MP00549	OsWOX3a	-919	-905	-	22.0303	4.42e-09	0.000228	CCACCGCCGCCGTCG
Os04g46240	ERF	MP00549	OsWOX3a	-916	-902	-	21.3939	1.86e-08	0.00048	CCACCACCGCCGCCG
Os04g46240	ERF	MP00549	OsWOX3a	-913	-899	-	18.3333	3.33e-07	0.00344	CCACCACCACCGCCG
Os04g46240	ERF	MP00549	OsWOX3a	-907	-893	-	15.5303	2.73e-06	0.0201	CCTCCTCCACCACCA
Os04g46240	ERF	MP00549	OsWOX3a	-910	-896	-	14.9091	4.13e-06	0.0236	CCTCCACCACCACCG
Os04g46240	ERF	MP00549	OsWOX3a	-922	-908	-	14.2273	6.37e-06	0.0299	CCGCCGCCGTCGTTG
Os04g46240	ERF	MP00549	OsWOX3a	-1137	-1123	+	13.7576	8.51e-06	0.0366	CCGTCGGCGCCACCT
Os02g43820	ERF	MP00549	OsWOX3b	-1235	-1221	+	14.7424	4.58e-06	0.0236	CCTCCTCCACCTCCA
Os04g46240	ERF	MP00549	OsWOX3b	-1235	-1221	+	14.7424	4.58e-06	0.0236	CCTCCTCCACCTCCA
Os02g43820	ERF	MP00549	OsWOX8b	-25	-11	-	19.7121	9.02e-08	0.00155	CTGCCGCCGCCGTCG
Os02g43820	ERF	MP00549	OsWOX8b	-22	-8	-	18.5758	2.65e-07	0.00342	CCTCTGCCGCCGCCG
Os02g43820	ERF	MP00549	OsWOX8b	-28	-14	-	14.8182	4.37e-06	0.0236	CCGCCGCCGTCGCGG
Os04g46240	ERF	MP00549	OsWOX8b	-25	-11	-	19.7121	9.02e-08	0.00155	CTGCCGCCGCCGTCG
Os04g46240	ERF	MP00549	OsWOX8b	-22	-8	-	18.5758	2.65e-07	0.00342	CCTCTGCCGCCGCCG
Os04g46240	ERF	MP00549	OsWOX8b	-28	-14	-	14.8182	4.37e-06	0.0236	CCGCCGCCGTCGCGG
Os01g74540	GATA	MP00554	OsWOX12	-458	-432	+	0.813187	8.08e-06	0.0979	CTACATAAAGATAATAAAAATGTTTAT
Os01g74540	GATA	MP00554	OsWUS	-70	-44	+	10.1538	4.38e-07	0.0212	CTTCATCTTGATCTTGATCCTCTTCTT
Os01g74540	GATA	MP00554	OsWUS	-76	-50	+	5.93407	1.75e-06	0.0425	CTTCCTCTTCATCTTGATCTTGATCCT
Os01g74540	GATA	MP00554	OsWUS	-67	-41	+	4.05495	3.13e-06	0.0506	CATCTTGATCTTGATCCTCTTCTTGAT
Os04g39470	MYB	MP00564	OsWOX2	-1720	-1706	+	13.9394	9.79e-06	0.158	AAAAATTTGGTCAAA
Os04g39470	MYB	MP00564	OsWOX3a	-1270	-1256	-	14	9.25e-06	0.158	ATTAATTAGGTGCAC
Os04g39470	MYB	MP00564	OsWUS	-1380	-1366	+	14.3788	6.36e-06	0.158	TATAAGTAGTTAAAA
Os01g09640	MYB_related	MP00565	OsWOX12	-1185	-1171	+	15.803	2.43e-06	0.113	AGCCTTATCCTAAAC
Os02g49440	Dof	MP00570	OsWOX4	-322	-309	-	15.1212	2.56e-06	0.121	AATAAAGGTAAAAA
Os02g49440	Dof	MP00570	OsWOX9	-1882	-1869	+	14.2273	7.4e-06	0.175	GAAAAAGTTGAAAG
Os02g47810	Dof	MP00580	OsWOX11b	-1210	-1190	+	19.1667	4.82e-08	0.00155	AAAATAATAAAAAAGAAAAAT
Os02g47810	Dof	MP00580	OsWOX13	-817	-797	+	15.303	3.09e-06	0.0346	ACAGAAAAAAAAAAGGAGTGA
Os02g47810	Dof	MP00580	OsWOX13	-146	-126	-	14.1061	8.38e-06	0.0477	GAAAATAATAAAAAGAAATCG
Os02g47810	Dof	MP00580	OsWOX5	-925	-905	+	18.9242	6.59e-08	0.00155	AAAAAAGAAATAAAGTAAATT
Os02g47810	Dof	MP00580	OsWOX5	-362	-342	+	15.1061	3.67e-06	0.0346	GAGAAGACAAAAAAGAAAGAA
Os02g47810	Dof	MP00580	OsWOX5	-933	-913	+	14.3939	6.66e-06	0.0477	TAAGCAATAAAAAAGAAATAA
Os02g47810	Dof	MP00580	OsWOX8b	-879	-859	-	14.1364	8.18e-06	0.0477	GTTAAAAAAAAAAAGTTCAGA
Os02g47810	Dof	MP00580	OsWOX8b	-982	-962	+	14	9.1e-06	0.0477	AAGAATAGGAAAAAGTACGAA
Os02g47810	Dof	MP00580	OsWOX9	-1890	-1870	+	16.1515	1.41e-06	0.0222	GATGTGATGAAAAAGTTGAAA
Os01g07480	LBD	MP00581	OsWOX13	-587	-567	-	19.1212	1.74e-07	0.00178	GCCGCCGCCTTAGCCACCGGC
Os01g07480	LBD	MP00581	OsWOX13	-356	-336	+	14.2273	4.99e-06	0.0197	AGCCCCTGCGTCGCCGCCGGC
Os01g07480	LBD	MP00581	OsWOX3a	-915	-895	-	23.6818	2.9e-09	0.000149	TCCTCCACCACCACCGCCGCC
Os01g07480	LBD	MP00581	OsWOX3a	-918	-898	-	22.6818	7.93e-09	0.000204	TCCACCACCACCGCCGCCGTC
Os01g07480	LBD	MP00581	OsWOX3a	-912	-892	-	19.3939	1.4e-07	0.00178	TCCTCCTCCACCACCACCGCC
Os01g07480	LBD	MP00581	OsWOX3a	-927	-907	-	17.0455	7.99e-07	0.00605	ACCGCCGCCGTCGTTGCCACC
Os01g07480	LBD	MP00581	OsWOX3a	-921	-901	-	17	8.25e-07	0.00605	ACCACCACCGCCGCCGTCGTT
Os01g07480	LBD	MP00581	OsWOX3a	-924	-904	-	16.1212	1.5e-06	0.0077	ACCACCGCCGCCGTCGTTGCC
Os01g07480	LBD	MP00581	OsWOX3a	-930	-910	-	14.6212	3.92e-06	0.0168	GCCGCCGTCGTTGCCACCTCG
Os01g07480	LBD	MP00581	OsWOX3a	-909	-889	-	13.5606	7.44e-06	0.0273	GTCTCCTCCTCCACCACCACC
Os01g07480	LBD	MP00581	OsWOX3b	-1239	-1219	+	16.2121	1.41e-06	0.0077	TCCTCCTCCTCCACCTCCAGT
Os01g07480	LBD	MP00581	OsWOX3b	-1236	-1216	+	15.697	1.98e-06	0.00925	TCCTCCTCCACCTCCAGTGCC
Os01g07480	LBD	MP00581	OsWOX8b	-24	-4	-	21.7576	1.89e-08	0.000324	GTCGCCTCTGCCGCCGCCGTC
Os01g07480	LBD	MP00581	OsWOX8b	-30	-10	-	16.1667	1.45e-06	0.0077	TCTGCCGCCGCCGTCGCGGTC
Os03g09170	ERF	MP00585	OsWOX13	-352	-338	+	14.1061	7.59e-06	0.0301	CCTGCGTCGCCGCCG
Os03g09170	ERF	MP00585	OsWOX3a	-916	-902	-	21.1061	1.61e-08	0.000831	CCACCACCGCCGCCG
Os03g09170	ERF	MP00585	OsWOX3a	-913	-899	-	20.4394	3.85e-08	0.000995	CCACCACCACCGCCG
Os03g09170	ERF	MP00585	OsWOX3a	-919	-905	-	19.6212	8.92e-08	0.00153	CCACCGCCGCCGTCG
Os03g09170	ERF	MP00585	OsWOX3a	-907	-893	-	17.9091	4.72e-07	0.00488	CCTCCTCCACCACCA
Os03g09170	ERF	MP00585	OsWOX3a	-851	-837	+	16.7273	1.22e-06	0.00891	TCATCTCCACCGCCC
Os03g09170	ERF	MP00585	OsWOX3a	-910	-896	-	16.4091	1.55e-06	0.00891	CCTCCACCACCACCG
Os03g09170	ERF	MP00585	OsWOX3a	-804	-790	-	16.1515	1.88e-06	0.00894	TCTTCTCCACCGCCC
Os03g09170	ERF	MP00585	OsWOX3b	-1235	-1221	+	16.4545	1.51e-06	0.00891	CCTCCTCCACCTCCA
Os03g09170	ERF	MP00585	OsWOX5	-303	-289	+	15.6667	2.65e-06	0.0114	CCACGACCACCGCCT
Os03g09170	ERF	MP00585	OsWOX8a	-620	-606	+	16.1364	1.9e-06	0.00894	CCATCACCACCGTCC
Os03g09170	ERF	MP00585	OsWOX8b	-22	-8	-	17.9545	4.56e-07	0.00488	CCTCTGCCGCCGCCG
Os03g09170	ERF	MP00585	OsWOX8b	-25	-11	-	16.9697	1.01e-06	0.00868	CTGCCGCCGCCGTCG
Os03g10140	C2H2	MP00592	OsWOX5	-365	-349	+	14.9697	3.74e-06	0.182	TTCGAGAAGACAAAAAA
Os09g32948	MIKC_MADS	MP00605	OsWOX8a	-1064	-1052	+	14.2	5.82e-06	0.292	CTAAAAATGGAAG
Os12g18150	C2H2	MP00608	OsWOX13	-884	-873	-	15.7105	3.55e-06	0.0884	CAAAACAGAGAA
Os12g18150	C2H2	MP00608	OsWUS	-1837	-1826	+	16.3158	2.23e-06	0.0884	TAAAACAGAGGA
Os01g10504	MIKC_MADS	MP00609	OsWOX8a	-1067	-1049	-	15.4366	2.49e-06	0.119	AAACTTCCATTTTTAGCAT
Os01g10504	MIKC_MADS	MP00609	OsWOX8a	-1385	-1367	-	14.1408	7.08e-06	0.169	AATTTTCCATTTGGAGATA
Os04g46670	C2H2	MP00621	OsWOX2	-452	-443	-	13.973	1.31e-06	0.0678	CCCAGCTGGC
Os04g46670	C2H2	MP00621	OsWOX2	-452	-443	+	12.8739	5.34e-06	0.0918	GCCAGCTGGG
Os04g46670	C2H2	MP00621	OsWOX3a	-1553	-1544	-	12.8739	5.34e-06	0.0918	ACCAGCTGGG
Os07g07974	CPP	MP00624	OsWOX3b	-1710	-1698	-	12.55	8.96e-06	0.212	CTAAATTTAAATG
Os07g07974	CPP	MP00624	OsWOX8a	-1182	-1170	+	13.29	3.11e-06	0.147	TGAAATTTTAAAT
Os05g41760	ERF	MP00645	OsWOX13	-600	-593	-	14.9512	9.36e-06	0.121	CGCCGCCG
Os05g41760	ERF	MP00645	OsWOX13	-345	-338	+	14.9512	9.36e-06	0.121	CGCCGCCG
Os05g41760	ERF	MP00645	OsWOX3a	-916	-909	-	14.9512	9.36e-06	0.121	CGCCGCCG
Os05g41760	ERF	MP00645	OsWOX8b	-22	-15	-	14.9512	9.36e-06	0.121	CGCCGCCG
Os09g35910	HD-ZIP	MP00650	OsWOX11b	-666	-657	+	11.9273	2.24e-06	0.112	GACCAATCAA
Os08g06110	MYB_related	MP00654	OsWOX4	-778	-770	+	11.5556	5.69e-06	0.276	AAGATATTT
Os08g43160	TCP	MP00667	OsWOX8b	-736	-727	-	14.6566	4.62e-06	0.19	TGGGTCCCAC
Os08g43160	TCP	MP00667	OsWOX8b	-735	-726	+	14.3232	7.33e-06	0.19	TGGGACCCAC
Os10g28330	C2H2	MP00673	OsWOX8a	-1772	-1761	-	12.5784	3.97e-06	0.203	TTTTTCTTATCG
Os05g28350	ERF	MP00674	OsWOX13	-602	-593	-	13.2889	7.54e-06	0.39	CGCCGCCGCC
Os03g51690	TALE	MP00675	OsWOX12	-749	-730	+	19.7949	1.42e-08	0.00017	CTCTCTCTCCCCCCCCCCCC
Os03g51690	TALE	MP00675	OsWOX12	-751	-732	+	18.6538	7.53e-08	0.000183	CTCTCTCTCTCCCCCCCCCC
Os03g51690	TALE	MP00675	OsWOX12	-747	-728	+	17.9872	1.77e-07	0.000392	CTCTCTCCCCCCCCCCCCTC
Os03g51690	TALE	MP00675	OsWOX12	-743	-724	+	16.1923	1.28e-06	0.00242	CTCCCCCCCCCCCCTCCCCC
Os03g51690	TALE	MP00675	OsWOX12	-753	-734	+	15.0769	3.61e-06	0.00575	TACTCTCTCTCTCCCCCCCC
Os03g51690	TALE	MP00675	OsWOX12	-738	-719	+	14.8718	4.31e-06	0.00665	CCCCCCCCCTCCCCCACTTC
Os03g51690	TALE	MP00675	OsWOX13	-122	-103	-	18.7436	6.67e-08	0.00017	CTCTCTCTCTCTCTCTCTCT
Os03g51690	TALE	MP00675	OsWOX13	-120	-101	-	18.7436	6.67e-08	0.00017	CTCTCTCTCTCTCTCTCTCT
Os03g51690	TALE	MP00675	OsWOX13	-118	-99	-	18.7436	6.67e-08	0.00017	CTCTCTCTCTCTCTCTCTCT
Os03g51690	TALE	MP00675	OsWOX13	-116	-97	-	18.7436	6.67e-08	0.00017	CTCTCTCTCTCTCTCTCTCT
Os03g51690	TALE	MP00675	OsWOX13	-114	-95	-	18.7436	6.67e-08	0.00017	CTCTCTCTCTCTCTCTCTCT
Os03g51690	TALE	MP00675	OsWOX13	-112	-93	-	18.7436	6.67e-08	0.00017	CTCTCTCTCTCTCTCTCTCT
Os03g51690	TALE	MP00675	OsWOX13	-110	-91	-	18.7436	6.67e-08	0.00017	CTCTCTCTCTCTCTCTCTCT
Os03g51690	TALE	MP00675	OsWOX13	-108	-89	-	18.7436	6.67e-08	0.00017	CTCTCTCTCTCTCTCTCTCT
Os03g51690	TALE	MP00675	OsWOX13	-106	-87	-	18.7436	6.67e-08	0.00017	CTCTCTCTCTCTCTCTCTCT
Os03g51690	TALE	MP00675	OsWOX13	-104	-85	-	18.7436	6.67e-08	0.00017	CTCTCTCTCTCTCTCTCTCT
Os03g51690	TALE	MP00675	OsWOX13	-102	-83	-	18.7436	6.67e-08	0.00017	CTCTCTCTCTCTCTCTCTCT
Os03g51690	TALE	MP00675	OsWOX13	-100	-81	-	18.7436	6.67e-08	0.00017	CTCTCTCTCTCTCTCTCTCT
Os03g51690	TALE	MP00675	OsWOX13	-98	-79	-	18.7436	6.67e-08	0.00017	CTCTCTCTCTCTCTCTCTCT
Os03g51690	TALE	MP00675	OsWOX13	-96	-77	-	18.7436	6.67e-08	0.00017	CTCTCTCTCTCTCTCTCTCT
Os03g51690	TALE	MP00675	OsWOX13	-94	-75	-	18.7436	6.67e-08	0.00017	CTCTCTCTCTCTCTCTCTCT
Os03g51690	TALE	MP00675	OsWOX13	-92	-73	-	18.7436	6.67e-08	0.00017	CTCTCTCTCTCTCTCTCTCT
Os03g51690	TALE	MP00675	OsWOX13	-90	-71	-	18.7436	6.67e-08	0.00017	CTCTCTCTCTCTCTCTCTCT
Os03g51690	TALE	MP00675	OsWOX13	-88	-69	-	18.2308	1.31e-07	0.000303	CCCTCTCTCTCTCTCTCTCT
Os03g51690	TALE	MP00675	OsWOX13	-694	-675	+	17.9359	1.89e-07	0.0004	CTGTCTCTCTCTCTCTCTCT
Os03g51690	TALE	MP00675	OsWOX13	-717	-698	+	14.7179	4.91e-06	0.00735	TTCCTTCTCCTTCCTCCTGC
Os03g51690	TALE	MP00675	OsWOX3a	-889	-870	+	15.3333	2.88e-06	0.00488	CTCGCCGGCTCCCTCTCTCT
Os03g51690	TALE	MP00675	OsWOX3a	-841	-822	+	15.1923	3.26e-06	0.00536	CGCCCTCCCCCTTCTCCTCC
Os03g51690	TALE	MP00675	OsWOX3a	-887	-868	+	14.5256	5.76e-06	0.00838	CGCCGGCTCCCTCTCTCTCC
Os03g51690	TALE	MP00675	OsWOX5	-293	-274	+	15.9615	1.6e-06	0.00292	CGCCTCGGCCCTGCCTCTGC
Os03g51690	TALE	MP00675	OsWOX5	-1844	-1825	+	15.5256	2.42e-06	0.00424	TTGCCCGCCCCTGCCGCGGC
Os03g51690	TALE	MP00675	OsWOX5	-396	-377	+	14.0513	8.43e-06	0.0119	CTCCCCCTTTTCCTCTCTCT
Os03g51690	TALE	MP00675	OsWUS	-425	-406	+	19.1026	4.04e-08	0.00017	CTCTCTCTCTCTCTCTCTGT
Os03g51690	TALE	MP00675	OsWUS	-427	-408	+	18.7436	6.67e-08	0.00017	CTCTCTCTCTCTCTCTCTCT
Os03g51690	TALE	MP00675	OsWUS	-423	-404	+	17.0897	5.03e-07	0.00102	CTCTCTCTCTCTCTCTGTGT
Os03g51690	TALE	MP00675	OsWUS	-429	-410	+	16.8077	6.82e-07	0.00134	TGCTCTCTCTCTCTCTCTCT
Os03g51690	TALE	MP00675	OsWUS	-431	-412	+	13.9103	9.41e-06	0.013	CATGCTCTCTCTCTCTCTCT

## Sheet: Arabidopsis
TF Gene_id	Family	Motif ID	sequence name	start	stop	strand	score	p-value	q-value	matched sequence
AT1G67710	ARR-B	MP00010	AtWOX2	-497	-488	-	14.7692	5.87e-06	0.117	GTAGATACGG
AT1G67710	ARR-B	MP00010	AtWOX4	-1066	-1057	-	14.8173	5.33e-06	0.117	TAAGATACGG
AT1G67710	ARR-B	MP00010	AtWUS	-1364	-1355	-	15.9712	1.6e-06	0.0957	GAAGATACGG
AT1G32770	NAC	MP00016	AtWOX14	-1368	-1357	+	16.7404	1.3e-06	0.0777	GGTAGCGTAATA
AT1G71930	NAC	MP00017	AtWOX10	-1178	-1167	+	13.791	7.75e-06	0.463	GGTCACGTCACT
AT2G42400	VOZ	MP00018	AtWOX14	-1370	-1359	+	17.2404	1.1e-06	0.0655	GTGGTAGCGTAA
AT1G42990	bZIP	MP00019	AtWOX10	-1177	-1168	-	13.8971	7e-06	0.209	GTGACGTGAC
AT1G42990	bZIP	MP00019	AtWOX10	-1177	-1168	+	13.8971	7e-06	0.209	GTCACGTCAC
AT4G36900	ERF	MP00020	AtWOX13	-1015	-1006	-	15.5128	2.95e-06	0.126	TCCGCCGCCC
AT4G36900	ERF	MP00020	AtWOX6	-630	-621	+	14.0684	6.82e-06	0.126	CGCGCCTCCC
AT4G36900	ERF	MP00020	AtWOX8	-1947	-1938	-	14.7863	4.38e-06	0.126	GGCGCCTCCC
AT4G36900	ERF	MP00020	AtWOX8	-1645	-1636	-	13.6923	8.46e-06	0.126	CCCGCCGCTT
AT2G33860	ARF	MP00021	AtWOX13	-1217	-1208	-	16.4327	5.37e-07	0.0321	TTGTCGGAAC
AT2G20570	G2-like	MP00022	AtWOX9	-1724	-1715	+	13.3675	8.25e-06	0.493	AAGAATCTGT
AT1G06160	ERF	MP00023	AtWOX13	-1015	-1008	-	15.8723	4.36e-06	0.26	CGCCGCCC
AT1G78080	ERF	MP00026	AtWOX13	-1005	-996	+	15.3579	3.45e-07	0.0206	CACCGACCAC
AT1G78080	ERF	MP00026	AtWOX13	-1017	-1008	-	15.0947	7.07e-07	0.0211	CGCCGCCCAT
AT1G78080	ERF	MP00026	AtWOX3	-1711	-1702	+	13.9579	4.16e-06	0.0829	CACCGACCTG
AT4G23750	ERF	MP00027	AtWOX13	-1014	-1007	-	18.5426	6.26e-07	0.0374	CCGCCGCC
AT4G23750	ERF	MP00027	AtWOX8	-1644	-1637	-	14.5213	8.09e-06	0.242	CCGCCGCT
AT5G43410	ERF	MP00029	AtWOX13	-1016	-1007	-	15.8045	9.92e-07	0.0593	CCGCCGCCCA
AT1G28300	B3	MP00032	AtWOX3	-1426	-1419	+	15.9519	9.64e-06	0.0961	ATGCATGC
AT1G28300	B3	MP00032	AtWOX4	-34	-27	-	15.9519	9.64e-06	0.0961	ATGCATGC
AT1G28300	B3	MP00032	AtWOX5	-200	-193	-	15.9519	9.64e-06	0.0961	ATGCATGC
AT1G28300	B3	MP00032	AtWOX5	-360	-353	+	15.9519	9.64e-06	0.0961	ATGCATGC
AT1G28300	B3	MP00032	AtWOX7	-310	-303	-	15.9519	9.64e-06	0.0961	ATGCATGC
AT1G28300	B3	MP00032	AtWOX9	-1012	-1005	+	15.9519	9.64e-06	0.0961	ATGCATGC
AT4G00050	bHLH	MP00034	AtWOX5	-1745	-1738	+	14.6809	7.32e-06	0.438	CCACGTGA
AT4G36930	bHLH	MP00035	AtWOX5	-1746	-1738	+	13.9368	9.62e-06	0.575	GCCACGTGA
AT2G21230	bZIP	MP00037	AtWOX6	-652	-643	-	13.5106	9.41e-06	0.562	CGCCAGCTAT
AT4G36730	bZIP	MP00039	AtWOX13	-974	-965	-	13.2211	8.49e-06	0.254	CCACGTGTCG
AT4G36730	bZIP	MP00039	AtWOX5	-1747	-1738	-	13.7158	5.32e-06	0.254	TCACGTGGCT
AT5G28770	bZIP	MP00040	AtWOX5	-1746	-1735	-	15.117	3.18e-06	0.19	AGTTCACGTGGC
AT2G22300	CAMTA	MP00042	AtWOX6	-622	-614	+	13.5106	6.61e-06	0.395	CCGCGTGAG
AT4G29000	CPP	MP00045	AtWOX6	-1699	-1690	+	12.6122	8.44e-06	0.243	CATTTGAATG
AT4G29000	CPP	MP00045	AtWOX9	-659	-650	-	12.6122	8.44e-06	0.243	GATTTGAATC
AT1G22640	MYB	MP00053	AtWOX1	-846	-836	+	14.383	9.75e-06	0.145	GGGTAGGTGTA
AT1G22640	MYB	MP00053	AtWOX10	-1400	-1390	-	14.9362	6.07e-06	0.124	CGGTAGGTAAA
AT1G22640	MYB	MP00053	AtWOX8	-112	-102	+	15.5957	2.75e-06	0.124	GGGTAGGTAAA
AT1G22640	MYB	MP00053	AtWOX9	-215	-205	+	14.8936	6.25e-06	0.124	GGGTAGGTGAA
AT5G04760	MYB	MP00055	AtWOX11	-382	-373	+	14.8723	1.08e-06	0.0645	CGGATAAGGG
AT5G58080	ARR-B	MP00057	AtWUS	-1365	-1353	-	13.9158	1.79e-06	0.107	CTGAAGATACGGC
AT1G61110	NAC	MP00058	AtWOX3	-1991	-1984	+	13.5745	9.64e-06	0.577	CACGTAAC
AT5G01900	WRKY	MP00070	AtWOX2	-1820	-1813	-	15.2021	9.64e-06	0.57	TGGTCAAC
AT5G56270	WRKY	MP00071	AtWOX13	-630	-623	-	13.8298	9.73e-06	0.582	GGGTCAAC
AT1G19350	BES1	MP00073	AtWOX6	-610	-600	+	15.519	4.69e-06	0.28	CGCGCGTGGGA
AT2G20180	bHLH	MP00074	AtWOX13	-978	-965	+	16.4521	1.73e-06	0.103	TAAACGACACGTGG
AT2G45660	MIKC_MADS	MP00076	AtWOX1	-1350	-1330	-	17.7101	2.08e-07	0.000904	CTTCTCCTTTTGTCTCTCTCA
AT2G45660	MIKC_MADS	MP00076	AtWOX1	-1158	-1138	-	17.1304	4.53e-07	0.00124	TTTCATTCTTTTTTTCTTTTG
AT2G45660	MIKC_MADS	MP00076	AtWOX1	-1398	-1378	-	16.971	5.53e-07	0.00145	CTTTTCCTTCTTTCTTCTCTT
AT2G45660	MIKC_MADS	MP00076	AtWOX1	-1432	-1412	-	16.7536	7.17e-07	0.0015	CCCCCTTTTCTGTCTTTTCCC
AT2G45660	MIKC_MADS	MP00076	AtWOX1	-1152	-1132	-	16.3043	1.19e-06	0.00208	CTTTTCTTTCATTCTTTTTTT
AT2G45660	MIKC_MADS	MP00076	AtWOX1	-1401	-1381	-	16.0435	1.57e-06	0.00248	TTCCTTCTTTCTTCTCTTTGG
AT2G45660	MIKC_MADS	MP00076	AtWOX1	-1154	-1134	-	15.7536	2.1e-06	0.00295	TTTCTTTCATTCTTTTTTTCT
AT2G45660	MIKC_MADS	MP00076	AtWOX1	-1168	-1148	-	14.8986	4.64e-06	0.00495	TTTTTCTTTTGGTTTCTTTCA
AT2G45660	MIKC_MADS	MP00076	AtWOX1	-1750	-1730	-	14.7536	5.26e-06	0.00531	TTATGTTTTTTCTTTCTTTCT
AT2G45660	MIKC_MADS	MP00076	AtWOX1	-1468	-1448	-	14.2174	8.18e-06	0.00736	CCTTTTGTTTTTTCTCCCTTT
AT2G45660	MIKC_MADS	MP00076	AtWOX10	-1917	-1897	-	18.4058	7.01e-08	0.000577	TTTCTCCTTTTCCTTTTTTTT
AT2G45660	MIKC_MADS	MP00076	AtWOX10	-1916	-1896	-	16.8986	6.03e-07	0.00145	TTTTCTCCTTTTCCTTTTTTT
AT2G45660	MIKC_MADS	MP00076	AtWOX10	-1919	-1899	-	16.8406	6.47e-07	0.00149	TCTCCTTTTCCTTTTTTTTTT
AT2G45660	MIKC_MADS	MP00076	AtWOX10	-1918	-1898	-	15.7536	2.1e-06	0.00295	TTCTCCTTTTCCTTTTTTTTT
AT2G45660	MIKC_MADS	MP00076	AtWOX10	-1910	-1890	-	15.6667	2.29e-06	0.00306	CTTTGCTTTTCTCCTTTTCCT
AT2G45660	MIKC_MADS	MP00076	AtWOX10	-1922	-1902	-	15.6087	2.42e-06	0.00317	CCTTTTCCTTTTTTTTTTTTA
AT2G45660	MIKC_MADS	MP00076	AtWOX10	-1923	-1903	-	15.2464	3.4e-06	0.004	CTTTTCCTTTTTTTTTTTTAC
AT2G45660	MIKC_MADS	MP00076	AtWOX10	-1911	-1891	-	14.3913	7.11e-06	0.0066	TTTGCTTTTCTCCTTTTCCTT
AT2G45660	MIKC_MADS	MP00076	AtWOX10	-183	-163	-	14.087	9.06e-06	0.00779	TCTGATTTTTTTTCTTTTTCA
AT2G45660	MIKC_MADS	MP00076	AtWOX11	-556	-536	+	16.029	1.59e-06	0.00248	TCTGTCTCTCTTTTTCTTTTG
AT2G45660	MIKC_MADS	MP00076	AtWOX12	-1988	-1968	-	18.1449	1.08e-07	0.000723	TTTTTTTTTTTTTTTTTTTTC
AT2G45660	MIKC_MADS	MP00076	AtWOX12	-1986	-1966	-	17.913	1.54e-07	0.000808	TGTTTTTTTTTTTTTTTTTTT
AT2G45660	MIKC_MADS	MP00076	AtWOX12	-1983	-1963	-	17.7101	2.08e-07	0.000904	TCTTGTTTTTTTTTTTTTTTT
AT2G45660	MIKC_MADS	MP00076	AtWOX12	-1987	-1967	-	17.6232	2.35e-07	0.000904	GTTTTTTTTTTTTTTTTTTTT
AT2G45660	MIKC_MADS	MP00076	AtWOX12	-1989	-1969	-	17.3333	3.49e-07	0.00118	TTTTTTTTTTTTTTTTTTTCA
AT2G45660	MIKC_MADS	MP00076	AtWOX12	-32	-12	-	16.5362	9.2e-07	0.00177	TTCTTGTTTTTTTTTCTTCTT
AT2G45660	MIKC_MADS	MP00076	AtWOX12	-1984	-1964	-	16.1449	1.41e-06	0.00232	CTTGTTTTTTTTTTTTTTTTT
AT2G45660	MIKC_MADS	MP00076	AtWOX12	-34	-14	-	15.4638	2.78e-06	0.00353	CTTGTTTTTTTTTCTTCTTTT
AT2G45660	MIKC_MADS	MP00076	AtWOX12	-1978	-1958	-	15.2174	3.49e-06	0.00402	CTTTATCTTGTTTTTTTTTTT
AT2G45660	MIKC_MADS	MP00076	AtWOX12	-1990	-1970	-	15.1594	3.68e-06	0.00416	TTTTTTTTTTTTTTTTTTCAC
AT2G45660	MIKC_MADS	MP00076	AtWOX13	-203	-183	+	15.0435	4.08e-06	0.0045	TCTTCTTATTTGTCTTTTCCT
AT2G45660	MIKC_MADS	MP00076	AtWOX13	-898	-878	+	14.7536	5.26e-06	0.00531	TTTTTTTCTTTTTGGTTTTTC
AT2G45660	MIKC_MADS	MP00076	AtWOX13	-122	-102	+	14.4348	6.86e-06	0.00648	TTTTTTTGTCCTTTTCTGCCT
AT2G45660	MIKC_MADS	MP00076	AtWOX13	-124	-104	+	14.1449	8.66e-06	0.00756	GTTTTTTTTGTCCTTTTCTGC
AT2G45660	MIKC_MADS	MP00076	AtWOX14	-1282	-1262	+	19.8116	3.31e-09	0.00019	TTTTTTTTTTTTTCTTTTTCT
AT2G45660	MIKC_MADS	MP00076	AtWOX14	-1278	-1258	+	19.4203	9.02e-09	0.000202	TTTTTTTTTCTTTTTCTTTTT
AT2G45660	MIKC_MADS	MP00076	AtWOX14	-1276	-1256	+	19.2319	1.4e-08	0.000202	TTTTTTTCTTTTTCTTTTTCT
AT2G45660	MIKC_MADS	MP00076	AtWOX14	-1280	-1260	+	18.7246	3.95e-08	0.000435	TTTTTTTTTTTCTTTTTCTTT
AT2G45660	MIKC_MADS	MP00076	AtWOX14	-1284	-1264	+	18.1159	1.13e-07	0.000723	GTTTTTTTTTTTTTTCTTTTT
AT2G45660	MIKC_MADS	MP00076	AtWOX14	-1281	-1261	+	17.2319	3.98e-07	0.00124	TTTTTTTTTTTTCTTTTTCTT
AT2G45660	MIKC_MADS	MP00076	AtWOX14	-1274	-1254	+	17.1884	4.21e-07	0.00124	TTTTTCTTTTTCTTTTTCTTA
AT2G45660	MIKC_MADS	MP00076	AtWOX14	-1275	-1255	+	16.7391	7.29e-07	0.0015	TTTTTTCTTTTTCTTTTTCTT
AT2G45660	MIKC_MADS	MP00076	AtWOX14	-1279	-1259	+	15.4493	2.82e-06	0.00353	TTTTTTTTTTCTTTTTCTTTT
AT2G45660	MIKC_MADS	MP00076	AtWOX14	-1285	-1265	+	15.3333	3.14e-06	0.00377	GGTTTTTTTTTTTTTTCTTTT
AT2G45660	MIKC_MADS	MP00076	AtWOX14	-1272	-1252	+	14.8406	4.88e-06	0.00511	TTTCTTTTTCTTTTTCTTACT
AT2G45660	MIKC_MADS	MP00076	AtWOX3	-662	-642	+	17.913	1.54e-07	0.000808	GTTCCTTTTCTCTTTCTCTCC
AT2G45660	MIKC_MADS	MP00076	AtWOX3	-660	-640	+	17.4493	2.99e-07	0.00108	TCCTTTTCTCTTTCTCTCCCC
AT2G45660	MIKC_MADS	MP00076	AtWOX3	-658	-638	+	17.1739	4.29e-07	0.00124	CTTTTCTCTTTCTCTCCCCTT
AT2G45660	MIKC_MADS	MP00076	AtWOX3	-1038	-1018	+	14.5797	6.09e-06	0.00594	GTTTCTCTTCATTCTCTCTCT
AT2G45660	MIKC_MADS	MP00076	AtWOX3	-1698	-1678	+	14.2174	8.18e-06	0.00736	CTCTTTTTTTATTTTCTTTTC
AT2G45660	MIKC_MADS	MP00076	AtWOX4	-157	-137	+	16.7971	6.81e-07	0.0015	TTCCATTCTTTTTCTTTTTCC
AT2G45660	MIKC_MADS	MP00076	AtWOX6	-1645	-1625	+	14.4783	6.62e-06	0.00636	CCTCTATATTTTTTTCTCTCT
AT2G45660	MIKC_MADS	MP00076	AtWOX7	-194	-174	+	15.029	4.14e-06	0.0045	TTCCCCTTATTCTTTCTTTTT
AT2G45660	MIKC_MADS	MP00076	AtWOX7	-1641	-1621	-	13.9855	9.8e-06	0.00831	TTTGTTTCTTTGTTTCTTTTA
AT2G45660	MIKC_MADS	MP00076	AtWOX8	-199	-179	+	16.913	5.93e-07	0.00145	CCTTTCTTTCTTTTGTTCTTT
AT2G45660	MIKC_MADS	MP00076	AtWOX8	-846	-826	+	16.2754	1.23e-06	0.00208	GTTCTTTTTCTGTCTATTTTC
AT2G45660	MIKC_MADS	MP00076	AtWOX8	-195	-175	+	15.8551	1.9e-06	0.00288	TCTTTCTTTTGTTCTTTTCTC
AT2G45660	MIKC_MADS	MP00076	AtWOX8	-194	-174	+	15.7681	2.07e-06	0.00295	CTTTCTTTTGTTCTTTTCTCT
AT2G45660	MIKC_MADS	MP00076	AtWOX8	-192	-172	+	15.7246	2.16e-06	0.00296	TTCTTTTGTTCTTTTCTCTCT
AT2G45660	MIKC_MADS	MP00076	AtWOX9	-1253	-1233	+	19.2319	1.4e-08	0.000202	TCTCTCTTTTTTTTTTTTTTT
AT2G45660	MIKC_MADS	MP00076	AtWOX9	-1255	-1235	+	18.6522	4.53e-08	0.000435	TCTCTCTCTTTTTTTTTTTTT
AT2G45660	MIKC_MADS	MP00076	AtWOX9	-1251	-1231	+	17.6667	2.21e-07	0.000904	TCTCTTTTTTTTTTTTTTTGG
AT2G45660	MIKC_MADS	MP00076	AtWOX9	-1252	-1232	+	16.4058	1.06e-06	0.00198	CTCTCTTTTTTTTTTTTTTTG
AT2G45660	MIKC_MADS	MP00076	AtWOX9	-1254	-1234	+	16.3623	1.12e-06	0.00201	CTCTCTCTTTTTTTTTTTTTT
AT2G45660	MIKC_MADS	MP00076	AtWOX9	-311	-291	-	15.3333	3.14e-06	0.00377	TTTCTCTTTCTCTCTATATCT
AT2G45660	MIKC_MADS	MP00076	AtWOX9	-119	-99	+	14.5942	6.01e-06	0.00594	TCCCTGTCTCTTCCTCCTCTC
AT2G45660	MIKC_MADS	MP00076	AtWUS	-78	-58	+	16.6957	7.67e-07	0.00152	CTTCTCTTTCTCTTGTTCCTC
AT2G45660	MIKC_MADS	MP00076	AtWUS	-685	-665	-	14.1594	8.56e-06	0.00756	TTTCAATTTCTCTGTCTCTTC
AT3G54340	MIKC_MADS	MP00077	AtWOX12	-38	-24	+	16.3529	1.12e-06	0.0644	AACCAAAAGAAGAAA
AT3G54340	MIKC_MADS	MP00077	AtWOX8	-476	-462	+	14.8676	4.24e-06	0.122	ATCTAAAAGTAGAAA
AT3G22170	FAR1	MP00078	AtWOX6	-715	-704	+	16.5882	2.08e-06	0.0772	CCCACGCGCGTC
AT3G22170	FAR1	MP00078	AtWOX6	-612	-601	-	16.3382	2.59e-06	0.0772	CCCACGCGCGGT
AT5G10140	MIKC_MADS	MP00079	AtWOX1	-1841	-1821	+	13.8529	9.23e-06	0.535	TAAAACAAAAAATAGAAAGAT
AT5G20240	MIKC_MADS	MP00080	AtWOX1	-1836	-1823	+	13.7969	9.65e-06	0.112	CAAAAAATAGAAAG
AT5G20240	MIKC_MADS	MP00080	AtWOX11	-895	-882	-	14.2969	6.6e-06	0.112	CAAAAAAAGGAAGG
AT5G20240	MIKC_MADS	MP00080	AtWOX12	-36	-23	+	18.5625	1.13e-07	0.00656	CCAAAAGAAGAAAA
AT5G20240	MIKC_MADS	MP00080	AtWOX5	-610	-597	+	14.7344	4.77e-06	0.112	CAAAAAAAAGAAAG
AT5G20240	MIKC_MADS	MP00080	AtWOX8	-474	-461	+	13.9844	8.39e-06	0.112	CTAAAAGTAGAAAA
AT1G09530	bHLH	MP00081	AtWOX5	-1747	-1738	+	17.4531	6.14e-07	0.0367	AGCCACGTGA
AT3G59060	bHLH	MP00082	AtWOX5	-1745	-1738	-	15.8088	4.87e-06	0.291	TCACGTGG
AT3G24650	B3	MP00083	AtWOX3	-1410	-1402	-	15.9145	1.62e-06	0.0727	CTGCATGCA
AT3G24650	B3	MP00083	AtWOX3	-1868	-1860	+	14.4274	6.91e-06	0.122	CCGCATGCC
AT3G24650	B3	MP00083	AtWOX3	-1867	-1859	-	14.1282	8.15e-06	0.122	CGGCATGCG
AT3G24650	B3	MP00083	AtWOX9	-1011	-1003	-	15.1795	2.43e-06	0.0727	CCGCATGCA
AT4G37750	AP2	MP00088	AtWOX12	-252	-232	-	15	1.7e-06	0.101	TAACACGTATTCCGAGAGGCA
AT3G49690	MYB	MP00089	AtWOX1	-849	-837	+	13.8228	1.95e-06	0.0581	TCAGGGTAGGTGT
AT3G49690	MYB	MP00089	AtWOX13	-1006	-994	-	14.2405	1.67e-06	0.0581	AGGTGGTCGGTGT
AT3G49690	MYB	MP00089	AtWOX6	-1172	-1160	-	9.22785	7.07e-06	0.141	GGGGGGTAGTTGA
AT4G21330	bHLH	MP00091	AtWOX5	-1751	-1738	+	12.9135	5.63e-06	0.332	CATAAGCCACGTGA
AT5G15800	MIKC_MADS	MP00092	AtWOX13	-276	-259	-	14.1744	7.77e-06	0.442	AGTTCCTAATTTGGAAAT
AT3G58780	MIKC_MADS	MP00093	AtWOX13	-276	-259	+	14.3544	5.54e-06	0.261	ATTTCCAAATTAGGAACT
AT3G58780	MIKC_MADS	MP00093	AtWOX13	-276	-259	-	13.8481	8.79e-06	0.261	AGTTCCTAATTTGGAAAT
AT1G69120	MIKC_MADS	MP00096	AtWOX1	-1473	-1462	+	14.1356	5.02e-06	0.153	CCAAAAAAGGGA
AT1G69120	MIKC_MADS	MP00096	AtWOX6	-1209	-1198	+	14.0593	5.38e-06	0.153	CCATAAATGGAG
AT1G77080	MIKC_MADS	MP00105	AtWOX1	-1836	-1822	-	15.0233	4.56e-06	0.156	TCTTTCTATTTTTTG
AT1G77080	MIKC_MADS	MP00105	AtWOX8	-1591	-1577	-	14.7674	5.51e-06	0.156	GGTTTCTAATTTTGT
AT1G77080	MIKC_MADS	MP00105	AtWUS	-595	-581	+	13.9419	9.54e-06	0.18	CCTTTCCATTTTCAT
AT3G16770	ERF	MP00109	AtWOX13	-1014	-1007	-	16.6346	1.25e-06	0.0748	CCGCCGCC
AT2G18380	GATA	MP00110	AtWOX10	-1108	-1096	+	14.7188	2.81e-06	0.168	TTGATCCGATGGG
AT2G46400	WRKY	MP00112	AtWOX5	-1736	-1726	-	15.2192	4.51e-06	0.135	CAAAGTCAAAG
AT2G46400	WRKY	MP00112	AtWOX7	-1332	-1322	-	15.2192	4.51e-06	0.135	CAAAGTCAAAG
AT3G61250	MYB	MP00114	AtWOX6	-1173	-1159	-	14.4375	7.13e-06	0.211	AGGGGGGTAGTTGAA
AT3G61250	MYB	MP00114	AtWOX9	-219	-205	+	16.8906	8.05e-07	0.0477	GGTTGGGTAGGTGAA
AT5G11260	bZIP	MP00117	AtWOX10	-1178	-1164	-	13.6406	7.77e-06	0.463	ATAAGTGACGTGACC
AT1G01060	MYB_related	MP00119	AtWOX1	-1993	-1984	-	14.5938	4.18e-06	0.116	AGATATTTTC
AT1G01060	MYB_related	MP00119	AtWOX2	-1071	-1062	-	14.5938	4.18e-06	0.116	AGATATTTTC
AT1G01250	ERF	MP00120	AtWOX10	-843	-829	+	15.6406	3.67e-06	0.219	CGATGTGGCGGTGAC
AT1G02230	NAC	MP00122	AtWOX2	-1397	-1384	+	14.8906	7.11e-06	0.212	CTTCATCTGCAAGT
AT1G02230	NAC	MP00122	AtWOX6	-179	-166	+	15.8438	3.69e-06	0.212	CTTGCATCACAAGT
AT1G02250	NAC	MP00123	AtWOX11	-158	-140	-	17.5312	6.01e-07	0.0178	TTCCTTGTTTATTAAGTTA
AT1G02250	NAC	MP00123	AtWOX2	-1400	-1382	+	18.2031	2.74e-07	0.0162	TTGCTTCATCTGCAAGTAT
AT1G03800	ERF	MP00124	AtWOX10	-840	-820	-	19.7969	1.27e-07	0.00751	TCCTCCGTTGTCACCGCCACA
AT1G03800	ERF	MP00124	AtWOX10	-843	-823	-	12.7969	6.71e-06	0.154	TCCGTTGTCACCGCCACATCG
AT1G03800	ERF	MP00124	AtWOX10	-966	-946	-	12.4844	7.77e-06	0.154	TGTTCAGACAGCTCCGTCGCG
AT1G03840	C2H2	MP00125	AtWOX13	-124	-105	-	21.0312	2.71e-08	0.00157	CAGAAAAGGACAAAAAAAAC
AT1G03840	C2H2	MP00125	AtWOX13	-201	-182	-	16.1875	2.11e-06	0.0611	AAGGAAAAGACAAATAAGAA
AT1G06180	MYB	MP00127	AtWOX3	-1655	-1641	-	14.875	5.51e-06	0.16	GTTAGGTTTGGTGAA
AT1G06180	MYB	MP00127	AtWOX6	-1173	-1159	-	14.3438	8.17e-06	0.16	AGGGGGGTAGTTGAA
AT1G06180	MYB	MP00127	AtWOX9	-219	-205	+	17.9219	3.21e-07	0.0188	GGTTGGGTAGGTGAA
AT1G06280	LBD	MP00128	AtWOX10	-836	-822	+	15.4375	2.83e-06	0.168	GCGGTGACAACGGAG
AT1G08810	MYB	MP00132	AtWOX4	-968	-950	-	14.2656	8.03e-06	0.474	AAGTCTCAACTACTTTATT
AT1G09540	MYB	MP00134	AtWOX6	-1173	-1159	+	14.3438	7.06e-06	0.209	TTCAACTACCCCCCT
AT1G09540	MYB	MP00134	AtWOX9	-219	-205	-	15.0312	3.77e-06	0.209	TTCACCTACCCAACC
AT1G12260	NAC	MP00136	AtWOX2	-1399	-1385	-	14.6406	6.55e-06	0.39	CTTGCAGATGAAGCA
AT1G12630	ERF	MP00138	AtWOX10	-839	-819	-	18.5781	2.51e-07	0.0149	TTCCTCCGTTGTCACCGCCAC
AT1G13450	Trihelix	MP00141	AtWOX12	-362	-344	-	14.7812	4.87e-06	0.289	AACAAACCCTGGTTAACGT
AT1G14580	C2H2	MP00142	AtWOX11	-1847	-1828	-	15.9853	1.98e-06	0.0568	ATTAATTTTGGCGTCATGCG
AT1G14580	C2H2	MP00142	AtWOX13	-124	-105	+	22.1324	1.22e-08	0.000702	GTTTTTTTTGTCCTTTTCTG
AT1G14580	C2H2	MP00142	AtWOX13	-201	-182	+	14.2794	5.33e-06	0.102	TTCTTATTTGTCTTTTCCTT
AT1G16490	MYB	MP00144	AtWOX3	-1657	-1643	-	15.25	3.76e-06	0.112	TAGGTTTGGTGAAGA
AT1G16490	MYB	MP00144	AtWOX9	-217	-203	+	15.8281	2.2e-06	0.112	TTGGGTAGGTGAAGA
AT1G17950	MYB	MP00145	AtWOX10	-119	-109	-	14.589	4.54e-06	0.0903	TGTTACCGTTA
AT1G17950	MYB	MP00145	AtWOX11	-956	-946	+	14.8082	1.87e-06	0.0903	CGGAACCGTTA
AT1G17950	MYB	MP00145	AtWOX14	-83	-73	-	14.589	4.54e-06	0.0903	TGTTACCGTTA
AT1G18330	MYB_related	MP00146	AtWOX2	-1071	-1060	+	15.4375	4.5e-06	0.254	GAAAATATCTCG
AT1G18570	MYB	MP00147	AtWOX14	-911	-891	-	14.4375	6.99e-06	0.208	TCAAAACAATTTTACCAACCT
AT1G18570	MYB	MP00147	AtWOX9	-215	-195	-	14.5469	6.34e-06	0.208	ATAGCCTCTCTTCACCTACCC
AT1G18960	MYB_related	MP00148	AtWOX11	-1447	-1426	-	14.6849	6.36e-06	0.189	AACATCCGACAACAACAACTGC
AT1G18960	MYB_related	MP00148	AtWOX6	-1255	-1234	-	14.7534	5.96e-06	0.189	TTCCACATTCAACAACCTCTCT
AT1G19000	MYB_related	MP00149	AtWOX11	-385	-372	+	14.6875	6.23e-06	0.36	AAGCGGATAAGGGA
AT1G19040	NAC	MP00150	AtWOX2	-1397	-1382	-	13.25	9.55e-06	0.284	ATACTTGCAGATGAAG
AT1G19040	NAC	MP00150	AtWOX6	-179	-164	-	17.4531	1.01e-06	0.0603	TTACTTGTGATGCAAG
AT1G19210	ERF	MP00151	AtWOX13	-1009	-996	-	16.2969	1.92e-06	0.0844	GTGGTCGGTGTCCG
AT1G19210	ERF	MP00151	AtWOX13	-1017	-1004	+	15.8125	2.83e-06	0.0844	ATGGGCGGCGGACA
AT1G19790	SRS	MP00152	AtWOX7	-46	-24	+	12.2211	2.72e-07	0.0151	AAACCCTAAAACGCAAACACTAA
AT1G19850	ARF	MP00153	AtWOX13	-1215	-1206	+	14.3438	8.07e-06	0.238	TCCGACAAAA
AT1G19850	ARF	MP00153	AtWOX3	-407	-398	+	15.4219	1.62e-06	0.0956	CCCGACAAAA
AT1G21910	ERF	MP00156	AtWOX10	-837	-818	-	18.2344	4.65e-07	0.0276	TTTCCTCCGTTGTCACCGCC
AT1G21910	ERF	MP00156	AtWOX13	-1018	-999	+	14.1562	5.61e-06	0.167	CATGGGCGGCGGACACCGAC
AT1G22810	ERF	MP00158	AtWOX10	-843	-829	+	17.1094	9.05e-07	0.0539	CGATGTGGCGGTGAC
AT1G27360	SBP	MP00161	AtWOX6	-327	-317	+	13.7344	8.86e-07	0.0529	AGCAAGTACAA
AT1G27730	C2H2	MP00162	AtWOX6	-316	-306	-	13.1692	5.99e-06	0.349	CACTTACACTC
AT1G28160	ERF	MP00163	AtWOX13	-1015	-1001	+	15.1406	2.35e-06	0.0748	GGGCGGCGGACACCG
AT1G28160	ERF	MP00163	AtWOX8	-1645	-1631	+	15.0156	2.51e-06	0.0748	AAGCGGCGGGGATTG
AT1G28370	ERF	MP00164	AtWOX8	-1645	-1631	-	12.8594	7.87e-06	0.469	CAATCCCCGCCGCTT
AT1G28470	NAC	MP00165	AtWOX10	-1186	-1172	+	14.1406	9.69e-06	0.577	AACTTAAGGGTCACG
AT1G29160	Dof	MP00166	AtWOX10	-1923	-1903	+	16.7188	2.26e-07	0.00746	GTAAAAAAAAAAAAGGAAAAG
AT1G29160	Dof	MP00166	AtWOX10	-1917	-1897	+	15.375	1.36e-06	0.0157	AAAAAAAAGGAAAAGGAGAAA
AT1G29160	Dof	MP00166	AtWOX12	-1972	-1952	+	13.625	9.11e-06	0.0438	AAAAACAAGATAAAGTAAAGG
AT1G29160	Dof	MP00166	AtWOX13	-897	-877	-	14.4219	4.04e-06	0.0306	AGAAAAACCAAAAAGAAAAAA
AT1G29160	Dof	MP00166	AtWOX13	-118	-98	-	13.625	9.11e-06	0.0438	GTAAAGGCAGAAAAGGACAAA
AT1G29160	Dof	MP00166	AtWOX14	-1275	-1255	-	15.7656	8.36e-07	0.0157	AAGAAAAAGAAAAAGAAAAAA
AT1G29160	Dof	MP00166	AtWOX14	-1205	-1185	+	15.4062	1.31e-06	0.0157	GGGTAATGGAAAAAGTGAATG
AT1G29160	Dof	MP00166	AtWOX14	-947	-927	-	14.4219	4.04e-06	0.0306	TAACTAAATAAAAAGTGAAAA
AT1G29160	Dof	MP00166	AtWOX3	-664	-644	-	14.375	4.25e-06	0.0306	AGAGAAAGAGAAAAGGAACAA
AT1G29160	Dof	MP00166	AtWOX9	-1254	-1234	-	13.7656	7.94e-06	0.0438	AAAAAAAAAAAAAAGAGAGAG
AT1G29160	Dof	MP00166	AtWOX9	-1781	-1761	+	13.75	8.06e-06	0.0438	GAAAATAATAAAAAGGAGAAA
AT1G29160	Dof	MP00166	AtWUS	-864	-844	-	16.625	2.59e-07	0.00746	GAATAATAAAAAAAGTGAAAA
AT1G29280	WRKY	MP00167	AtWOX4	-231	-221	+	14.5156	8.46e-06	0.496	AAAAGTCAACC
AT1G29860	WRKY	MP00168	AtWOX4	-231	-221	+	16.5625	1.06e-06	0.0631	AAAAGTCAACC
AT1G29860	WRKY	MP00168	AtWOX5	-1736	-1726	-	15.25	5.3e-06	0.105	CAAAGTCAAAG
AT1G29860	WRKY	MP00168	AtWOX7	-1332	-1322	-	15.25	5.3e-06	0.105	CAAAGTCAAAG
AT1G30650	WRKY	MP00171	AtWOX4	-231	-219	+	15.5781	3.7e-06	0.218	AAAAGTCAACCAT
AT1G31140	MIKC_MADS	MP00172	AtWOX1	-1475	-1461	+	13.9844	7.51e-06	0.203	TTCCAAAAAAGGGAG
AT1G31140	MIKC_MADS	MP00172	AtWOX13	-275	-261	-	14.8125	4.48e-06	0.203	TTCCTAATTTGGAAA
AT1G32150	bZIP	MP00173	AtWOX13	-974	-960	+	13.5625	9.54e-06	0.284	CGACACGTGGAAACT
AT1G32150	bZIP	MP00173	AtWOX5	-1747	-1733	+	15.9844	2.63e-06	0.157	AGCCACGTGAACTTT
AT1G32510	NAC	MP00175	AtWOX2	-1401	-1381	-	18.3971	4.09e-07	0.0241	TATACTTGCAGATGAAGCAAT
AT1G32510	NAC	MP00175	AtWOX6	-183	-163	+	13.6324	5.29e-06	0.156	CTCTCTTGCATCACAAGTAAA
AT1G32510	NAC	MP00175	AtWOX6	-1762	-1742	+	12.4706	8.59e-06	0.169	GTGACGTGTGGAAAAAGATAT
AT1G32870	NAC	MP00176	AtWOX2	-1400	-1385	-	16.1875	2.3e-06	0.0685	CTTGCAGATGAAGCAA
AT1G32870	NAC	MP00176	AtWOX6	-179	-164	+	17.3281	1.1e-06	0.0656	CTTGCATCACAAGTAA
AT1G33240	Trihelix	MP00177	AtWUS	-42	-33	-	13.3281	5.29e-06	0.291	ACGGTAAATA
AT1G34180	NAC	MP00178	AtWOX2	-1399	-1385	-	15.6719	3.91e-06	0.117	CTTGCAGATGAAGCA
AT1G34180	NAC	MP00178	AtWOX6	-179	-165	+	17.0625	1.35e-06	0.0803	CTTGCATCACAAGTA
AT1G34190	NAC	MP00179	AtWOX6	-179	-161	-	18.3906	6.94e-07	0.0412	GGTTTACTTGTGATGCAAG
AT1G34670	MYB	MP00180	AtWOX3	-1658	-1638	-	15.9219	1.14e-06	0.0664	TTTGTTAGGTTTGGTGAAGAA
AT1G34670	MYB	MP00180	AtWOX6	-1176	-1156	-	13.7344	9.55e-06	0.186	GAAAGGGGGGTAGTTGAATAA
AT1G34670	MYB	MP00180	AtWOX9	-222	-202	+	15.1406	2.58e-06	0.0753	ACAGGTTGGGTAGGTGAAGAG
AT1G36060	ERF	MP00182	AtWOX10	-840	-827	+	14.2344	8.47e-06	0.168	TGTGGCGGTGACAA
AT1G36060	ERF	MP00182	AtWOX13	-1017	-1004	+	17.125	1.08e-06	0.0646	ATGGGCGGCGGACA
AT1G36060	ERF	MP00182	AtWOX13	-1009	-996	-	15.8906	2.9e-06	0.0865	GTGGTCGGTGTCCG
AT1G43160	ERF	MP00183	AtWOX13	-1015	-1001	+	13.1562	6.64e-06	0.198	GGGCGGCGGACACCG
AT1G43160	ERF	MP00183	AtWOX8	-1645	-1631	+	14.0469	4.24e-06	0.198	AAGCGGCGGGGATTG
AT1G44830	ERF	MP00185	AtWOX10	-838	-824	-	18.5469	3.43e-07	0.0204	CCGTTGTCACCGCCA
AT1G45249	bZIP	MP00186	AtWOX5	-1752	-1735	+	14.2188	5.15e-06	0.306	ACATAAGCCACGTGAACT
AT1G46768	ERF	MP00188	AtWOX10	-839	-827	+	15.7188	3.54e-06	0.211	GTGGCGGTGACAA
AT1G47655	Dof	MP00189	AtWOX14	-1198	-1188	+	13.4062	5.32e-07	0.0314	GGAAAAAGTGA
AT1G49010	MYB	MP00191	AtWOX2	-1514	-1500	-	13.7656	8.77e-06	0.253	CATTTCCTCATCCTC
AT1G49010	MYB	MP00191	AtWOX3	-110	-96	+	14.6562	2.99e-06	0.172	AATAACCTCATCCAC
AT1G49480	B3	MP00192	AtWOX1	-1157	-1143	+	14.2059	8.71e-06	0.0102	AAAAGAAAAAAAGAA
AT1G49480	B3	MP00192	AtWOX10	-1923	-1909	+	14.5882	6.61e-06	0.00894	GTAAAAAAAAAAAAG
AT1G49480	B3	MP00192	AtWOX11	-1054	-1040	-	15.2206	3.96e-06	0.00663	GCAAAAAAAAAATAG
AT1G49480	B3	MP00192	AtWOX12	-1988	-1974	+	18.3529	9.26e-08	0.00115	GAAAAAAAAAAAAAA
AT1G49480	B3	MP00192	AtWOX12	-1987	-1973	+	17.9853	2.02e-07	0.00115	AAAAAAAAAAAAAAA
AT1G49480	B3	MP00192	AtWOX12	-1986	-1972	+	17.9853	2.02e-07	0.00115	AAAAAAAAAAAAAAA
AT1G49480	B3	MP00192	AtWOX12	-1985	-1971	+	17.9853	2.02e-07	0.00115	AAAAAAAAAAAAAAA
AT1G49480	B3	MP00192	AtWOX12	-1984	-1970	+	17.9853	2.02e-07	0.00115	AAAAAAAAAAAAAAA
AT1G49480	B3	MP00192	AtWOX12	-1983	-1969	+	17.9853	2.02e-07	0.00115	AAAAAAAAAAAAAAA
AT1G49480	B3	MP00192	AtWOX12	-1982	-1968	+	17.9853	2.02e-07	0.00115	AAAAAAAAAAAAAAA
AT1G49480	B3	MP00192	AtWOX12	-1938	-1924	-	17.8676	2.4e-07	0.00124	AACAAAAAAAAAACA
AT1G49480	B3	MP00192	AtWOX12	-1980	-1966	+	17.2647	4.6e-07	0.00174	AAAAAAAAAAAAACA
AT1G49480	B3	MP00192	AtWOX12	-1981	-1967	+	16.0588	1.77e-06	0.00351	AAAAAAAAAAAAAAC
AT1G49480	B3	MP00192	AtWOX12	-30	-16	+	15.7647	2.34e-06	0.00444	GAAGAAAAAAAAACA
AT1G49480	B3	MP00192	AtWOX12	-1979	-1965	+	15.3676	3.46e-06	0.00614	AAAAAAAAAAAACAA
AT1G49480	B3	MP00192	AtWOX12	-1939	-1925	-	15.0882	4.44e-06	0.00721	ACAAAAAAAAAACAA
AT1G49480	B3	MP00192	AtWOX12	-1990	-1976	+	14.5441	6.85e-06	0.00905	GTGAAAAAAAAAAAA
AT1G49480	B3	MP00192	AtWOX12	-29	-15	+	14.1618	9.06e-06	0.0102	AAGAAAAAAAAACAA
AT1G49480	B3	MP00192	AtWOX13	-901	-887	-	16.7353	8.35e-07	0.00226	AAAAGAAAAAAAAAA
AT1G49480	B3	MP00192	AtWOX14	-1283	-1269	-	18.3529	9.26e-08	0.00115	GAAAAAAAAAAAAAA
AT1G49480	B3	MP00192	AtWOX14	-1281	-1267	-	16.7794	7.88e-07	0.00226	AAGAAAAAAAAAAAA
AT1G49480	B3	MP00192	AtWOX14	-1279	-1265	-	16.7353	8.35e-07	0.00226	AAAAGAAAAAAAAAA
AT1G49480	B3	MP00192	AtWOX14	-1282	-1268	-	16.1176	1.6e-06	0.0035	AGAAAAAAAAAAAAA
AT1G49480	B3	MP00192	AtWOX14	-1280	-1266	-	16.1176	1.6e-06	0.0035	AAAGAAAAAAAAAAA
AT1G49480	B3	MP00192	AtWOX14	-1284	-1270	-	16.0588	1.77e-06	0.00351	AAAAAAAAAAAAAAC
AT1G49480	B3	MP00192	AtWOX14	-1285	-1271	-	15.3382	3.58e-06	0.00616	AAAAAAAAAAAAACC
AT1G49480	B3	MP00192	AtWOX14	-1286	-1272	-	14.6471	6.35e-06	0.0088	AAAAAAAAAAAACCA
AT1G49480	B3	MP00192	AtWOX2	-354	-340	-	17.1912	4.94e-07	0.00175	GAAAAAAAAAAAAAG
AT1G49480	B3	MP00192	AtWOX2	-353	-339	-	16.4853	1.11e-06	0.00286	GGAAAAAAAAAAAAA
AT1G49480	B3	MP00192	AtWOX2	-351	-337	-	15	4.76e-06	0.00723	GCGGAAAAAAAAAAA
AT1G49480	B3	MP00192	AtWOX2	-1880	-1866	-	14.9853	4.83e-06	0.00723	AACAAAAAAAAAACT
AT1G49480	B3	MP00192	AtWOX2	-356	-342	-	14.7353	5.94e-06	0.00843	AAAAAAAAAAAAGCA
AT1G49480	B3	MP00192	AtWOX2	-355	-341	-	14.3088	8.05e-06	0.0102	AAAAAAAAAAAAAGC
AT1G49480	B3	MP00192	AtWOX2	-352	-338	-	14.2353	8.51e-06	0.0102	CGGAAAAAAAAAAAA
AT1G49480	B3	MP00192	AtWOX2	-283	-269	-	14.1912	8.86e-06	0.0102	AAGGAAAAAAAAACA
AT1G49480	B3	MP00192	AtWOX4	-755	-741	+	17.6324	3.16e-07	0.00138	CCCAAAAAAAAAAAA
AT1G49480	B3	MP00192	AtWOX4	-754	-740	+	14.1471	9.18e-06	0.0102	CCAAAAAAAAAAAAT
AT1G49480	B3	MP00192	AtWOX6	-563	-549	-	18.5882	5.91e-08	0.00115	AACAAAAAAAAAAAA
AT1G49480	B3	MP00192	AtWOX6	-559	-545	-	16.3088	1.32e-06	0.00325	ACCAAACAAAAAAAA
AT1G49480	B3	MP00192	AtWOX6	-562	-548	-	15.0294	4.69e-06	0.00723	AAACAAAAAAAAAAA
AT1G49480	B3	MP00192	AtWOX6	-564	-550	-	14.8235	5.49e-06	0.00801	ACAAAAAAAAAAAAT
AT1G49480	B3	MP00192	AtWOX6	-561	-547	-	14.1765	9.03e-06	0.0102	CAAACAAAAAAAAAA
AT1G49480	B3	MP00192	AtWOX8	-1630	-1616	+	16.0441	1.79e-06	0.00351	GACAAAAAAAAAAGG
AT1G49480	B3	MP00192	AtWOX9	-1247	-1233	-	17.9853	2.02e-07	0.00115	AAAAAAAAAAAAAAA
AT1G49480	B3	MP00192	AtWOX9	-1244	-1230	-	17.6324	3.16e-07	0.00138	CCCAAAAAAAAAAAA
AT1G49480	B3	MP00192	AtWOX9	-1246	-1232	-	17.3088	4.09e-07	0.00166	CAAAAAAAAAAAAAA
AT1G49480	B3	MP00192	AtWOX9	-1245	-1231	-	17.0294	5.92e-07	0.00198	CCAAAAAAAAAAAAA
AT1G49480	B3	MP00192	AtWOX9	-1248	-1234	-	16.8235	7.48e-07	0.00226	AAAAAAAAAAAAAAG
AT1G49480	B3	MP00192	AtWOX9	-1249	-1235	-	16.2353	1.44e-06	0.0034	AAAAAAAAAAAAAGA
AT1G49480	B3	MP00192	AtWOX9	-1243	-1229	-	15.7206	2.44e-06	0.00448	GCCCAAAAAAAAAAA
AT1G49480	B3	MP00192	AtWOX9	-1250	-1236	-	14.2941	8.17e-06	0.0102	AAAAAAAAAAAAGAG
AT1G50640	ERF	MP00194	AtWOX13	-1015	-1001	+	14.2188	3.99e-06	0.119	GGGCGGCGGACACCG
AT1G50640	ERF	MP00194	AtWOX2	-230	-216	-	12.7656	8.26e-06	0.164	GAGCGGCTGAGATGG
AT1G50640	ERF	MP00194	AtWOX8	-1645	-1631	+	14.6719	3.14e-06	0.119	AAGCGGCGGGGATTG
AT1G51220	C2H2	MP00197	AtWOX7	-514	-500	-	14.7812	2.93e-06	0.174	AAGCTAGAGAACATG
AT1G51600	GATA	MP00198	AtWOX12	-1354	-1336	-	10.4658	5.34e-06	0.0528	CATCATTGTCTTCTTCTTT
AT1G51600	GATA	MP00198	AtWOX14	-1526	-1508	-	17.6986	2.04e-07	0.0121	CATCATCCTCATCGTTAAC
AT1G51600	GATA	MP00198	AtWOX14	-1514	-1496	-	15.7397	5.31e-07	0.0158	TGCCATCCTCAGCATCATC
AT1G51600	GATA	MP00198	AtWOX14	-1520	-1502	-	13.0822	1.78e-06	0.0342	CCTCAGCATCATCCTCATC
AT1G51600	GATA	MP00198	AtWOX14	-1517	-1499	-	12.411	2.38e-06	0.0342	CATCCTCAGCATCATCCTC
AT1G51600	GATA	MP00198	AtWOX14	-1529	-1511	-	11.9589	2.88e-06	0.0342	CATCCTCATCGTTAACCTC
AT1G51700	Dof	MP00199	AtWOX1	-1164	-1144	+	14.2656	3.71e-06	0.0301	AGAAACCAAAAGAAAAAAAGA
AT1G51700	Dof	MP00199	AtWOX1	-1347	-1327	+	13.8438	6.07e-06	0.0345	GAGAGACAAAAGGAGAAGAGG
AT1G51700	Dof	MP00199	AtWOX10	-1920	-1900	+	17.4062	2.62e-08	0.000744	AAAAAAAAAAAGGAAAAGGAG
AT1G51700	Dof	MP00199	AtWOX10	-1914	-1894	+	16.3594	1.88e-07	0.00274	AAAAAGGAAAAGGAGAAAAGC
AT1G51700	Dof	MP00199	AtWOX10	-1906	-1886	+	13.5781	8.16e-06	0.0422	AAAGGAGAAAAGCAAAGAAAT
AT1G51700	Dof	MP00199	AtWOX13	-900	-880	-	16.3438	1.92e-07	0.00274	AAAACCAAAAAGAAAAAAAAA
AT1G51700	Dof	MP00199	AtWOX14	-1278	-1258	-	17.8906	8.76e-09	0.000498	AAAAAGAAAAAGAAAAAAAAA
AT1G51700	Dof	MP00199	AtWOX14	-1272	-1252	-	15.4219	8.07e-07	0.00918	AGTAAGAAAAAGAAAAAGAAA
AT1G51700	Dof	MP00199	AtWOX3	-667	-647	-	14.1094	4.47e-06	0.0318	GAAAGAGAAAAGGAACAAAAA
AT1G51700	Dof	MP00199	AtWOX4	-153	-133	-	13.3906	9.98e-06	0.0437	GGTAGGAAAAAGAAAAAGAAT
AT1G51700	Dof	MP00199	AtWOX6	-739	-719	+	13.4375	9.5e-06	0.0437	AGATGGGAAAAGGAAAAAACT
AT1G51700	Dof	MP00199	AtWOX8	-781	-761	-	14	5.08e-06	0.0321	TAGATGAAAAAGTAAATACTA
AT1G51700	Dof	MP00199	AtWOX9	-1778	-1758	+	14.9375	1.58e-06	0.015	AATAATAAAAAGGAGAAAAAA
AT1G52880	NAC	MP00201	AtWOX13	-1366	-1348	-	14.0938	7.75e-06	0.23	CTTCGTAACCTATACGTAA
AT1G52880	NAC	MP00201	AtWOX6	-1761	-1743	-	14.8125	4.02e-06	0.23	TATCTTTTTCCACACGTCA
AT1G53170	ERF	MP00202	AtWOX10	-840	-826	-	13.4844	6.24e-06	0.186	GTTGTCACCGCCACA
AT1G53170	ERF	MP00202	AtWOX13	-1014	-1000	-	13.5625	6e-06	0.186	TCGGTGTCCGCCGCC
AT1G53910	ERF	MP00204	AtWOX10	-847	-827	+	13.0469	6.14e-06	0.182	CTGACGATGTGGCGGTGACAA
AT1G53910	ERF	MP00204	AtWOX13	-1024	-1004	+	13.5781	4.78e-06	0.182	GTGGAACATGGGCGGCGGACA
AT1G54330	NAC	MP00205	AtWOX11	-160	-140	-	14.2969	4.78e-06	0.0698	TTCCTTGTTTATTAAGTTACA
AT1G54330	NAC	MP00205	AtWOX2	-1400	-1380	+	14.6875	3.93e-06	0.0698	TTGCTTCATCTGCAAGTATAG
AT1G54330	NAC	MP00205	AtWOX6	-182	-162	+	15.1406	3.1e-06	0.0698	TCTCTTGCATCACAAGTAAAC
AT1G54330	NAC	MP00205	AtWOX6	-1763	-1743	-	14.4219	4.49e-06	0.0698	TATCTTTTTCCACACGTCACA
AT1G55110	C2H2	MP00206	AtWOX11	-1847	-1830	+	13.5	9.7e-06	0.186	CGCATGACGCCAAAATTA
AT1G55110	C2H2	MP00206	AtWOX13	-122	-105	-	21.2812	2.09e-08	0.0012	CAGAAAAGGACAAAAAAA
AT1G55110	C2H2	MP00206	AtWOX13	-199	-182	-	15.125	3.96e-06	0.114	AAGGAAAAGACAAATAAG
AT1G64620	Dof	MP00210	AtWOX10	-1921	-1903	+	15.7812	2.63e-07	0.0147	AAAAAAAAAAAAGGAAAAG
AT1G64620	Dof	MP00210	AtWOX10	-1915	-1897	+	14.0938	4.39e-06	0.0493	AAAAAAGGAAAAGGAGAAA
AT1G64620	Dof	MP00210	AtWOX11	-368	-350	-	13.7656	6.73e-06	0.0531	ATAGTCCAAAAAGTTAACA
AT1G64620	Dof	MP00210	AtWOX13	-897	-879	-	15.0625	1.01e-06	0.0283	AAAAACCAAAAAGAAAAAA
AT1G64620	Dof	MP00210	AtWOX14	-947	-929	-	13.8125	6.35e-06	0.0531	ACTAAATAAAAAGTGAAAA
AT1G64620	Dof	MP00210	AtWOX14	-1275	-1257	-	13.6719	7.57e-06	0.0531	GAAAAAGAAAAAGAAAAAA
AT1G64620	Dof	MP00210	AtWOX6	-740	-722	+	13.4844	9.49e-06	0.0533	AAGATGGGAAAAGGAAAAA
AT1G64620	Dof	MP00210	AtWOX8	-778	-760	-	13.5625	8.65e-06	0.0533	TTAGATGAAAAAGTAAATA
AT1G64620	Dof	MP00210	AtWOX9	-1779	-1761	+	14.3281	3.17e-06	0.0445	AAATAATAAAAAGGAGAAA
AT1G64620	Dof	MP00210	AtWUS	-864	-846	-	14.6719	1.91e-06	0.0356	ATAATAAAAAAAGTGAAAA
AT1G65620	LBD	MP00211	AtWOX10	-838	-818	-	21.0469	4.61e-08	0.00274	TTTCCTCCGTTGTCACCGCCA
AT1G65620	LBD	MP00211	AtWOX10	-850	-830	-	14.1406	3.35e-06	0.0994	TCACCGCCACATCGTCAGCCT
AT1G65910	NAC	MP00212	AtWOX2	-1397	-1382	+	14.8125	6.71e-06	0.136	CTTCATCTGCAAGTAT
AT1G65910	NAC	MP00212	AtWOX6	-179	-164	+	17.3281	6.34e-07	0.0367	CTTGCATCACAAGTAA
AT1G65910	NAC	MP00212	AtWOX6	-1761	-1746	-	14.75	7.02e-06	0.136	CTTTTTCCACACGTCA
AT1G68550	ERF	MP00217	AtWOX13	-1015	-1001	-	14.3594	3.48e-06	0.0887	CGGTGTCCGCCGCCC
AT1G68550	ERF	MP00217	AtWOX2	-230	-216	+	13.875	4.47e-06	0.0887	CCATCTCAGCCGCTC
AT1G68550	ERF	MP00217	AtWOX8	-1645	-1631	-	14.1406	3.9e-06	0.0887	CAATCCCCGCCGCTT
AT1G69560	MYB	MP00222	AtWOX10	-119	-107	-	15.8228	1.61e-06	0.0442	TTTGTTACCGTTA
AT1G69560	MYB	MP00222	AtWOX14	-83	-71	-	15.8228	1.61e-06	0.0442	TTTGTTACCGTTA
AT1G69560	MYB	MP00222	AtWUS	-43	-31	+	15.6582	2.29e-06	0.0442	TTATTTACCGTTA
AT1G69570	Dof	MP00223	AtWOX1	-1398	-1372	-	14.0625	7.64e-06	0.0258	AAAACCCTTTTCCTTCTTTCTTCTCTT
AT1G69570	Dof	MP00223	AtWOX1	-1469	-1443	-	13.8281	9.13e-06	0.028	CTAATCCTTTTGTTTTTTCTCCCTTTT
AT1G69570	Dof	MP00223	AtWOX1	-1173	-1147	-	13.7969	9.35e-06	0.028	TTTTTTCTTTTGGTTTCTTTCATTCAT
AT1G69570	Dof	MP00223	AtWOX10	-1922	-1896	-	20.7969	8.25e-09	0.000277	TTTTCTCCTTTTCCTTTTTTTTTTTTA
AT1G69570	Dof	MP00223	AtWOX10	-1923	-1897	-	20.6719	9.73e-09	0.000277	TTTCTCCTTTTCCTTTTTTTTTTTTAC
AT1G69570	Dof	MP00223	AtWOX10	-1915	-1889	-	18.9844	7.62e-08	0.00108	TCTTTGCTTTTCTCCTTTTCCTTTTTT
AT1G69570	Dof	MP00223	AtWOX10	-1929	-1903	-	14.7969	4.28e-06	0.0187	CTTTTCCTTTTTTTTTTTTACCATATG
AT1G69570	Dof	MP00223	AtWOX12	-1978	-1952	-	19.4375	4.51e-08	0.000855	CCTTTACTTTATCTTGTTTTTTTTTTT
AT1G69570	Dof	MP00223	AtWOX12	-1972	-1946	-	15.4844	2.41e-06	0.0114	TTTGTACCTTTACTTTATCTTGTTTTT
AT1G69570	Dof	MP00223	AtWOX13	-1154	-1128	+	14.0469	7.73e-06	0.0258	ATTTTTCTTTATCTTCATGTTTTTGTC
AT1G69570	Dof	MP00223	AtWOX14	-1275	-1249	+	18.5312	1.26e-07	0.00143	TTTTTTCTTTTTCTTTTTCTTACTGAT
AT1G69570	Dof	MP00223	AtWOX14	-947	-921	+	15.7656	1.89e-06	0.0107	TTTTCACTTTTTATTTAGTTATTTGAC
AT1G69570	Dof	MP00223	AtWOX3	-664	-638	+	16.0781	1.43e-06	0.00983	TTGTTCCTTTTCTCTTTCTCTCCCCTT
AT1G69570	Dof	MP00223	AtWOX3	-665	-639	+	14.1406	7.19e-06	0.0258	TTTGTTCCTTTTCTCTTTCTCTCCCCT
AT1G69570	Dof	MP00223	AtWOX5	-617	-591	-	15.9844	1.56e-06	0.00983	CATTCACTTTCTTTTTTTTGTATTTGT
AT1G69570	Dof	MP00223	AtWOX8	-204	-178	+	15.5469	2.28e-06	0.0114	ATTTCCCTTTCTTTCTTTTGTTCTTTT
AT1G69570	Dof	MP00223	AtWOX9	-1254	-1228	+	16.2031	1.28e-06	0.00983	CTCTCTCTTTTTTTTTTTTTTTGGGCA
AT1G69570	Dof	MP00223	AtWOX9	-1787	-1761	-	14.2812	6.45e-06	0.0258	TTTCTCCTTTTTATTATTTTCTCCTCT
AT1G69570	Dof	MP00223	AtWUS	-864	-838	+	16.5156	9.6e-07	0.0091	TTTTCACTTTTTTTATTATTCATTCTA
AT1G69780	HD-ZIP	MP00225	AtWOX2	-1863	-1853	-	12.9559	6.63e-06	0.37	TCAATAATTGT
AT1G71450	ERF	MP00227	AtWOX10	-838	-819	-	20.875	4.39e-08	0.0026	TTCCTCCGTTGTCACCGCCA
AT1G71450	ERF	MP00227	AtWOX10	-841	-822	-	13.7344	5.32e-06	0.108	CTCCGTTGTCACCGCCACAT
AT1G71450	ERF	MP00227	AtWOX10	-1835	-1816	-	13.6875	5.47e-06	0.108	CTCCATCTGCTCCTCAGTCA
AT1G71450	ERF	MP00227	AtWOX10	-850	-831	-	12.7812	9.26e-06	0.137	CACCGCCACATCGTCAGCCT
AT1G72050	C2H2	MP00229	AtWOX1	-1027	-1009	+	14.8739	2.32e-06	0.0153	CCTCTCTCTCCTCTTTTAC
AT1G72050	C2H2	MP00229	AtWOX1	-49	-31	+	13.6134	4.85e-06	0.0201	TCTCTCCCTTCTCCTCTAT
AT1G72050	C2H2	MP00229	AtWOX10	-1765	-1747	+	20.3445	6.63e-08	0.00359	CCTCCTCCACAACTCCCTC
AT1G72050	C2H2	MP00229	AtWOX10	-1774	-1756	+	18.0252	3.23e-07	0.00468	CCAACTCGTCCTCCTCCAC
AT1G72050	C2H2	MP00229	AtWOX10	-1771	-1753	+	16.8739	6.8e-07	0.00657	ACTCGTCCTCCTCCACAAC
AT1G72050	C2H2	MP00229	AtWOX10	-1768	-1750	+	15.5294	1.57e-06	0.013	CGTCCTCCTCCACAACTCC
AT1G72050	C2H2	MP00229	AtWOX10	-1884	-1866	-	13.2353	6.01e-06	0.0232	TCTCTCTATCCATCTCCTC
AT1G72050	C2H2	MP00229	AtWOX14	-1520	-1502	-	19	1.68e-07	0.00359	CCTCAGCATCATCCTCATC
AT1G72050	C2H2	MP00229	AtWOX14	-1517	-1499	-	18.8571	1.85e-07	0.00359	CATCCTCAGCATCATCCTC
AT1G72050	C2H2	MP00229	AtWOX14	-1400	-1382	-	14.5126	2.88e-06	0.0159	CTTAATCATCGTCTTCCTC
AT1G72050	C2H2	MP00229	AtWOX14	-1409	-1391	-	14.3193	3.22e-06	0.0159	CGTCTTCCTCCTACATCAC
AT1G72050	C2H2	MP00229	AtWOX14	-1529	-1511	-	12.4034	9.58e-06	0.0347	CATCCTCATCGTTAACCTC
AT1G72050	C2H2	MP00229	AtWOX9	-119	-101	+	17.5714	4.34e-07	0.00504	TCCCTGTCTCTTCCTCCTC
AT1G72050	C2H2	MP00229	AtWOX9	-192	-174	-	14.8319	2.38e-06	0.0153	CGACCTCTTTCTCTCCCTC
AT1G72050	C2H2	MP00229	AtWOX9	-195	-177	-	14.2857	3.29e-06	0.0159	CCTCTTTCTCTCCCTCTTA
AT1G72050	C2H2	MP00229	AtWOX9	-116	-98	+	13.8403	4.26e-06	0.019	CTGTCTCTTCCTCCTCTCT
AT1G72360	ERF	MP00230	AtWOX10	-844	-824	-	14.7656	2.09e-06	0.112	CCGTTGTCACCGCCACATCGT
AT1G72360	ERF	MP00230	AtWOX8	-1651	-1631	-	13.5	3.76e-06	0.112	CAATCCCCGCCGCTTTAATGA
AT1G72740	MYB_related	MP00231	AtWOX1	-1444	-1430	-	16.8088	1.51e-06	0.0448	CCCAAGCCCTAATCT
AT1G72740	MYB_related	MP00231	AtWOX2	-46	-32	+	14.1176	6.6e-06	0.131	TTAAAACCCTAGTTC
AT1G72740	MYB_related	MP00231	AtWOX7	-49	-35	+	17.8382	7.38e-07	0.044	CCAAAACCCTAAAAC
AT1G73360	HD-ZIP	MP00232	AtWOX13	-1070	-1060	-	14.0781	9.65e-06	0.528	TCATTAATTGC
AT1G74650	MYB	MP00235	AtWOX13	-1005	-991	+	15.8438	1.95e-06	0.115	CACCGACCACCTACA
AT1G74840	MYB_related	MP00236	AtWOX11	-384	-374	+	14.3125	5.73e-06	0.338	AGCGGATAAGG
AT1G75080	BES1	MP00237	AtWOX4	-393	-374	-	14.2656	5.38e-06	0.23	GCGTACGTGTGTCTCTACAT
AT1G75080	BES1	MP00237	AtWOX6	-611	-592	+	13.4062	7.74e-06	0.23	CCGCGCGTGGGATTTTCCTG
AT1G75390	bZIP	MP00239	AtWOX10	-848	-834	+	11.3438	9.84e-06	0.586	GCTGACGATGTGGCG
AT1G75490	ERF	MP00240	AtWOX10	-838	-824	-	16.9219	9.9e-07	0.059	CCGTTGTCACCGCCA
AT1G75490	ERF	MP00240	AtWOX13	-1015	-1001	-	14.2188	5e-06	0.106	CGGTGTCCGCCGCCC
AT1G75490	ERF	MP00240	AtWOX8	-1645	-1631	-	14.1094	5.32e-06	0.106	CAATCCCCGCCGCTT
AT1G76880	Trihelix	MP00243	AtWOX10	-1926	-1911	+	14.875	1.79e-06	0.102	ATGGTAAAAAAAAAAA
AT1G76880	Trihelix	MP00243	AtWOX10	-43	-28	+	14.2656	3.98e-06	0.113	ATGGTAAAAAGGAGAG
AT1G76890	Trihelix	MP00244	AtWOX2	-237	-224	+	13.3125	9.24e-06	0.504	TTTTTTACCATCTC
[truncated: 779 more rows]
